# Supplementary material for: Targeting Adaptive IRE1α Signaling and PLK2 in Multiple Myeloma: Possible Anti-Tumor Mechanisms of KIRA8 and Nilotinib
Source: Int J Mol Sci. 2020 Aug 31;21(17):6314. doi: 10.3390/ijms21176314 (PMC7504392; doi:10.3390/ijms21176314)
Supplement: Supplementary file 1 [file ijms-21-06314-s001.zip]

Archive with 14 entries (13 files):
- Supplementary Materials/
- __MACOSX/._Supplementary Materials
- Supplementary Materials/Yamashita Table S2.docx
- __MACOSX/Supplementary Materials/._Yamashita Table S2.docx
- Supplementary Materials/.DS_Store
- __MACOSX/Supplementary Materials/._.DS_Store
- Supplementary Materials/Yamashita Table S3.xlsx
- __MACOSX/Supplementary Materials/._Yamashita Table S3.xlsx
- Supplementary Materials/Yamashita Table S4.xlsx
- __MACOSX/Supplementary Materials/._Yamashita Table S4.xlsx
- Supplementary Materials/Yamashita Figure S1.docx
- __MACOSX/Supplementary Materials/._Yamashita Figure S1.docx
- Supplementary Materials/Yamashita Table S1.docx
- __MACOSX/Supplementary Materials/._Yamashita Table S1.docx
