# Supplementary material for: Targeting Adaptive IRE1α Signaling and PLK2 in Multiple Myeloma: Possible Anti-Tumor Mechanisms of KIRA8 and Nilotinib
Source: Int J Mol Sci. 2020 Aug 31;21(17):6314. doi: 10.3390/ijms21176314 (PMC7504392; doi:10.3390/ijms21176314)
Supplement: Supplementary file 1 [file ijms-21-06314-s001.zip › Supplementary Materials/Yamashita Table S3.xlsx]

## Sheet: gene_expression
Table S3		Vehicle1	Vehicle2	KIRA8 1	KIRA8 2	KIRA8+Bor 1	KIRA8+Bor 2	KIRA8+Tg 1	KIRA8+Tg 2	Vehicle1	Vehicle2	KIRA8 1	KIRA8 2	KIRA8+Bor 1	KIRA8+Bor 2	KIRA8+Tg 1	KIRA8+Tg 2
gene_ID	gene_symbol	count_1	count_2	count_3	count_4	count_5	count_6	count_7	count_8	TPM_1	TPM_2	TPM_3	TPM_4	TPM_5	TPM_6	TPM_7	TPM_8	description	chr_ name	start_ position	end_ position	width
ENSG00000000003	TSPAN6	2	17	9	10	5	3	4	0	0.02	0.39	0.21	0.24	0.11	0.13	0.17	0	tetraspanin 6 [Source:HGNC Symbol;Acc:HGNC:11858]	X	100627109	100639991	12882
ENSG00000000005	TNMD	0	0	0	0	0	0	0	0	0	0	0	0	0	0	0	0	tenomodulin [Source:HGNC Symbol;Acc:HGNC:17757]	X	100584936	100599885	14949
ENSG00000000419	DPM1	669	626	1195	1081	784	776	1047	1000	29.74	28.6	43.19	41.85	39.7	43.11	49.38	56.3	dolichyl-phosphate mannosyltransferase subunit 1, catalytic [Source:HGNC Symbol;Acc:HGNC:3005]	20	50934867	50958555	23688
ENSG00000000457	SCYL3	966.16	800.71	1335.62	1194.31	948.33	922.9	892.79	954.77	11.99	10.48	13.51	13.42	13.91	13.79	11.14	14.94	SCY1 like pseudokinase 3 [Source:HGNC Symbol;Acc:HGNC:19285]	1	169849631	169894267	44636
ENSG00000000460	C1orf112	553.83	420.46	826.38	822.69	633.02	544.1	388.17	400.23	7	7.45	9.35	9.85	10.52	10.23	5.46	9.13	chromosome 1 open reading frame 112 [Source:HGNC Symbol;Acc:HGNC:25565]	1	169662007	169854080	192073
ENSG00000000938	FGR	17631.8	16089.3	18734.2	17422.9	13820.2	13056	11342.1	8295	334.06	323.78	285.95	303.97	325.82	308	231.89	203.66	FGR proto-oncogene, Src family tyrosine kinase [Source:HGNC Symbol;Acc:HGNC:3697]	1	27612064	27635185	23121
ENSG00000000971	CFH	0	1	0	0	0	0	0	0	0	0.03	0	0	0	0	0	0	complement factor H [Source:HGNC Symbol;Acc:HGNC:4883]	1	196651878	196747504	95626
ENSG00000001036	FUCA2	140.28	123.43	125.89	111.51	73.72	108.48	151.81	148.41	2.77	3.03	1.86	1.83	1.64	3.06	3.35	4.03	alpha-L-fucosidase 2 [Source:HGNC Symbol;Acc:HGNC:4008]	6	143494811	143511690	16879
ENSG00000001084	GCLC	2362.17	1989	1891.13	1567	1476	1438.74	1460.9	1338.22	58.61	56.4	41.68	34.98	43.05	40.54	39.32	37.63	glutamate-cysteine ligase catalytic subunit [Source:HGNC Symbol;Acc:HGNC:4311]	6	53497341	53616970	119629
ENSG00000001167	NFYA	1971.82	1745.33	2063.57	1852.74	1619.11	1455.04	1595.88	1549.89	27	26.22	25.38	24.58	27.67	27.12	24.32	27.51	nuclear transcription factor Y subunit alpha [Source:HGNC Symbol;Acc:HGNC:7804]	6	41072945	41099976	27031
ENSG00000001460	STPG1	266	300.02	340	363.01	264.01	255.02	244	260.01	4.64	5.19	4.52	5.81	5.34	5.54	5.03	6.97	sperm tail PG-rich repeat containing 1 [Source:HGNC Symbol;Acc:HGNC:28070]	1	24356999	24416934	59935
ENSG00000001461	NIPAL3	1459.67	1544.33	1678.94	1729.64	1269.75	1253.94	1414	1307.99	13.87	14.96	11.9	14.14	13.24	13.13	13.72	14.15	NIPA like domain containing 3 [Source:HGNC Symbol;Acc:HGNC:25233]	1	24415802	24472976	57174
ENSG00000001497	LAS1L	3804	3300	6778.94	6250	5221.87	4569.01	4771	3397.98	64.17	60.42	90.14	96.46	108.64	96.21	85.81	74.28	LAS1 like, ribosome biogenesis factor [Source:HGNC Symbol;Acc:HGNC:25726]	X	65512582	65534775	22193
ENSG00000001561	ENPP4	614	559	508	499	473	462	512	573.56	5.23	5.19	3.52	3.85	4.83	4.85	4.65	6.46	ectonucleotide pyrophosphatase/phosphodiesterase 4 [Source:HGNC Symbol;Acc:HGNC:3359]	6	46129989	46146688	16699
ENSG00000001617	SEMA3F	9	15	10	11	8	3	2	0	0.11	0.48	0.24	0.19	0.2	0.2	0.03	0	semaphorin 3F [Source:HGNC Symbol;Acc:HGNC:10728]	3	50155045	50189075	34030
ENSG00000001626	CFTR	5	8	6	1	2	0	2	0	0.08	0.08	0.06	0.01	0.03	0	0.02	0	cystic fibrosis transmembrane conductance regulator [Source:HGNC Symbol;Acc:HGNC:1884]	7	117465784	117715971	250187
ENSG00000001629	ANKIB1	2361.96	2016.85	2232	2077.95	1560	1648.87	1609.53	1806	32.5	26.26	31.78	33.91	23.48	26.44	23.03	25.62	ankyrin repeat and IBR domain containing 1 [Source:HGNC Symbol;Acc:HGNC:22215]	7	92245974	92401383	155409
ENSG00000001630	CYP51A1	1889.71	1760.42	1913.13	1704.24	1250.19	1209.77	3786.65	3835.99	31.62	29.1	29.92	27.22	26.41	25.26	70.26	86.8	cytochrome P450 family 51 subfamily A member 1 [Source:HGNC Symbol;Acc:HGNC:2649]	7	92112153	92134803	22650
ENSG00000001631	KRIT1	696.3	696.58	982.46	1078.17	803.34	917.68	918.01	909.13	15.93	15.36	18.78	24.51	19.28	27.48	19.53	24.73	KRIT1, ankyrin repeat containing [Source:HGNC Symbol;Acc:HGNC:1573]	7	92198969	92246166	47197
ENSG00000002016	RAD52	527.92	419.4	521.47	577.38	403	466.89	336.8	344.82	14.25	13.35	11.99	16.79	15.83	16.71	9.39	11.3	RAD52 homolog, DNA repair protein [Source:HGNC Symbol;Acc:HGNC:9824]	12	912077	990053	77976
ENSG00000002079	MYH16	2	3	3	2	4	2	4	7	0.01	0.04	0.05	0.05	0.12	0.12	0.09	0.23	myosin heavy chain 16 pseudogene [Source:HGNC Symbol;Acc:HGNC:31038]	7	99238829	99311130	72301
ENSG00000002330	BAD	1083.42	1215.38	1151.86	907.82	782.82	1065.43	1093.26	727.89	51.73	63.36	43.26	39.19	47.02	63.13	53.03	45.68	BCL2 associated agonist of cell death [Source:HGNC Symbol;Acc:HGNC:936]	11	64269830	64284704	14874
ENSG00000002549	LAP3	3653.44	3296.58	4399.06	4116.52	3328.1	3118.48	4087.42	3378.92	96.79	89.62	90.48	94.57	100.57	98.02	111.58	109.72	leucine aminopeptidase 3 [Source:HGNC Symbol;Acc:HGNC:18449]	4	17577192	17607972	30780
ENSG00000002586	CD99	1322.94	1366.13	1774	1664.27	1313.75	1306.24	1504.99	1170.26	51.33	57.05	56.69	58.4	60.44	61.84	63.28	59.34	CD99 molecule (Xg blood group) [Source:HGNC Symbol;Acc:HGNC:7082]	X	2691187	2741309	50122
ENSG00000002586	CD99	1322.94	1366.13	1774	1664.27	1313.75	1306.24	1504.99	1170.26	51.33	57.05	56.69	58.4	60.44	61.84	63.28	59.34	CD99 molecule (Xg blood group) [Source:HGNC Symbol;Acc:HGNC:7082]	X	2691187	2741309	50122
ENSG00000002587	HS3ST1	1	1	2	5	5	3	6	1	0.01	0.01	0.01	0.16	0.11	0.11	0.19	0.01	heparan sulfate-glucosamine 3-sulfotransferase 1 [Source:HGNC Symbol;Acc:HGNC:5194]	4	11393150	11429564	36414
ENSG00000002726	AOC1	0	2	2	2	1	2	3	0	0	0.08	0.06	0.08	0.05	0.11	0.14	0	amine oxidase, copper containing 1 [Source:HGNC Symbol;Acc:HGNC:80]	7	150824627	150861504	36877
ENSG00000002745	WNT16	8	7	2	3	5	5	3	3	0.17	0.1	0.05	0.03	0.12	0.08	0.04	0.05	Wnt family member 16 [Source:HGNC Symbol;Acc:HGNC:16267]	7	121325367	121341104	15737
ENSG00000002746	HECW1	12.49	10	8.3	9	14	5	1	4	0.08	0.08	0.13	0.2	0.15	0.05	0.09	0.04	HECT, C2 and WW domain containing E3 ubiquitin protein ligase 1 [Source:HGNC Symbol;Acc:HGNC:22195]	7	43112629	43566001	453372
ENSG00000002822	MAD1L1	1558.62	1402.92	2281.11	1922.27	2017.93	1825.86	1831.04	1075.06	27.22	32.66	34.06	32.11	42.85	44.8	34.16	23.39	mitotic arrest deficient 1 like 1 [Source:HGNC Symbol;Acc:HGNC:6762]	7	1815793	2233243	417450
ENSG00000002834	LASP1	5557	5206.16	6401.86	5888.47	5184.72	4910.25	5474.95	3869.83	58.84	59.84	55.21	56.83	65.87	63.41	61.57	54.09	LIM and SH3 protein 1 [Source:HGNC Symbol;Acc:HGNC:6513]	17	38869859	38921770	51911
ENSG00000002919	SNX11	4868	4360.14	5137.12	4603	3471.71	3177	3710.59	3072	95.23	91.51	81.39	81.29	78.34	73.08	79.28	77.66	sorting nexin 11 [Source:HGNC Symbol;Acc:HGNC:14975]	17	48103357	48123074	19717
ENSG00000002933	TMEM176A	2	0	1	0	0	1	0	0	0.13	0	0.05	0	0	0.06	0	0	transmembrane protein 176A [Source:HGNC Symbol;Acc:HGNC:24930]	7	150800403	150805118	4715
ENSG00000003056	M6PR	8229.26	6987.06	8833.34	7867.69	6503.08	5694.25	6851.97	6060.55	175.76	165.69	167.14	154.67	181.02	159.32	163.49	167.45	mannose-6-phosphate receptor, cation dependent [Source:HGNC Symbol;Acc:HGNC:6752]	12	8940361	8949761	9400
ENSG00000003096	KLHL13	90.33	82	128.16	110.23	82.15	61.2	76.16	63.06	1.37	1.37	1.45	1.42	1.37	0.99	1.09	1.08	kelch like family member 13 [Source:HGNC Symbol;Acc:HGNC:22931]	X	117897813	118117340	219527
ENSG00000003137	CYP26B1	8	4	2	4	3	2	0	2	0.08	0.11	0.01	0.07	0.04	0.02	0	0.03	cytochrome P450 family 26 subfamily B member 1 [Source:HGNC Symbol;Acc:HGNC:20581]	2	72129238	72148038	18800
ENSG00000003147	ICA1	660.6	642	885.11	829	634	608	711	660	19.8	19.1	18.63	18.83	20.91	22.87	20.47	20.38	islet cell autoantigen 1 [Source:HGNC Symbol;Acc:HGNC:5343]	7	8113184	8262687	149503
ENSG00000003249	DBNDD1	885	804	539	486	420	356	486	276	16.75	17.09	8.35	8.31	10.37	8.28	9.73	6.86	dysbindin domain containing 1 [Source:HGNC Symbol;Acc:HGNC:28455]	16	90004865	90020128	15263
ENSG00000003393	ALS2	834	704	963.51	1006.95	837	856	913	924	7.33	6.08	7.3	9.33	7.56	10.31	9.66	9.93	ALS2, alsin Rho guanine nucleotide exchange factor [Source:HGNC Symbol;Acc:HGNC:443]	2	201700267	201780956	80689
ENSG00000003400	CASP10	800.55	690.04	919.69	947.99	656.97	663	673.57	643	10.17	9.42	9.74	12.3	10.13	9.64	8.09	10.86	caspase 10 [Source:HGNC Symbol;Acc:HGNC:1500]	2	201182881	201229406	46525
ENSG00000003402	CFLAR	9522.72	8356.02	13115.2	12853.8	9586.44	9878.33	10201.8	8070.13	168.04	153.56	201.98	217.8	202.1	200.43	210.34	195.54	CASP8 and FADD like apoptosis regulator [Source:HGNC Symbol;Acc:HGNC:1876]	2	201116154	201176687	60533
ENSG00000003436	TFPI	62.14	65.05	40.04	58.23	45.1	45.12	47.14	59.03	1.25	0.8	0.91	1.16	1.11	1.2	0.76	1.71	tissue factor pathway inhibitor [Source:HGNC Symbol;Acc:HGNC:11760]	2	187464230	187565760	101530
ENSG00000003509	NDUFAF7	950.15	756.02	1273.91	1178.76	998.5	992.71	833.57	847.13	34.38	29.63	39.28	38.26	41.44	41.26	31.28	40.21	NADH:ubiquinone oxidoreductase complex assembly factor 7 [Source:HGNC Symbol;Acc:HGNC:28816]	2	37231631	37253403	21772
ENSG00000003756	RBM5	4869.69	4190.72	6733.33	6462.33	5487.08	4842.7	5022.56	3944.41	115.03	102.34	127.15	142.69	163.8	130.92	129.6	130.96	RNA binding motif protein 5 [Source:HGNC Symbol;Acc:HGNC:9902]	3	50088908	50119021	30113
ENSG00000003987	MTMR7	45.11	22.06	42.65	34.24	47.92	45.54	33.06	21.58	0.42	0.21	0.31	0.29	0.58	0.52	0.35	0.3	myotubularin related protein 7 [Source:HGNC Symbol;Acc:HGNC:7454]	8	17296794	17413528	116734
ENSG00000003989	SLC7A2	2345.01	2149.81	2224.75	2132.01	1649.92	1606.02	1895.25	1852.02	12.68	13.23	13.31	13	11.64	10.54	12.14	13.26	solute carrier family 7 member 2 [Source:HGNC Symbol;Acc:HGNC:11060]	8	17497088	17570573	73485
ENSG00000004059	ARF5	2392.81	2369.32	3213.47	2989.76	1997.07	2240.94	2833.04	1937.45	93.64	102.26	102.51	108.17	95.32	112.37	122.94	98.64	ADP ribosylation factor 5 [Source:HGNC Symbol;Acc:HGNC:658]	7	127588386	127591700	3314
ENSG00000004139	SARM1	1959.23	1930.5	2864.44	2451.96	2289.16	2338.13	2730.39	1911.45	17.52	19.55	22.54	20.93	26.61	29.09	27.96	23.27	sterile alpha and TIR motif containing 1 [Source:HGNC Symbol;Acc:HGNC:17074]	17	28364356	28404049	39693
ENSG00000004142	POLDIP2	4753.4	4682.5	6576.29	5971.22	4837.15	4657.91	5743.96	4372.07	90.26	99.51	101.88	101.93	109.36	110.33	116.11	111.54	DNA polymerase delta interacting protein 2 [Source:HGNC Symbol;Acc:HGNC:23781]	17	28346633	28357527	10894
ENSG00000004399	PLXND1	74	46	50	49	41	37	98.98	70	1.4	0.38	1.23	0.87	1.53	2.07	2.06	2.37	plexin D1 [Source:HGNC Symbol;Acc:HGNC:9107]	3	129555175	129606818	51643
ENSG00000004455	AK2	8212.37	7531.89	13228.9	12531.1	9262.78	8877.12	12030.9	10229.3	194.04	192.18	256.27	273.95	274.73	248.18	327.7	334.74	adenylate kinase 2 [Source:HGNC Symbol;Acc:HGNC:362]	1	33007940	33080996	73056
ENSG00000004468	CD38	25.06	20	14	20	8	15	4	6	0.57	0.84	0.45	0.24	0.16	0.35	0.1	0.06	CD38 molecule [Source:HGNC Symbol;Acc:HGNC:1667]	4	15778275	15853232	74957
ENSG00000004478	FKBP4	8137.45	7396.54	7180.32	6846.38	5319.75	5293.47	6520.08	4803.79	139.8	112.2	108.04	118.3	110.75	107.1	132.95	104.87	FKBP prolyl isomerase 4 [Source:HGNC Symbol;Acc:HGNC:3720]	12	2794970	2805423	10453
ENSG00000004487	KDM1A	3790.58	3413	5481.81	5034.98	3966	3562.97	4247	3541	60.53	54.79	69.53	72.61	77.26	70.67	73.43	73.52	lysine demethylase 1A [Source:HGNC Symbol;Acc:HGNC:29079]	1	23019443	23083689	64246
ENSG00000004534	RBM6	3378.22	2632	3150.63	2985.02	2778.21	2341.92	3067.6	2451.49	47.29	38.04	37.46	36.65	45.85	41.31	45.47	42.44	RNA binding motif protein 6 [Source:HGNC Symbol;Acc:HGNC:9903]	3	49940007	50100045	160038
ENSG00000004660	CAMKK1	19	13	38	36	35	19	64	54	0.21	0.16	0.37	0.38	0.48	0.29	0.77	0.86	calcium/calmodulin dependent protein kinase kinase 1 [Source:HGNC Symbol;Acc:HGNC:1469]	17	3860315	3894891	34576
ENSG00000004700	RECQL	2041.8	1758.96	2633.85	2550.62	2018.42	1853.53	1865.28	1900.04	25.91	24.34	28.65	31.01	30.25	30.2	24.6	31.11	RecQ like helicase [Source:HGNC Symbol;Acc:HGNC:9948]	12	21468910	21501669	32759
ENSG00000004766	VPS50	613	524	671.01	638	517	484.96	498	607.99	12.7	10.6	12.12	11.32	11.98	11.68	10.93	15.72	VPS50, EARP/GARPII complex subunit [Source:HGNC Symbol;Acc:HGNC:25956]	7	93232340	93361123	128783
ENSG00000004776	HSPB6	7.05	3	3.53	1	7.05	1	8	4	0.2	0.09	0.08	0.07	0.23	0.07	0.24	0.15	heat shock protein family B (small) member 6 [Source:HGNC Symbol;Acc:HGNC:26511]	19	35754566	35758079	3513
ENSG00000004777	ARHGAP33	318.77	212	674.22	630.25	687.48	745.9	465.15	347.98	4.31	3.79	8.72	8.49	11.59	15.87	6.78	6.63	Rho GTPase activating protein 33 [Source:HGNC Symbol;Acc:HGNC:23085]	19	35774532	35788822	14290
ENSG00000004779	NDUFAB1	1233	1537	1437	1242	927	1317	1052	999	78.15	106.2	73.99	71.2	69.95	102.67	70.99	88.56	NADH:ubiquinone oxidoreductase subunit AB1 [Source:HGNC Symbol;Acc:HGNC:7694]	16	23581014	23596316	15302
ENSG00000004799	PDK4	0	1	0	0	0	1	0	0	0	0.02	0	0	0	0.01	0	0	pyruvate dehydrogenase kinase 4 [Source:HGNC Symbol;Acc:HGNC:8812]	7	95583499	95596516	13017
ENSG00000004809	SLC22A16	0	0	1	1	0	0	1	0	0	0	0.02	0.04	0	0	0.02	0	solute carrier family 22 member 16 [Source:HGNC Symbol;Acc:HGNC:20302]	6	110424687	110476641	51954
ENSG00000004838	ZMYND10	46	38.06	40	36.94	33.89	45.61	48	36.48	1.9	1.81	1.13	0.98	1.54	2.67	1.58	1.94	zinc finger MYND-type containing 10 [Source:HGNC Symbol;Acc:HGNC:19412]	3	50341110	50345732	4622
ENSG00000004846	ABCB5	1	2	2.01	3	3	2	0	3	0.01	0.01	0.01	0.02	0.02	0.02	0	0.03	ATP binding cassette subfamily B member 5 [Source:HGNC Symbol;Acc:HGNC:46]	7	20615207	20777038	161831
ENSG00000004848	ARX	0	0	0	0	0	0	0	0	0	0	0	0	0	0	0	0	aristaless related homeobox [Source:HGNC Symbol;Acc:HGNC:18060]	X	25003694	25016420	12726
ENSG00000004864	SLC25A13	848	780	1224.26	1103	879	928	1370	1292	15.03	14.88	19.21	19.1	19.21	19.73	27.37	30.88	solute carrier family 25 member 13 [Source:HGNC Symbol;Acc:HGNC:10983]	7	96120220	96322147	201927
ENSG00000004866	ST7	1731.41	1434.28	2778.97	2386.81	1881.71	1618.08	2200.29	1967.98	38.67	35.94	50.05	48.39	54.61	42.66	52.86	58.95	suppression of tumorigenicity 7 [Source:HGNC Symbol;Acc:HGNC:11351]	7	116953238	117230103	276865
ENSG00000004897	CDC27	2716.41	2537.74	3184.24	2966.15	2590.38	2503.92	2500.46	2704.57	51.72	54.24	66.78	72.4	73.88	61.54	67.79	73.01	cell division cycle 27 [Source:HGNC Symbol;Acc:HGNC:1728]	17	47117703	47189422	71719
ENSG00000004939	SLC4A1	10.85	5	4	5	5	3	1	5	0.45	0.12	0.15	0.22	0.36	0.1	0.03	0.19	solute carrier family 4 member 1 (Diego blood group) [Source:HGNC Symbol;Acc:HGNC:11027]	17	44248390	44268141	19751
ENSG00000004948	CALCR	2	0	3	7	6	3	9	4	0.05	0	0.04	0.12	0.08	0.04	0.1	0.15	calcitonin receptor [Source:HGNC Symbol;Acc:HGNC:1440]	7	93424487	93574730	150243
ENSG00000004961	HCCS	856	852	869	807	693.87	718	867	744	25.82	27.48	23.28	24.55	25.34	26.24	29.32	28.47	holocytochrome c synthase [Source:HGNC Symbol;Acc:HGNC:4837]	X	11111301	11123086	11785
ENSG00000004975	DVL2	2598.45	2211	2971.49	2526.56	2195	2144	2894.02	1938.98	46.49	45.61	48.92	45.63	45.43	53.46	58.14	45.56	dishevelled segment polarity protein 2 [Source:HGNC Symbol;Acc:HGNC:3086]	17	7225342	7234517	9175
ENSG00000005001	PRSS22	0	2	0	0	0	0	0	0	0	0.12	0	0	0	0	0	0	serine protease 22 [Source:HGNC Symbol;Acc:HGNC:14368]	16	2852730	2858170	5440
ENSG00000005007	UPF1	8899.86	8199	10045	8771.16	7740	7253	6596	4575.76	74.19	75.37	67.54	70.43	77.76	75.52	59.07	48.4	UPF1, RNA helicase and ATPase [Source:HGNC Symbol;Acc:HGNC:9962]	19	18831938	18868236	36298
ENSG00000005020	SKAP2	1274	1153.97	1342	1206	1157	1087.31	1191	1188	22.85	18.8	18.35	19.44	28.62	21.28	22.55	24.29	src kinase associated phosphoprotein 2 [Source:HGNC Symbol;Acc:HGNC:15687]	7	26667068	26995239	328171
ENSG00000005022	SLC25A5	14507.9	13848	12790.5	11737.2	8091.31	7989.23	9649.61	7419.15	634.31	620.36	482.26	499.59	407.28	432.24	441.2	433.16	solute carrier family 25 member 5 [Source:HGNC Symbol;Acc:HGNC:10991]	X	119468422	119471396	2974
ENSG00000005059	MCUB	473.8	507.83	715.29	668.35	535.66	633.73	435.6	464.51	9.54	11.26	12.38	12.19	14.02	17.72	9.71	12.08	mitochondrial calcium uniporter dominant negative beta subunit [Source:HGNC Symbol;Acc:HGNC:26076]	4	109560209	109688719	128510
ENSG00000005073	HOXA11	0	0	1	0	0	1	0	1	0	0	0.02	0	0	0.02	0	0.02	homeobox A11 [Source:HGNC Symbol;Acc:HGNC:5101]	7	27181510	27185223	3713
ENSG00000005075	POLR2J	1177.73	1070.06	1339.8	1281.61	953.76	1129.08	1187.2	822.03	52.44	52.04	48.55	51.86	50.89	62.15	56.56	48.59	RNA polymerase II subunit J [Source:HGNC Symbol;Acc:HGNC:9197]	7	102473118	102478907	5789
ENSG00000005100	DHX33	4347.98	3766.43	4592.92	4076.66	3246.08	3054.93	4040.48	3255.69	38.66	36.91	38.3	37.79	37.06	36.34	41.25	38.23	DEAH-box helicase 33 [Source:HGNC Symbol;Acc:HGNC:16718]	17	5440917	5468982	28065
ENSG00000005102	MEOX1	1689.34	1568.6	1073	935.03	741.98	718	390	259	32.56	30.99	16.79	16.67	16.64	16.32	7.92	5.92	mesenchyme homeobox 1 [Source:HGNC Symbol;Acc:HGNC:7013]	17	43640389	43661922	21533
ENSG00000005108	THSD7A	4	1	1	8	2	7	3	3.21	0.1	0	0	0.15	0.01	0.37	0.09	0.02	thrombospondin type 1 domain containing 7A [Source:HGNC Symbol;Acc:HGNC:22207]	7	11370365	11832198	461833
ENSG00000005156	LIG3	2261.96	1953.97	2396.41	2197.68	1725.39	1578.99	2149.53	1555.7	29.35	27.82	26.02	24.26	24.05	24.29	27.01	27.56	DNA ligase 3 [Source:HGNC Symbol;Acc:HGNC:6600]	17	34980494	35009743	29249
ENSG00000005175	RPAP3	1070.97	968.96	1223.99	1072	998.04	889	1071	1029.99	19.1	17.58	19.8	17.51	22.66	20.01	21.38	27.74	RNA polymerase II associated protein 3 [Source:HGNC Symbol;Acc:HGNC:26151]	12	47661249	47706030	44781
ENSG00000005187	ACSM3	157.47	182.33	250.85	278.68	181.94	182.02	167.97	131.65	4.65	5.08	6.51	7.46	6.29	7.65	4.65	5.58	acyl-CoA synthetase medium chain family member 3 [Source:HGNC Symbol;Acc:HGNC:10522]	16	20610243	20797581	187338
ENSG00000005189	REXO5	275.37	257.07	491.28	476.25	394.98	338.37	294.47	253.71	4.57	5.33	7.06	7.58	8.82	10.08	5.88	6.42	RNA exonuclease 5 [Source:HGNC Symbol;Acc:HGNC:24661]	16	20806429	20849668	43239
ENSG00000005194	CIAPIN1	2447.28	2241.38	2946.1	2654.95	2022.07	1842.11	2505.18	2049.97	68.2	70.12	67.12	76.96	73.49	68.04	77.51	83.89	cytokine induced apoptosis inhibitor 1 [Source:HGNC Symbol;Acc:HGNC:28050]	16	57428187	57447420	19233
ENSG00000005206	SPPL2B	1363	1515.04	2476.95	1938.02	2136	2454.75	1793.31	1275.95	31.59	34.48	44.23	39.78	57.22	71.27	44.93	39.59	signal peptide peptidase like 2B [Source:HGNC Symbol;Acc:HGNC:30627]	19	2328615	2355095	26480
ENSG00000005238	FAM214B	139	138	242	203	163	172	248	208	1.97	2.18	2.61	2.52	2.57	2.85	3.67	3.55	family with sequence similarity 214 member B [Source:HGNC Symbol;Acc:HGNC:25666]	9	35104112	35116341	12229
ENSG00000005243	COPZ2	5	7	5	7	2	7	2	2	0.36	0.43	0.29	0.37	0.13	0.51	0.18	0.16	coatomer protein complex subunit zeta 2 [Source:HGNC Symbol;Acc:HGNC:19356]	17	48026167	48038030	11863
ENSG00000005249	PRKAR2B	40	36	33	50	27	39	17	18.97	0.49	0.46	0.51	0.76	0.59	0.52	0.22	0.27	protein kinase cAMP-dependent type II regulatory subunit beta [Source:HGNC Symbol;Acc:HGNC:9392]	7	107044705	107161811	117106
ENSG00000005302	MSL3	5922.72	5618.97	9806.93	9478.68	8267.43	7743.12	11245.5	10093.7	84.5	91	120.64	134.18	140	136.95	179.64	190.75	MSL complex subunit 3 [Source:HGNC Symbol;Acc:HGNC:7370]	X	11758159	11775772	17613
ENSG00000005339	CREBBP	3647.25	3264.01	3237.32	2888	2486	2346	2818	2053.91	24.64	20.93	16.13	17.31	20.04	15.26	18.19	15.94	CREB binding protein [Source:HGNC Symbol;Acc:HGNC:2348]	16	3725054	3880726	155672
ENSG00000005379	TSPOAP1	151	114	259	195	207	216	290	155	1.66	1.42	2.24	2.24	2.47	2.96	3.82	2.58	TSPO associated protein 1 [Source:HGNC Symbol;Acc:HGNC:16831]	17	58301228	58328795	27567
ENSG00000005381	MPO	0	0	0	1	0	0	1	0	0	0	0	0.01	0	0	0.01	0	myeloperoxidase [Source:HGNC Symbol;Acc:HGNC:7218]	17	58269856	58280935	11079
ENSG00000005421	PON1	0	0	0	0	0	2	0	0	0	0	0	0	0	0.09	0	0	paraoxonase 1 [Source:HGNC Symbol;Acc:HGNC:9204]	7	95297676	95324707	27031
ENSG00000005436	GCFC2	645.26	553.57	655.84	724.18	527.46	558.11	529.43	594.53	11.58	9.79	11.87	14.14	10.73	11.15	12.19	12.76	GC-rich sequence DNA-binding factor 2 [Source:HGNC Symbol;Acc:HGNC:1317]	2	75652000	75710989	58989
ENSG00000005448	WDR54	1087	1143	1756.97	1466.02	1146.63	1159.15	1206.66	826.98	40.12	44.6	53.09	51.99	51.06	53.56	49.91	44.3	WD repeat domain 54 [Source:HGNC Symbol;Acc:HGNC:25770]	2	74421678	74425755	4077
ENSG00000005469	CROT	446.09	362	429	438.91	319	372	366	392	8.18	7.9	6.82	7.72	7.25	8.42	7.75	11.47	carnitine O-octanoyltransferase [Source:HGNC Symbol;Acc:HGNC:2366]	7	87345681	87399795	54114
ENSG00000005471	ABCB4	446.04	370.92	630.66	632.56	462.5	395.95	878.55	712.58	7.9	5.32	7.96	8.73	11.54	8.6	18.66	15.97	ATP binding cassette subfamily B member 4 [Source:HGNC Symbol;Acc:HGNC:45]	7	87401697	87480435	78738
ENSG00000005483	KMT2E	2570.87	2291.35	3160.46	2804.04	2138.4	2054.43	2319.87	2023.71	19.92	19.77	21.52	21.47	21.82	21.48	20.85	19.95	lysine methyltransferase 2E [Source:HGNC Symbol;Acc:HGNC:18541]	7	105014179	105114361	100182
ENSG00000005486	RHBDD2	813	853	1316.03	1053	987	816	1041.59	607	23.92	27.17	31.21	27.34	34.16	30.1	29.18	23.54	rhomboid domain containing 2 [Source:HGNC Symbol;Acc:HGNC:23082]	7	75842602	75888926	46324
ENSG00000005513	SOX8	1	0	2	1	0	3	1	3	0.01	0	0.02	0.01	0	0.05	0.01	0.05	SRY-box 8 [Source:HGNC Symbol;Acc:HGNC:11203]	16	981770	986979	5209
ENSG00000005700	IBTK	874.93	767.84	897.52	858.49	723	727.05	1032.85	1207.9	7.21	8.02	8.06	7.35	8.84	7.37	9.43	14.41	inhibitor of Bruton tyrosine kinase [Source:HGNC Symbol;Acc:HGNC:17853]	6	82169986	82247754	77768
ENSG00000005801	ZNF195	1296.97	1166.67	1608.55	1412.49	1239.65	1156.85	1426.82	1429.91	24.29	24.16	26.76	27.01	29.4	26.92	26.97	35.16	zinc finger protein 195 [Source:HGNC Symbol;Acc:HGNC:12986]	11	3339261	3379222	39961
ENSG00000005810	MYCBP2	15343.8	13270.4	14525.9	13844.3	9912.05	9605.03	14182.4	12732.7	96.64	85.89	72.19	75.47	76.81	80.26	98.97	101.92	MYC binding protein 2, E3 ubiquitin protein ligase [Source:HGNC Symbol;Acc:HGNC:23386]	13	77044657	77327094	282437
ENSG00000005812	FBXL3	927.78	841.82	898.75	741	685.6	711.48	865.53	826.64	10.75	10.77	10.29	8.66	10.53	11.22	12.13	16.42	F-box and leucine rich repeat protein 3 [Source:HGNC Symbol;Acc:HGNC:13599]	13	76992598	77027195	34597
ENSG00000005844	ITGAL	4332.71	3493.88	6185.32	5796.71	4428.9	3804.93	4951.03	3710.32	49.18	41.77	51.06	57.87	56.48	54.92	56.57	54.05	integrin subunit alpha L [Source:HGNC Symbol;Acc:HGNC:6148]	16	30472658	30523185	50527
ENSG00000005882	PDK2	838.28	778.02	1135.65	956.91	879.52	838.02	899.67	645.96	19.31	20.01	23.13	21.28	22.53	26.39	21.26	20.84	pyruvate dehydrogenase kinase 2 [Source:HGNC Symbol;Acc:HGNC:8810]	17	50094737	50112152	17415
ENSG00000005884	ITGA3	1193.94	1209	968.02	904	677	741.01	1070.07	713	12.81	15.05	8.9	8.87	10.21	10.99	13.13	14.86	integrin subunit alpha 3 [Source:HGNC Symbol;Acc:HGNC:6139]	17	50055968	50090481	34513
ENSG00000005889	ZFX	2200.41	1821.98	2264.72	1854.96	1562.55	1540.53	1472.92	1450.18	18.76	17.2	17.05	16.33	15.15	18.49	13.48	15.91	zinc finger protein X-linked [Source:HGNC Symbol;Acc:HGNC:12869]	X	24149173	24216255	67082
ENSG00000005893	LAMP2	2425	2386	2278.16	2052.99	1975.04	1963	2187	2299.11	41.28	42.7	37.37	35.1	38.42	38.11	39.81	50.36	lysosomal associated membrane protein 2 [Source:HGNC Symbol;Acc:HGNC:6501]	X	120427827	120469365	41538
ENSG00000005961	ITGA2B	9	7	9	3	7	8	7	7	0.13	0.38	0.1	0.16	0.26	0.4	0.28	0.84	integrin subunit alpha 2b [Source:HGNC Symbol;Acc:HGNC:6138]	17	44372180	44389505	17325
ENSG00000005981	ASB4	2	1	1	1	0	0	2	0	0.03	0.01	0.01	0.07	0	0	0.06	0	ankyrin repeat and SOCS box containing 4 [Source:HGNC Symbol;Acc:HGNC:16009]	7	95478444	95540233	61789
ENSG00000006007	GDE1	2281	2182.96	2562.32	2305.14	2119	2013	1923.97	1777	42.82	40.57	37.69	38.65	40.98	40.47	34.95	45.72	glycerophosphodiester phosphodiesterase 1 [Source:HGNC Symbol;Acc:HGNC:29644]	16	19501693	19522123	20430
ENSG00000006015	REX1BD	554	761	971.76	824	982	1641	938	682	25.25	37.23	31.52	32.37	48.89	85.66	41.7	35.89	required for excision 1-B domain containing [Source:HGNC Symbol;Acc:HGNC:26098]	19	18588685	18592336	3651
ENSG00000006016	CRLF1	114.68	74.18	97.67	61.4	43.24	45.03	44.96	34.82	4.69	3.26	3.28	2.43	2.17	2.57	2	1.86	cytokine receptor like factor 1 [Source:HGNC Symbol;Acc:HGNC:2364]	19	18572220	18607741	35521
ENSG00000006025	AC003665.1	602	496	1141	1068	1142	1153	871	641	9.31	9.51	14.39	15.27	19.65	22.41	13.44	14.62	oxysterol binding protein like 7 [Source:NCBI gene;Acc:114881]	17	47807372	47821834	14462
ENSG00000006042	TMEM98	30	11	27	23	8	6	9	3	1.35	0.26	0.7	0.89	0.36	0.42	0.27	0.18	transmembrane protein 98 [Source:HGNC Symbol;Acc:HGNC:24529]	17	32927910	32945106	17196
ENSG00000006047	YBX2	1	0	4	1	0	2	1	2	0.01	0	0.06	0.01	0	0.08	0.03	0.02	Y-box binding protein 2 [Source:HGNC Symbol;Acc:HGNC:17948]	17	7288263	7294639	6376
ENSG00000006059	KRT33A	0	0	0	0	0	0	0	0	0	0	0	0	0	0	0	0	keratin 33A [Source:HGNC Symbol;Acc:HGNC:6450]	17	41346092	41350812	4720
ENSG00000006062	MAP3K14	1608.93	1414.61	2357.4	2229.07	1953.5	1686.42	1760.1	1025.44	14.83	14.07	17.73	18.53	21.59	19.31	17.32	12.48	mitogen-activated protein kinase kinase kinase 14 [Source:HGNC Symbol;Acc:HGNC:6853]	17	45263119	45317145	54026
ENSG00000006071	ABCC8	0	0	1	0	0	0	0	0	0	0	0.02	0	0	0	0	0	ATP binding cassette subfamily C member 8 [Source:HGNC Symbol;Acc:HGNC:59]	11	17392498	17476879	84381
ENSG00000006116	CACNG3	23	19	36	40	21	27	32	9	0.3	0.27	0.38	0.47	0.32	0.43	0.44	0.15	calcium voltage-gated channel auxiliary subunit gamma 3 [Source:HGNC Symbol;Acc:HGNC:1407]	16	24255553	24362801	107248
ENSG00000006118	TMEM132A	296.34	365.84	589.94	498.9	443.23	543.78	738.42	411.55	6.17	10.7	11.3	11.07	11.36	12.31	15.71	12.01	transmembrane protein 132A [Source:HGNC Symbol;Acc:HGNC:31092]	11	60924463	60937159	12696
ENSG00000006125	AP2B1	6836.64	6342.24	9317.62	8738.53	7247.56	6502.11	7922.35	7194.57	58.14	57.53	60.71	63.75	68.37	66.09	72.45	76.29	adaptor related protein complex 2 subunit beta 1 [Source:HGNC Symbol;Acc:HGNC:563]	17	35578046	35726413	148367
ENSG00000006128	TAC1	3	0	0	0	0	0	0	0	0.12	0	0	0	0	0	0	0	tachykinin precursor 1 [Source:HGNC Symbol;Acc:HGNC:11517]	7	97732084	97740472	8388
ENSG00000006194	ZNF263	2395.75	2157.57	2889.88	2685.15	2181.8	2110.02	2656.35	1874.86	40.35	36.67	39.42	39.87	44.74	40.35	47.76	40.74	zinc finger protein 263 [Source:HGNC Symbol;Acc:HGNC:13056]	16	3263800	3301401	37601
ENSG00000006210	CX3CL1	16	24	20	11	8	13	15	15	0.19	0.25	0.25	0.1	0.09	0.28	0.18	0.24	C-X3-C motif chemokine ligand 1 [Source:HGNC Symbol;Acc:HGNC:10647]	16	57372477	57385044	12567
ENSG00000006282	SPATA20	1094.55	926	1070.02	917	808	690	1067	650	19.08	18.72	14.69	13.88	18.51	14.27	19.09	16.19	spermatogenesis associated 20 [Source:HGNC Symbol;Acc:HGNC:26125]	17	50543058	50555852	12794
ENSG00000006283	CACNA1G	19	20	4	3	5	3	3	1	0.21	0.18	0.05	0.06	0.07	0.03	0.07	0.04	calcium voltage-gated channel subunit alpha1 G [Source:HGNC Symbol;Acc:HGNC:1394]	17	50560715	50627474	66759
ENSG00000006327	TNFRSF12A	29	32	20	26	12	17	14	11	1.54	1.26	0.69	1.01	0.56	0.67	0.59	0.88	TNF receptor superfamily member 12A [Source:HGNC Symbol;Acc:HGNC:18152]	16	3018445	3022383	3938
ENSG00000006377	DLX6	0	0	1.02	1	3.02	2.02	1	0	0	0	0.01	0.02	0.15	0.04	0.07	0	distal-less homeobox 6 [Source:HGNC Symbol;Acc:HGNC:2919]	7	97005553	97011040	5487
ENSG00000006432	MAP3K9	1502.85	1378.91	1148.5	1159.03	795	863	906	650	5.94	6.18	3.69	4.22	4.05	4.49	3.79	3.08	mitogen-activated protein kinase kinase kinase 9 [Source:HGNC Symbol;Acc:HGNC:6861]	14	70722526	70809534	87008
ENSG00000006451	RALA	1557.94	1618.92	1368.38	1284.62	963.93	1116.21	1439.13	1514.9	35.63	35.29	27.3	24.52	24.44	28.67	26.08	38.51	RAS like proto-oncogene A [Source:HGNC Symbol;Acc:HGNC:9839]	7	39623565	39708120	84555
ENSG00000006453	BAIAP2L1	2851.16	2415.83	2742.28	2546.66	2175.86	1890.95	1659.83	1262.63	33.53	32.94	26.22	26.85	29.86	26.63	20.47	18.9	BAI1 associated protein 2 like 1 [Source:HGNC Symbol;Acc:HGNC:21649]	7	98291650	98401090	109440
ENSG00000006459	KDM7A	100	64	74	65	48	51	63	30	0.89	0.37	0.33	0.56	0.41	0.92	0.36	0.19	lysine demethylase 7A [Source:HGNC Symbol;Acc:HGNC:22224]	7	140084746	140176983	92237
ENSG00000006468	ETV1	73	94	115	106	126	102	60	65	1.39	1.93	2.5	3.12	3.7	2.56	2.44	1.89	ETS variant 1 [Source:HGNC Symbol;Acc:HGNC:3490]	7	13891229	13991425	100196
ENSG00000006530	AGK	1015.4	877.62	1523.89	1392.95	1153.03	1051.82	1355	1229.7	24.72	21.18	27.42	29.05	27.17	27.18	30.46	37.91	acylglycerol kinase [Source:HGNC Symbol;Acc:HGNC:21869]	7	141551189	141655244	104055
ENSG00000006534	ALDH3B1	27	31.88	23	36.9	16	38	22	27	0.33	0.53	0.36	0.9	0.31	0.87	0.49	0.94	aldehyde dehydrogenase 3 family member B1 [Source:HGNC Symbol;Acc:HGNC:410]	11	68008578	68029282	20704
ENSG00000006555	TTC22	9	17	19	20	20	20.18	18	3	0.12	0.39	0.3	0.56	0.48	0.36	0.34	0.05	tetratricopeptide repeat domain 22 [Source:HGNC Symbol;Acc:HGNC:26067]	1	54779712	54801323	21611
ENSG00000006576	PHTF2	622	640	805	798.77	624.04	659	652	746	9.49	10.77	10.35	11.1	10.1	11.99	9.53	11.61	putative homeodomain transcription factor 2 [Source:HGNC Symbol;Acc:HGNC:13411]	7	77798792	77957503	158711
ENSG00000006606	CCL26	0	0	0	0	0	0	0	0	0	0	0	0	0	0	0	0	C-C motif chemokine ligand 26 [Source:HGNC Symbol;Acc:HGNC:10625]	7	75769533	75789896	20363
ENSG00000006607	FARP2	1483.4	1373.16	2651.8	2432.07	2071.33	1852.21	1990.27	1656.8	22.48	22.64	29.98	31.87	33.3	28.82	29.39	30.71	FERM, ARH/RhoGEF and pleckstrin domain protein 2 [Source:HGNC Symbol;Acc:HGNC:16460]	2	241356285	241494841	138556
ENSG00000006611	USH1C	0	0	0	0	0	0	0	0	0	0	0	0	0	0	0	0	USH1 protein network component harmonin [Source:HGNC Symbol;Acc:HGNC:12597]	11	17493895	17544416	50521
ENSG00000006625	GGCT	1676.32	1445.55	2263.98	2122.67	1563.61	1511.63	1692.13	1802.09	63.41	59.05	67.78	70.07	69.12	68.16	67.12	87.73	gamma-glutamylcyclotransferase [Source:HGNC Symbol;Acc:HGNC:21705]	7	30496621	30504841	8220
ENSG00000006634	DBF4	1281.51	1154.84	1420.75	1185.95	1076.91	971.71	1115.93	1196.79	35.95	35.74	33.77	32.3	31.97	30.03	32.45	42.1	DBF4 zinc finger [Source:HGNC Symbol;Acc:HGNC:17364]	7	87876216	87909553	33337
ENSG00000006638	TBXA2R	5	2	3.04	3	1	5	0	2	0.11	0.05	0.05	0.06	0.03	0.14	0	0.06	thromboxane A2 receptor [Source:HGNC Symbol;Acc:HGNC:11608]	19	3594506	3606840	12334
ENSG00000006652	IFRD1	1324.87	1234.78	1295.61	1348.86	995.99	989.87	1704	2071	34.24	26.48	24.71	26.88	28.94	30.16	44.31	56.92	interferon related developmental regulator 1 [Source:HGNC Symbol;Acc:HGNC:5456]	7	112422968	112481017	58049
ENSG00000006659	LGALS14	8	12	22	18	6	5	31	23	0.55	0.93	1.27	1.11	0.51	0.44	2.35	2.16	galectin 14 [Source:HGNC Symbol;Acc:HGNC:30054]	19	39704481	39709444	4963
ENSG00000006695	COX10	1181.21	1118.38	1340.24	1260.54	961.71	921.41	1010.97	865.07	17.44	17.4	15.9	16.24	17.33	16.76	16.15	16.59	cytochrome c oxidase assembly factor heme A:farnesyltransferase COX10 [Source:HGNC Symbol;Acc:HGNC:2260]	17	14069496	14208677	139181
ENSG00000006704	GTF2IRD1	324.02	286.01	218.01	210	155.9	158.94	133	103	5.93	4.58	2.42	2.33	2.72	2.89	1.94	2.28	GTF2I repeat domain containing 1 [Source:HGNC Symbol;Acc:HGNC:4661]	7	74453790	74602604	148814
ENSG00000006712	PAF1	2220.12	1828.04	2174.24	1851.56	1743.32	1556.78	2061.99	1398.74	45.6	41.13	36.08	35	42.84	38.69	47.43	39.74	PAF1 homolog, Paf1/RNA polymerase II complex component [Source:HGNC Symbol;Acc:HGNC:25459]	19	39385629	39391154	5525
ENSG00000006715	VPS41	2487	2200.79	3003.76	2744	2228.05	2036	2323	2415	58.61	51.12	55.62	57.97	60.73	55.77	52.51	53.61	VPS41, HOPS complex subunit [Source:HGNC Symbol;Acc:HGNC:12713]	7	38722974	38932394	209420
ENSG00000006740	ARHGAP44	1451.04	1274	1400	1315.11	989	1061	1120	813	16.59	15.33	13.25	13.68	12.67	13.51	15.99	10.64	Rho GTPase activating protein 44 [Source:HGNC Symbol;Acc:HGNC:29096]	17	12789498	12991643	202145
ENSG00000006744	ELAC2	5938.84	5509.98	6073.34	5579.52	4889.03	4549.39	4688.8	3334	117.42	108.91	100.42	99.45	113.76	99.43	97.61	91.72	elaC ribonuclease Z 2 [Source:HGNC Symbol;Acc:HGNC:14198]	17	12991612	13018065	26453
ENSG00000006747	SCIN	4	0	7	8.98	7	11	5	2	0.02	0	0.13	0.19	0.16	0.15	0.03	0.04	scinderin [Source:HGNC Symbol;Acc:HGNC:21695]	7	12570577	12660182	89605
ENSG00000006756	ARSD	0	1	0	0	0	0	0	0	0	0.08	0	0	0	0	0	0	arylsulfatase D [Source:HGNC Symbol;Acc:HGNC:717]	X	2903972	2929349	25377
ENSG00000006757	PNPLA4	153	134.7	301.99	296.78	224	164	261.93	257.96	6.3	4.99	10.83	10.87	9.95	7.43	10.57	12.37	patatin like phospholipase domain containing 4 [Source:HGNC Symbol;Acc:HGNC:24887]	X	7898247	7927739	29492
ENSG00000006788	MYH13	2.09	0	4.76	4.15	2.11	2.14	0	0	0.01	0	0.03	0.03	0.02	0.02	0	0	myosin heavy chain 13 [Source:HGNC Symbol;Acc:HGNC:7571]	17	10300865	10373130	72265
ENSG00000006831	ADIPOR2	2011.5	1723	2289.96	2111	1630.5	1535	2265.5	1743.99	20.2	19.15	19.19	19.68	19.75	19.64	24.53	24.67	adiponectin receptor 2 [Source:HGNC Symbol;Acc:HGNC:24041]	12	1688574	1788674	100100
ENSG00000006837	CDKL3	18.28	8.72	26.36	34.22	39.87	33.63	24.93	26.9	0.83	0.21	1.03	1.05	1.86	1.64	0.97	1.81	cyclin dependent kinase like 3 [Source:HGNC Symbol;Acc:HGNC:15483]	5	134286350	134371047	84697
ENSG00000007001	UPP2	0	0	0	1	0	0	0	0	0	0	0	0.01	0	0	0	0	uridine phosphorylase 2 [Source:HGNC Symbol;Acc:HGNC:23061]	2	157876702	158136154	259452
ENSG00000007038	PRSS21	0	0	0	0	0	0	0	0	0	0	0	0	0	0	0	0	serine protease 21 [Source:HGNC Symbol;Acc:HGNC:9485]	16	2817180	2826304	9124
ENSG00000007047	MARK4	1733.08	1730.65	1306.41	1170.85	920.14	1083	1103.13	830.19	49.54	55	32.37	32.65	31.55	40.15	35.23	28.35	microtubule affinity regulating kinase 4 [Source:HGNC Symbol;Acc:HGNC:13538]	19	45079288	45305284	225996
ENSG00000007062	PROM1	3	4	2	2	2	5	0	3	0.05	0.38	0.08	0.09	0.18	0.09	0	0.1	prominin 1 [Source:HGNC Symbol;Acc:HGNC:9454]	4	15963076	16084378	121302
ENSG00000007080	CCDC124	2122	2476	2954.28	2276	2331.38	2697	2418	1600	88.79	114.75	101.63	87.38	119.42	139.87	108.69	89.95	coiled-coil domain containing 124 [Source:HGNC Symbol;Acc:HGNC:25171]	19	17933015	17943991	10976
ENSG00000007129	CEACAM21	179.42	153.93	217.87	222.5	189.68	165.63	158.16	135.8	12.16	10.28	11.71	11.6	14.96	12.63	10.66	10.74	carcinoembryonic antigen related cell adhesion molecule 21 [Source:HGNC Symbol;Acc:HGNC:28834]	19	41549518	41586844	37326
ENSG00000007168	PAFAH1B1	4848.47	4688.5	5851.23	5660.37	4481.72	4365.01	5143.35	4826.85	104.24	106.09	90.4	97.24	97.46	97.48	105.95	108.75	platelet activating factor acetylhydrolase 1b regulatory subunit 1 [Source:HGNC Symbol;Acc:HGNC:8574]	17	2593210	2685615	92405
ENSG00000007171	NOS2	0	0	0	0	0	0	1	0	0	0	0	0	0	0	0.01	0	nitric oxide synthase 2 [Source:HGNC Symbol;Acc:HGNC:7873]	17	27756766	27800499	43733
ENSG00000007174	DNAH9	29.87	31	81.85	71.95	61.13	60	78.76	72.95	0.3	0.7	0.78	0.72	0.69	0.45	1.07	0.56	dynein axonemal heavy chain 9 [Source:HGNC Symbol;Acc:HGNC:2953]	17	11598470	11969748	371278
ENSG00000007202	KIAA0100	11665.9	10053.4	15103.6	13859.9	10588	9679.56	12041.8	9400.16	73.94	68.14	89.12	84.19	89.95	80.02	82.14	82.83	KIAA0100 [Source:HGNC Symbol;Acc:HGNC:28960]	17	28614446	28645454	31008
ENSG00000007216	SLC13A2	0	0	0	0	0	0	0	0	0	0	0	0	0	0	0	0	solute carrier family 13 member 2 [Source:HGNC Symbol;Acc:HGNC:10917]	17	28473293	28497781	24488
ENSG00000007237	GAS7	32	22	24	41	30	24	62	33.99	0.31	0.82	0.25	0.54	0.38	0.4	0.84	0.56	growth arrest specific 7 [Source:HGNC Symbol;Acc:HGNC:4169]	17	9910609	10198551	287942
ENSG00000007255	TRAPPC6A	304	337	689	625	462	529	617	418	17.76	20.67	32.67	31.72	32.03	37.17	37.06	32.28	trafficking protein particle complex 6A [Source:HGNC Symbol;Acc:HGNC:23069]	19	45162928	45178237	15309
ENSG00000007264	MATK	307	362	411	360	306	376	285	215	8.49	9.42	8.22	8.04	9.18	11.03	6.87	8.28	megakaryocyte-associated tyrosine kinase [Source:HGNC Symbol;Acc:HGNC:6906]	19	3777970	3802129	24159
ENSG00000007306	CEACAM7	0	0	0	0	0	0	0	0	0	0	0	0	0	0	0	0	carcinoembryonic antigen related cell adhesion molecule 7 [Source:HGNC Symbol;Acc:HGNC:1819]	19	41673303	41706976	33673
ENSG00000007312	CD79B	4402	3914	4477	4110	3167	2960	4633.26	2997.92	149.88	142.06	130.62	128.15	132.56	121.98	166.54	136.76	CD79b molecule [Source:HGNC Symbol;Acc:HGNC:1699]	17	63928740	63932354	3614
ENSG00000007314	SCN4A	56	37	48	44	32	23	48	49	0.28	0.2	0.2	0.2	0.44	0.27	0.43	0.33	sodium voltage-gated channel alpha subunit 4 [Source:HGNC Symbol;Acc:HGNC:10591]	17	63938554	63972918	34364
ENSG00000007341	ST7L	244.93	210.86	356.97	365.81	216.23	244.95	289.37	360.12	11.37	8.63	10.81	11.14	8.92	9.96	10.3	13.21	suppression of tumorigenicity 7 like [Source:HGNC Symbol;Acc:HGNC:18441]	1	112523514	112620825	97311
ENSG00000007350	TKTL1	4	6	23	14	20	11	9	3	0.22	0.1	0.64	0.42	0.74	0.68	0.21	0.11	transketolase like 1 [Source:HGNC Symbol;Acc:HGNC:11835]	X	154295795	154330350	34555
ENSG00000007372	PAX6	81	46.59	68.58	37.34	66.3	28.66	75.53	81.28	1.79	1.05	1.32	0.82	1.54	0.96	2.07	2.42	paired box 6 [Source:HGNC Symbol;Acc:HGNC:8620]	11	31784779	31818062	33283
ENSG00000007376	RPUSD1	2468	3042	2162	1793	1786	2071.99	1859	1218	53.11	69.56	38.55	34.94	46.89	53.23	42.51	35.84	RNA pseudouridine synthase domain containing 1 [Source:HGNC Symbol;Acc:HGNC:14173]	16	784974	788397	3423
ENSG00000007384	RHBDF1	94	64	55	45	48	39	56	23	2.91	1.4	0.79	1.11	1.95	0.66	2.02	1.21	rhomboid 5 homolog 1 [Source:HGNC Symbol;Acc:HGNC:20561]	16	58059	76355	18296
ENSG00000007392	LUC7L	1387.07	1156.94	1446.06	1336	1274.52	1224	1323.6	985	47.13	43.71	43.49	45.42	54.38	54.25	54.8	45.34	LUC7 like [Source:HGNC Symbol;Acc:HGNC:6723]	16	188969	229463	40494
ENSG00000007402	CACNA2D2	43.81	30.74	17.93	13.66	17.18	14	21	7.35	0.63	0.58	0.2	0.17	0.26	0.18	0.32	0.15	calcium voltage-gated channel auxiliary subunit alpha2delta 2 [Source:HGNC Symbol;Acc:HGNC:1400]	3	50362799	50504244	141445
ENSG00000007516	BAIAP3	35.12	34.9	23.62	19.96	17.45	26.55	27.49	14.91	0.3	0.43	0.21	0.48	0.39	0.28	0.29	0.4	BAI1 associated protein 3 [Source:HGNC Symbol;Acc:HGNC:948]	16	1333601	1349441	15840
ENSG00000007520	TSR3	1389.79	1484.37	1782.61	1435.04	1345.17	1484.63	2132.12	1322.09	60.12	72.39	64.89	56.97	69.05	83.26	96.8	72.3	TSR3, acp transferase ribosome maturation factor [Source:HGNC Symbol;Acc:HGNC:14175]	16	1349240	1351878	2638
ENSG00000007541	PIGQ	1312.92	1486	1815.98	1461.99	1544.99	1886.97	1486.42	1012.37	27.36	28.81	29.72	27.94	40.06	44.84	34.74	28.3	phosphatidylinositol glycan anchor biosynthesis class Q [Source:HGNC Symbol;Acc:HGNC:14135]	16	566995	584136	17141
ENSG00000007545	CRAMP1	2531.81	2280.2	2850.32	2605.91	2230.09	2205.04	2270.62	1732.45	18.47	16.61	17.03	17.64	18.96	19.68	17.97	14.63	cramped chromatin regulator homolog 1 [Source:HGNC Symbol;Acc:HGNC:14122]	16	1612325	1677908	65583
ENSG00000007866	TEAD3	3	4	8.02	5	3.01	1	1	1	0.04	0.06	0.1	0.07	0.05	0.02	0.02	0.03	TEA domain transcription factor 3 [Source:HGNC Symbol;Acc:HGNC:11716]	6	35473597	35497079	23482
ENSG00000007908	SELE	0	0	1	1	0	1	0	1	0	0	0.02	0.02	0	0.03	0	0.02	selectin E [Source:HGNC Symbol;Acc:HGNC:10718]	1	169722640	169764705	42065
ENSG00000007923	DNAJC11	3637.62	3287.51	4616.55	4281.13	3889.42	3491.73	4204.57	2904.3	51.84	48.43	52.14	57.41	66.85	58.44	64.41	52.86	DnaJ heat shock protein family (Hsp40) member C11 [Source:HGNC Symbol;Acc:HGNC:25570]	1	6634168	6701924	67756
ENSG00000007933	FMO3	5	9	12	11	10	3	16	7	0.15	0.32	0.23	0.21	0.4	0.11	0.38	0.39	flavin containing monooxygenase 3 [Source:HGNC Symbol;Acc:HGNC:3771]	1	171090901	171117819	26918
ENSG00000007944	MYLIP	666.85	457	364	261	220	226	165	201	8.7	6.53	3.84	3.06	3.41	3.7	2.28	3.52	myosin regulatory light chain interacting protein [Source:HGNC Symbol;Acc:HGNC:21155]	6	16129086	16148248	19162
ENSG00000007952	NOX1	9	18.52	3	3	7	5	10	7	0.26	0.42	0.04	0.06	0.15	0.31	0.41	0.45	NADPH oxidase 1 [Source:HGNC Symbol;Acc:HGNC:7889]	X	100843324	100874359	31035
ENSG00000007968	E2F2	527.5	475	892	747	705.5	636	367.76	294.5	4.39	3.93	5.61	5.57	7.65	6.42	2.98	3.41	E2F transcription factor 2 [Source:HGNC Symbol;Acc:HGNC:3114]	1	23506438	23531233	24795
ENSG00000008018	PSMB1	2668.25	2368.41	4198.56	3603.39	2719.41	2848.14	3041.49	2598.17	118.44	113.31	152.11	145.4	141.1	154.28	145.52	154.28	proteasome subunit beta 1 [Source:HGNC Symbol;Acc:HGNC:9537]	6	170535120	170553307	18187
ENSG00000008056	SYN1	3130.7	3449	5051.87	4384.76	3997	4647.9	3828.03	2575.93	71.03	75.37	100.26	92.54	108.59	115.65	95.88	81.87	synapsin I [Source:HGNC Symbol;Acc:HGNC:11494]	X	47571901	47619857	47956
ENSG00000008083	JARID2	1859	1582	2913	2358.24	1937.86	1758.8	2514.95	1867.13	12.79	11.76	16.24	14.75	16.1	14.87	18.31	16.84	jumonji and AT-rich interaction domain containing 2 [Source:HGNC Symbol;Acc:HGNC:6196]	6	15246069	15522042	275973
ENSG00000008086	CDKL5	1792.98	1626.91	2402.82	2436.99	1709.22	1606	1934.37	2001.01	7.99	6.71	8.98	11.38	9.14	8.81	9.87	11.38	cyclin dependent kinase like 5 [Source:HGNC Symbol;Acc:HGNC:11411]	X	18425583	18653629	228046
ENSG00000008118	CAMK1G	3	1	4	5	11	4	14	4	0.05	0.08	0.06	0.2	0.21	0.28	0.32	0.09	calcium/calmodulin dependent protein kinase IG [Source:HGNC Symbol;Acc:HGNC:14585]	1	209583714	209613939	30225
ENSG00000008128	CDK11A	1756.57	1384.26	1844.33	1647.79	1784.94	1607.07	1679.18	1109.31	50.19	45.05	48.29	45.71	74.08	69.69	51.93	50.85	cyclin dependent kinase 11A [Source:HGNC Symbol;Acc:HGNC:1730]	1	1702379	1724357	21978
ENSG00000008130	NADK	3856.97	3543.31	4737	4253.8	3517.9	3380.19	4257.66	3079.27	78.63	79.17	69.91	63.82	86.06	77.38	85.24	73.6	NAD kinase [Source:HGNC Symbol;Acc:HGNC:29831]	1	1751232	1780457	29225
ENSG00000008196	TFAP2B	1	0	0	0	2	0	1	3	0.05	0	0	0	0.02	0	0.06	0.03	transcription factor AP-2 beta [Source:HGNC Symbol;Acc:HGNC:11743]	6	50818723	50847619	28896
ENSG00000008197	TFAP2D	0	0	0	0	0	0	0	0	0	0	0	0	0	0	0	0	transcription factor AP-2 delta [Source:HGNC Symbol;Acc:HGNC:15581]	6	50713828	50772988	59160
ENSG00000008226	DLEC1	25.87	20.15	13.56	8.78	9.12	19.93	12.57	3.47	0.31	0.3	0.23	0.09	0.15	0.59	0.17	0.06	DLEC1, cilia and flagella associated protein [Source:HGNC Symbol;Acc:HGNC:2899]	3	38039205	38124025	84820
ENSG00000008256	CYTH3	4753	4347.64	5270	4727.94	3753	3668	4668.93	3652.36	49.36	52.34	52.35	50.79	52.17	54.2	57.14	53.92	cytohesin 3 [Source:HGNC Symbol;Acc:HGNC:9504]	7	6161776	6272644	110868
ENSG00000008277	ADAM22	2215.93	2074	2810.95	2668	2101.92	2149	1839	1727	18.22	21.1	19.76	22.55	19.49	21.1	17	20.31	ADAM metallopeptidase domain 22 [Source:HGNC Symbol;Acc:HGNC:201]	7	87934143	88202889	268746
ENSG00000008282	SYPL1	2701	2344	2640	2441.73	1822	1854	1724	1710	74.19	69.42	74.74	74.46	61.74	61.92	55.34	67.43	synaptophysin like 1 [Source:HGNC Symbol;Acc:HGNC:11507]	7	106090503	106112576	22073
ENSG00000008283	CYB561	138	137	156	139	121	143	292	213	2.39	3.18	2.14	2.58	2.6	2.4	5.72	4.04	cytochrome b561 [Source:HGNC Symbol;Acc:HGNC:2571]	17	63432304	63446354	14050
ENSG00000008294	SPAG9	2814	2604	2907	2823.02	2241	2392.47	3012	2788	35.97	34.09	36.58	37.06	34.85	34.65	44.55	45.6	sperm associated antigen 9 [Source:HGNC Symbol;Acc:HGNC:14524]	17	50962174	51120868	158694
ENSG00000008300	CELSR3	678	565.46	627	622	509.17	548	644.1	483	4.35	3.23	3.04	2.92	3.13	3.17	3.32	4.01	cadherin EGF LAG seven-pass G-type receptor 3 [Source:HGNC Symbol;Acc:HGNC:3230]	3	48636463	48662886	26423
ENSG00000008311	AASS	961	784	1584	1464.19	1328.44	1196	1144	1163.99	8.21	7.2	11.32	11.51	13.54	12.75	10.33	13.11	aminoadipate-semialdehyde synthase [Source:HGNC Symbol;Acc:HGNC:17366]	7	122073549	122144255	70706
ENSG00000008323	PLEKHG6	26	19	33	34	30	36	14	10	0.4	0.91	0.46	1.09	0.85	0.61	0.74	0.43	pleckstrin homology and RhoGEF domain containing G6 [Source:HGNC Symbol;Acc:HGNC:25562]	12	6310436	6328506	18070
ENSG00000008324	SS18L2	640.22	658.2	740.12	634.12	533.82	544.56	674.18	631.58	34.72	38.9	32.45	31.08	34.32	35.49	38.31	43.92	SS18 like 2 [Source:HGNC Symbol;Acc:HGNC:15593]	3	42581840	42595114	13274
ENSG00000008382	MPND	284.39	265.54	467.98	402.31	360.01	384.38	361.19	240.02	10.6	13.66	15.1	16.16	16.05	16.93	13.82	12.94	MPN domain containing [Source:HGNC Symbol;Acc:HGNC:25934]	19	4343527	4360086	16559
ENSG00000008394	MGST1	1450	1304.39	1721	1555.88	1538.27	1525	1773	1801	81.84	81.96	92.2	89.37	116.86	111.86	127.95	141.12	microsomal glutathione S-transferase 1 [Source:HGNC Symbol;Acc:HGNC:7061]	12	16347142	16609259	262117
ENSG00000008405	CRY1	969	863	957	777.51	639.11	640	810	755	16.17	14.77	10.93	10.62	13.8	16.45	13.62	14.46	cryptochrome circadian regulator 1 [Source:HGNC Symbol;Acc:HGNC:2384]	12	106991364	107093549	102185
ENSG00000008438	PGLYRP1	6	0	3	8	2	6	1	0	0.36	0	0.14	0.43	0.14	0.44	0.06	0	peptidoglycan recognition protein 1 [Source:HGNC Symbol;Acc:HGNC:8904]	19	46019153	46023053	3900
ENSG00000008441	NFIX	111.64	142.31	57.16	62.12	56.01	50.17	57.06	49.31	1.32	1.4	0.67	0.59	0.97	0.57	0.77	0.73	nuclear factor I X [Source:HGNC Symbol;Acc:HGNC:7788]	19	12995608	13098796	103188
ENSG00000008513	ST3GAL1	2021.98	1720.96	1863.81	1796.92	1278.67	1120.87	1053.36	924.85	13.8	14.04	11.01	11.01	10.83	9.56	7.9	10.56	ST3 beta-galactoside alpha-2,3-sialyltransferase 1 [Source:HGNC Symbol;Acc:HGNC:10862]	8	133454848	133571940	117092
ENSG00000008516	MMP25	19.91	19.46	21.37	19.49	16.29	25.56	23.59	17.03	0.8	0.9	0.55	0.6	0.53	1.28	0.57	1	matrix metallopeptidase 25 [Source:HGNC Symbol;Acc:HGNC:14246]	16	3046561	3060726	14165
ENSG00000008517	IL32	3847.72	3796.85	3926.16	3728.56	2650.22	2807.11	5768.32	4115.87	217.75	218.65	173.18	188.17	180.84	183.37	338.82	295.96	interleukin 32 [Source:HGNC Symbol;Acc:HGNC:16830]	16	3065297	3082192	16895
ENSG00000008710	PKD1	2401.02	2821.68	4046.2	3097.76	3039.11	4099.2	3691.46	2618.99	44.05	40.96	50.15	45.78	50.75	56.29	55.55	44.22	polycystin 1, transient receptor potential channel interacting [Source:HGNC Symbol;Acc:HGNC:9008]	16	2088710	2135898	47188
ENSG00000008735	MAPK8IP2	108	90	150	118	128	137.98	87	64	0.75	0.68	0.85	0.74	1.06	1.18	0.64	0.6	mitogen-activated protein kinase 8 interacting protein 2 [Source:HGNC Symbol;Acc:HGNC:6883]	22	50600793	50613981	13188
ENSG00000008838	MED24	3576	3253.72	4536.34	4069	3765.64	3315	3339	2249	65.08	69.97	61.4	65.22	86.18	72.52	61.82	62.61	mediator complex subunit 24 [Source:HGNC Symbol;Acc:HGNC:22963]	17	40019097	40061215	42118
ENSG00000008853	RHOBTB2	1571.73	1373.2	1407.51	1469.4	932.46	962.84	1234.54	813.7	18.48	17.91	13.55	14.86	14.95	14.23	16.54	12.17	Rho related BTB domain containing 2 [Source:HGNC Symbol;Acc:HGNC:18756]	8	22987417	23020199	32782
ENSG00000008869	HEATR5B	1573.97	1482.99	2211.39	2018.3	1484	1433.04	1546.87	1534.96	10.43	10.59	11.49	11.35	14.01	11.03	10.89	13	HEAT repeat containing 5B [Source:HGNC Symbol;Acc:HGNC:29273]	2	36968383	37084372	115989
ENSG00000008952	SEC62	2106.01	1831.98	2102	2062	1831.18	1861.45	1922.99	1977	44.68	40.17	40.12	42.18	44.28	47.56	42.74	52.33	SEC62 homolog, preprotein translocation factor [Source:HGNC Symbol;Acc:HGNC:11846]	3	169966635	169998373	31738
ENSG00000008988	RPS20	23008.3	22394	22018.4	21677.4	12007.4	14128.3	15345.3	13506.2	1808.92	1891.83	1389.59	1535.07	1128.87	1350.85	1258.77	1364.74	ribosomal protein S20 [Source:HGNC Symbol;Acc:HGNC:10405]	8	56067295	56074581	7286
ENSG00000009307	CSDE1	17011	14728.2	17922.7	16221.1	13847.5	12237.9	13946.1	12718.9	276.75	242.98	252.11	255.12	254.87	232.13	233.32	248.98	cold shock domain containing E1 [Source:HGNC Symbol;Acc:HGNC:29905]	1	114716913	114758676	41763
ENSG00000009335	UBE3C	4622	4268	4890	4764.16	3692.18	3510	4146.91	3717.03	45.42	45.93	41.31	44.24	44.66	41.5	41.67	51.19	ubiquitin protein ligase E3C [Source:HGNC Symbol;Acc:HGNC:16803]	7	157138916	157269370	130454
ENSG00000009413	REV3L	2868.85	2193.4	2865.97	2685.06	1893.04	1995.88	2111.36	2267.45	17.95	12.3	11.79	15.96	13.65	12.66	13.15	15.95	REV3 like, DNA directed polymerase zeta catalytic subunit [Source:HGNC Symbol;Acc:HGNC:9968]	6	111299028	111483715	184687
ENSG00000009694	TENM1	35	15.94	30.19	21.85	12.34	14.68	15.08	9.02	0.11	0.05	0.07	0.06	0.05	0.06	0.11	0.04	teneurin transmembrane protein 1 [Source:HGNC Symbol;Acc:HGNC:8117]	X	124375903	124963817	587914
ENSG00000009709	PAX7	0	0	0	0	0	0	0	0	0	0	0	0	0	0	0	0	paired box 7 [Source:HGNC Symbol;Acc:HGNC:8621]	1	18630846	18748866	118020
ENSG00000009724	MASP2	113.67	89.52	117.76	87.65	114.89	66.42	58.46	61.2	1.87	1.6	1.57	1.3	2.26	1.34	1.02	1.33	mannan binding lectin serine peptidase 2 [Source:HGNC Symbol;Acc:HGNC:6902]	1	11026523	11047233	20710
ENSG00000009765	IYD	5	6	2	5	1	3	0	7	0.06	0.03	0.01	0.07	0.01	0.02	0	0.31	iodotyrosine deiodinase [Source:HGNC Symbol;Acc:HGNC:21071]	6	150368892	150405969	37077
ENSG00000009780	FAM76A	182.66	232.02	249.91	191.91	185.27	154	213.17	238.83	4.18	4.95	5.29	4.02	4.43	4.52	6.49	7.17	family with sequence similarity 76 member A [Source:HGNC Symbol;Acc:HGNC:28530]	1	27725979	27763122	37143
ENSG00000009790	TRAF3IP3	2493.5	2409.85	4750.52	4913.63	3725.2	3471.59	3729.5	3057.98	64.29	67.72	101.64	118.43	111.67	108	105.3	103.56	TRAF3 interacting protein 3 [Source:HGNC Symbol;Acc:HGNC:30766]	1	209756032	209782320	26288
ENSG00000009830	POMT2	725	625	728	615	670	621	793	561	19.42	16.77	15.5	15.3	19.39	15.56	24.65	19.38	protein O-mannosyltransferase 2 [Source:HGNC Symbol;Acc:HGNC:19743]	14	77274956	77320884	45928
ENSG00000009844	VTA1	1285	1196	1408.96	1401.74	1248	1195	1178	1221	26.12	26.1	26.68	30.03	31.53	30.77	27.66	33.81	vesicle trafficking 1 [Source:HGNC Symbol;Acc:HGNC:20954]	6	142147162	142224685	77523
ENSG00000009950	MLXIPL	5	3	5	1	0	1	1	3	0.09	0.06	0.07	0.05	0	0.03	0.06	0.08	MLX interacting protein like [Source:HGNC Symbol;Acc:HGNC:12744]	7	73593194	73624543	31349
ENSG00000009954	BAZ1B	7921	6975.27	10790.4	10524.4	8080.2	7537	8047.38	7166.33	54.21	51.2	59.84	65	65.65	62.66	58.04	63.33	bromodomain adjacent to zinc finger domain 1B [Source:HGNC Symbol;Acc:HGNC:961]	7	73440406	73522293	81887
ENSG00000010017	RANBP9	1311.55	1179.53	1320.99	1284.75	1195.67	1172	1243.23	1131.76	18.21	15.97	13.58	16.06	23.58	20.88	20.12	19.46	RAN binding protein 9 [Source:HGNC Symbol;Acc:HGNC:13727]	6	13621498	13711835	90337
ENSG00000010030	ETV7	0	4	5	13	6	3	14	9	0	0.12	0.13	0.37	0.22	0.12	0.46	0.37	ETS variant 7 [Source:HGNC Symbol;Acc:HGNC:18160]	6	36354091	36387800	33709
ENSG00000010072	SPRTN	400.23	347.72	410.92	370.86	385.37	381.12	348.47	269.23	8.37	8.29	9.7	9.19	13.27	11.06	10.05	8.44	SprT-like N-terminal domain [Source:HGNC Symbol;Acc:HGNC:25356]	1	231337104	231355023	17919
ENSG00000010165	EEF1AKNMT	2846	2638	3794	3358	2774.04	2483	3109	2335.02	57.5	57	58.3	63.12	60.74	59.78	65.91	61.51	eEF1A lysine and N-terminal methyltransferase [Source:HGNC Symbol;Acc:HGNC:24248]	1	171781660	171814023	32363
ENSG00000010219	DYRK4	835.5	655.19	589.63	611.01	455.6	392.09	610.24	493.24	54.94	47.64	33.29	37.23	37.07	32.59	43.05	44.93	dual specificity tyrosine phosphorylation regulated kinase 4 [Source:HGNC Symbol;Acc:HGNC:3095]	12	4562204	4615302	53098
ENSG00000010244	ZNF207	7944.27	7479.82	11130.7	10154.3	8907.87	7962.85	7917.91	7282.61	138.69	155.37	180.18	179.39	208.75	182.58	177.21	195.74	zinc finger protein 207 [Source:HGNC Symbol;Acc:HGNC:12998]	17	32350117	32381886	31769
ENSG00000010256	UQCRC1	5688.94	5659.92	5565.01	5247	4116	3780	4373	3198	209.52	207	167.66	179.69	179.35	152.95	174.02	153.19	ubiquinol-cytochrome c reductase core protein 1 [Source:HGNC Symbol;Acc:HGNC:12585]	3	48599002	48610976	11974
ENSG00000010270	STARD3NL	1741	1635.53	1873	1694	1458.01	1460	2199	2121	48.76	51.06	43.69	45.77	48.89	51.46	67.37	77.08	STARD3 N-terminal like [Source:HGNC Symbol;Acc:HGNC:19169]	7	38178222	38230671	52449
ENSG00000010278	CD9	61	62	35	48	23	20	26	31	2.07	2.54	0.95	1.7	0.97	0.85	0.93	1.57	CD9 molecule [Source:HGNC Symbol;Acc:HGNC:1709]	12	6199715	6238271	38556
ENSG00000010282	HHATL	2	0	2	0	1	3	0	0	0.1	0	0.15	0	0.11	0.26	0	0	hedgehog acyltransferase like [Source:HGNC Symbol;Acc:HGNC:13242]	3	42692663	42702827	10164
ENSG00000010292	NCAPD2	7673.33	6832.36	11122.5	10554	8131.16	7323.53	4830.63	3613.41	100.59	112.75	113.83	115.98	130.43	128.36	63.94	64.6	non-SMC condensin I complex subunit D2 [Source:HGNC Symbol;Acc:HGNC:24305]	12	6493356	6531955	38599
ENSG00000010295	IFFO1	919.34	969.11	1252.51	1268.39	1132	1213	907	684	14.89	15.79	17.38	19.32	21.63	24.28	15.79	15.09	intermediate filament family orphan 1 [Source:HGNC Symbol;Acc:HGNC:24970]	12	6538375	6556083	17708
ENSG00000010310	GIPR	1056.07	998	1430	1269.75	1300.99	1398.99	1007	777.96	17.95	20.06	19.26	19.6	26.92	30.58	19.04	17.6	gastric inhibitory polypeptide receptor [Source:HGNC Symbol;Acc:HGNC:4271]	19	45668221	45683722	15501
ENSG00000010318	PHF7	214	232	222	218.85	188	178	149	137	8.15	9.78	8.14	9.01	9.92	7.94	6.29	7.33	PHD finger protein 7 [Source:HGNC Symbol;Acc:HGNC:18458]	3	52410660	52423641	12981
ENSG00000010319	SEMA3G	4	12	7	4	6	4	2	0	0.07	0.43	0.05	0.04	0.08	0.04	0.02	0	semaphorin 3G [Source:HGNC Symbol;Acc:HGNC:30400]	3	52433053	52445085	12032
ENSG00000010322	NISCH	3512	3042.98	4589	4047.33	3788.78	3551.6	3519	2509.02	44.65	42.01	41.75	42.4	53.46	50.43	43.72	39.28	nischarin [Source:HGNC Symbol;Acc:HGNC:18006]	3	52455118	52493068	37950
ENSG00000010327	STAB1	12.66	7.52	6.79	9.57	2.74	3.24	5.46	6.71	0.51	0.31	0.19	0.44	0.13	0.19	0.29	0.56	stabilin 1 [Source:HGNC Symbol;Acc:HGNC:18628]	3	52495338	52524495	29157
ENSG00000010361	FUZ	585.58	610.82	807.62	653.88	592.56	638.39	555.22	341.65	20.79	19.91	21.4	18.33	23.36	25.88	18.71	15.61	fuzzy planar cell polarity protein [Source:HGNC Symbol;Acc:HGNC:26219]	19	49806869	49817376	10507
ENSG00000010379	SLC6A13	6	5	1	4	2	0	3	2	0.23	0.31	0.03	0.19	0.1	0	0.21	0.05	solute carrier family 6 member 13 [Source:HGNC Symbol;Acc:HGNC:11046]	12	220621	262873	42252
ENSG00000010404	IDS	3462.26	3254.88	3944.01	3716.5	3927.72	4058.15	3889.17	3479.55	43.45	44.47	39.74	41.3	56.74	58.07	48.78	48.41	iduronate 2-sulfatase [Source:HGNC Symbol;Acc:HGNC:5389]	X	149476988	149521096	44108
ENSG00000010438	PRSS3	0	0	1	0	1.04	2	0	0	0	0	0.06	0	0.09	0.17	0	0	serine protease 3 [Source:HGNC Symbol;Acc:HGNC:9486]	9	33750466	33799231	48765
ENSG00000010539	ZNF200	615	531.1	968.88	892.03	728	612.81	763.83	625	11.21	9.73	15.58	16.06	17.16	13.11	15.83	14.54	zinc finger protein 200 [Source:HGNC Symbol;Acc:HGNC:12993]	16	3222325	3236221	13896
ENSG00000010610	CD4	0	0	3	0	4	3	2	3	0	0	0.03	0	0.06	0.05	0.03	0.05	CD4 molecule [Source:HGNC Symbol;Acc:HGNC:1678]	12	6786858	6820799	33941
ENSG00000010626	LRRC23	189.05	176.25	365.49	346.04	312.24	253.45	314.15	249.88	7.15	6.09	9.35	10.79	12.14	10.62	10.87	11.07	leucine rich repeat containing 23 [Source:HGNC Symbol;Acc:HGNC:19138]	12	6873569	6914241	40672
ENSG00000010671	BTK	4308	3872	5620.03	5141.64	3925.01	3528.48	4577	3806	80.17	81.01	85.91	89.7	91.61	89.17	92.15	97.05	Bruton tyrosine kinase [Source:HGNC Symbol;Acc:HGNC:1133]	X	101349447	101390796	41349
ENSG00000010704	HFE	1	0	2	3	0	0	0	1	0.05	0	0.05	0.05	0	0	0	0.01	homeostatic iron regulator [Source:HGNC Symbol;Acc:HGNC:4886]	6	26087281	26098343	11062
ENSG00000010803	SCMH1	1979.09	1751.04	2558.01	2260.87	1977.68	1671.36	2488.07	1846.22	32.37	31.41	34.73	33	40.64	32.16	42.01	38.72	Scm polycomb group protein homolog 1 [Source:HGNC Symbol;Acc:HGNC:19003]	1	41027200	41242154	214954
ENSG00000010810	FYN	5522	4696	7932.03	7293	5854	5230.92	8126	6509.37	140.04	130.4	168.65	187.6	181.31	173.98	238.22	217.39	FYN proto-oncogene, Src family tyrosine kinase [Source:HGNC Symbol;Acc:HGNC:4037]	6	111660332	111873452	213120
ENSG00000010818	HIVEP2	5366.63	4422.3	4748.92	4661.07	3252.5	3175.25	4836.2	3795	22.28	20.78	16.11	18.43	15.74	16.92	23.42	20.81	human immunodeficiency virus type I enhancer binding protein 2 [Source:HGNC Symbol;Acc:HGNC:4921]	6	142751469	142956698	205229
ENSG00000010932	FMO1	1.51	3	0	0	11	3	0	1	0.06	0.04	0	0	1.11	0.22	0	0.02	flavin containing monooxygenase 1 [Source:HGNC Symbol;Acc:HGNC:3769]	1	171248471	171285978	37507
ENSG00000011007	ELOA	3370.22	2687.32	3916.95	3560.31	3204.11	2704.15	4134.55	3057.63	40.52	35.84	39.38	41.37	46.6	41.24	55.22	49.42	elongin A [Source:HGNC Symbol;Acc:HGNC:11620]	1	23743155	23762059	18904
ENSG00000011009	LYPLA2	3059.2	3136.41	3452.04	3097.14	2619.43	2605.67	2867.67	1853.77	79.82	88.92	77.7	75.9	83.36	85.84	82.55	64.96	lysophospholipase 2 [Source:HGNC Symbol;Acc:HGNC:6738]	1	23791145	23795539	4394
ENSG00000011021	CLCN6	1538.45	1284.07	1460.84	1204.52	1081.42	985.07	2504.19	1838.24	15.61	14.94	12.44	10.56	12.5	13.6	29.25	26.23	chloride voltage-gated channel 6 [Source:HGNC Symbol;Acc:HGNC:2024]	1	11806096	11848079	41983
ENSG00000011028	AC080038.1	7	6	6	6	2	4	0	6	0.09	0.15	0.07	0.35	0.03	0.08	0	0.12	mannose receptor C type 2 [Source:NCBI gene;Acc:9902]	17	62627670	62693597	65927
ENSG00000011052	NME1-NME2	3244.8	2403.2	3501.99	3351.67	2325.42	2513.73	3297.47	2104.29	130.76	105.41	114.75	122.33	112.18	124.66	141.43	112.06	NME1-NME2 readthrough [Source:HGNC Symbol;Acc:HGNC:33531]	17	51153590	51171744	18154
ENSG00000011083	SLC6A7	1	0	3	0	0	0	0	2	0.01	0	0.03	0	0	0	0	0.03	solute carrier family 6 member 7 [Source:HGNC Symbol;Acc:HGNC:11054]	5	150190062	150222788	32726
ENSG00000011105	TSPAN9	19	11	40	42	25	28	40	31	0.18	0.11	0.3	0.54	0.54	0.32	0.61	0.41	tetraspanin 9 [Source:HGNC Symbol;Acc:HGNC:21640]	12	3077355	3286564	209209
ENSG00000011114	BTBD7	546.17	337.54	283.71	281.27	291.62	348.89	397.66	363.11	6.44	4.34	3.59	4.06	4.6	5.76	5.26	5.61	BTB domain containing 7 [Source:HGNC Symbol;Acc:HGNC:18269]	14	93237550	93333092	95542
ENSG00000011132	APBA3	1571.18	1806.41	1492.55	1208.08	1209.42	1498.58	1202.48	894.99	44.98	53.01	35.89	34.02	41.95	45.32	36.4	31.95	amyloid beta precursor protein binding family A member 3 [Source:HGNC Symbol;Acc:HGNC:580]	19	3750772	3761692	10920
ENSG00000011143	MKS1	577.83	498.89	973.94	908.96	675.55	621	767.96	552	14.22	14.51	20.36	21.46	22	22.22	18.67	19.4	Meckel syndrome, type 1 [Source:HGNC Symbol;Acc:HGNC:7121]	17	58205437	58219605	14168
ENSG00000011198	ABHD5	928.99	867	813	719	642	636	722	682	22.43	25.69	19.34	19.56	19.72	18.96	21.86	24.28	abhydrolase domain containing 5 [Source:HGNC Symbol;Acc:HGNC:21396]	3	43690108	43734371	44263
ENSG00000011201	ANOS1	681.8	571	748	745.98	574	536	667.98	722.99	7.01	7.65	7.4	6.66	7.53	6.76	7.96	9.93	anosmin 1 [Source:HGNC Symbol;Acc:HGNC:6211]	X	8528874	8732137	203263
ENSG00000011243	AKAP8L	1715.07	1514.72	2304.02	1958.75	1879.91	1859.76	1957.93	1376.37	46.79	36.83	52.02	51.58	61.57	54.63	52.82	45.58	A-kinase anchoring protein 8 like [Source:HGNC Symbol;Acc:HGNC:29857]	19	15380050	15419141	39091
ENSG00000011258	MBTD1	882	843	1001	1027	700	736	742	737.99	7.58	8.31	9.38	8.89	7.76	8.63	7.69	9.18	mbt domain containing 1 [Source:HGNC Symbol;Acc:HGNC:19866]	17	51177425	51260163	82738
ENSG00000011260	UTP18	1927.84	1981.91	2399.22	2071.29	1726.73	1920.96	1933.71	1711.83	43.28	48.44	46.88	44.26	46.43	51.22	47.21	51.62	UTP18, small subunit processome component [Source:HGNC Symbol;Acc:HGNC:24274]	17	51260546	51297936	37390
ENSG00000011275	RNF216	3293.42	2892.91	4827.55	4242.36	3668.71	3213.88	3738.68	2743.07	28.82	26.37	32.04	31.73	35.8	32.18	31.3	29.46	ring finger protein 216 [Source:HGNC Symbol;Acc:HGNC:21698]	7	5620047	5781739	161692
ENSG00000011295	TTC19	1192.8	1166.73	1294.65	1030.08	791	845.48	1049.69	1118.79	19.19	20.86	17.42	15.21	16.06	17.28	17.75	23.33	tetratricopeptide repeat domain 19 [Source:HGNC Symbol;Acc:HGNC:26006]	17	15999784	16045015	45231
ENSG00000011304	PTBP1	19570.5	19618.3	20711.9	17061.2	16576.7	15631.4	17350.8	12144.1	333.79	347.91	328.11	325.14	386.2	321.33	342.81	243.31	polypyrimidine tract binding protein 1 [Source:HGNC Symbol;Acc:HGNC:9583]	19	797075	812327	15252
ENSG00000011332	DPF1	301	308	315.33	242	226	248	273	230	9.23	7.37	7.51	6.42	5.92	6.78	8.93	10.25	double PHD fingers 1 [Source:HGNC Symbol;Acc:HGNC:20225]	19	38211006	38229714	18708
ENSG00000011347	SYT7	0	1	0	1	1	2	0	3	0	0.06	0	0.01	0.04	0.02	0	0.29	synaptotagmin 7 [Source:HGNC Symbol;Acc:HGNC:11514]	11	61515313	61581148	65835
ENSG00000011376	LARS2	2010.55	1757.88	2698.44	2535.82	1931.32	1808.51	2168.62	1755.17	18.06	18.43	20.33	22.26	20.88	20.95	23.92	23.8	leucyl-tRNA synthetase 2, mitochondrial [Source:HGNC Symbol;Acc:HGNC:17095]	3	45388506	45554726	166220
ENSG00000011405	PIK3C2A	832.94	709.99	920.26	978	643.1	674	884.4	1021.92	5.07	4.84	5.81	7.48	4.31	4.69	7.13	7.56	phosphatidylinositol-4-phosphate 3-kinase catalytic subunit type 2 alpha [Source:HGNC Symbol;Acc:HGNC:8971]	11	17077730	17207983	130253
ENSG00000011422	PLAUR	63	45	78	80	60	74	64	52	2.13	1.54	2.15	2.2	2.3	3.33	2.31	2.36	plasminogen activator, urokinase receptor [Source:HGNC Symbol;Acc:HGNC:9053]	19	43646095	43670547	24452
ENSG00000011426	ANLN	880.39	773.71	1051	1009.87	715.87	677.97	271.52	348.66	9.16	11.53	10.06	14.58	9.9	9.79	2.68	6.44	anillin actin binding protein [Source:HGNC Symbol;Acc:HGNC:14082]	7	36389821	36453791	63970
ENSG00000011451	WIZ	2048.46	2004.02	2668	2067	2210	2262	2534	1706.88	19.04	21.4	22.05	18.92	26.42	29.79	27.07	22.28	WIZ zinc finger [Source:HGNC Symbol;Acc:HGNC:30917]	19	15419980	15449951	29971
ENSG00000011454	RABGAP1	1706.98	1549	2027.22	1975.91	1529.99	1388	1354	1332	16.42	16.16	13.65	16.47	16.24	15.04	13.56	16	RAB GTPase activating protein 1 [Source:HGNC Symbol;Acc:HGNC:17155]	9	122940833	123104866	164033
ENSG00000011465	DCN	0	0	0	0	0	0	1	0	0	0	0	0	0	0	0.14	0	decorin [Source:HGNC Symbol;Acc:HGNC:2705]	12	91140484	91182824	42340
ENSG00000011478	QPCTL	581.08	495.1	690.18	652	622.62	524.18	583	513	14.79	15.22	15.24	14.79	19.51	19.23	15.38	16.22	glutaminyl-peptide cyclotransferase like [Source:HGNC Symbol;Acc:HGNC:25952]	19	45692666	45703989	11323
ENSG00000011485	PPP5C	5187.97	4739.9	5860.88	5053.91	4420.94	3963.87	5454.95	3661.96	142.42	138.34	132.36	132.36	135.27	129.74	152.26	131.5	protein phosphatase 5 catalytic subunit [Source:HGNC Symbol;Acc:HGNC:9322]	19	46346994	46392981	45987
ENSG00000011523	CEP68	732.02	599.42	1446.3	1365.44	1098.72	1009.32	1156.7	961.96	6.72	6.47	9.47	10.62	11.89	11.55	9.9	9.57	centrosomal protein 68 [Source:HGNC Symbol;Acc:HGNC:29076]	2	65056366	65087004	30638
ENSG00000011566	MAP4K3	178	131	122	125	116	147	139	122	2.8	2.82	3.03	2.75	3.53	6.44	5.31	3.86	mitogen-activated protein kinase kinase kinase kinase 3 [Source:HGNC Symbol;Acc:HGNC:6865]	2	39249266	39437301	188035
ENSG00000011590	ZBTB32	1847	1775	2608	2352	2208	2198	3089	1971	40.93	42.37	47.83	47.92	59.25	61.35	74.48	58.21	zinc finger and BTB domain containing 32 [Source:HGNC Symbol;Acc:HGNC:16763]	19	35704558	35717038	12480
ENSG00000011600	TYROBP	0	0	0	0	0	0	0	0	0	0	0	0	0	0	0	0	TYRO protein tyrosine kinase binding protein [Source:HGNC Symbol;Acc:HGNC:12449]	19	35904401	35908295	3894
ENSG00000011638	TMEM159	894.03	855	580	621	353	421	370	357	24.86	23.79	14.73	19.07	12.89	15.52	11.42	14.65	transmembrane protein 159 [Source:HGNC Symbol;Acc:HGNC:30136]	16	21158377	21180616	22239
ENSG00000011677	GABRA3	445	383	487	476	353	306	352	335	4.82	4.86	4.92	5.29	6.37	4.29	5.38	5.34	gamma-aminobutyric acid type A receptor alpha3 subunit [Source:HGNC Symbol;Acc:HGNC:4077]	X	152166234	152451315	285081
ENSG00000012048	BRCA1	2150	1997.38	4520.42	4473.98	3205.95	3066.69	2514	2572	25.47	20.99	42.32	45.06	44.1	42.08	30.4	31.59	BRCA1, DNA repair associated [Source:HGNC Symbol;Acc:HGNC:1100]	17	43044295	43170245	125950
ENSG00000012061	ERCC1	1791.62	1662.81	2535.03	2316.66	2134.42	1716.35	2188.89	1603.16	67.44	69.24	76.66	74.64	89.56	80.64	86.29	71.58	ERCC excision repair 1, endonuclease non-catalytic subunit [Source:HGNC Symbol;Acc:HGNC:3433]	19	45407333	45478828	71495
ENSG00000012124	CD22	23830.1	20309.8	42739.7	39127.5	31679.8	28321.6	43917	31557	410.48	383.66	597.1	620.82	681.45	644.98	839.41	754.74	CD22 molecule [Source:HGNC Symbol;Acc:HGNC:1643]	19	35319261	35347361	28100
ENSG00000012171	SEMA3B	28.08	26	21.07	18	5	29	25	31	0.55	0.5	0.41	0.26	0.09	0.67	0.54	0.81	semaphorin 3B [Source:HGNC Symbol;Acc:HGNC:10724]	3	50267558	50277546	9988
ENSG00000012174	MBTPS2	434.84	454.15	832.3	754.44	477.3	497.59	766.41	789.11	4.25	4.87	7.68	7.66	5.59	6.9	9.45	11.95	membrane bound transcription factor peptidase, site 2 [Source:HGNC Symbol;Acc:HGNC:15455]	X	21839617	21885423	45806
ENSG00000012211	PRICKLE3	1057.83	1110.58	831.78	710.29	655.63	701.77	761.77	556.71	20.01	23.87	13.68	14.11	16.11	16.73	17.2	15.02	prickle planar cell polarity protein 3 [Source:HGNC Symbol;Acc:HGNC:6645]	X	49174802	49186528	11726
ENSG00000012223	LTF	2	3	1	1	4	1	1	3	0.03	0.06	0.02	0.02	0.3	0.02	0.02	0.06	lactotransferrin [Source:HGNC Symbol;Acc:HGNC:6720]	3	46435645	46485234	49589
ENSG00000012232	EXTL3	1769	1719.97	2053.09	1841	1408.11	1362.96	1631	1340.14	12.53	13.33	11.84	10.67	14.05	11.22	11.48	12.55	exostosin like glycosyltransferase 3 [Source:HGNC Symbol;Acc:HGNC:3518]	8	28600469	28755599	155130
ENSG00000012504	NR1H4	0	0	0	0	0	0	0	0	0	0	0	0	0	0	0	0	nuclear receptor subfamily 1 group H member 4 [Source:HGNC Symbol;Acc:HGNC:7967]	12	100473708	100564414	90706
ENSG00000012660	ELOVL5	4529	4068.84	4626	4365.63	3572	3566	4324	4403	73.92	72.06	61.68	64.57	70.64	73.02	74.64	92.7	ELOVL fatty acid elongase 5 [Source:HGNC Symbol;Acc:HGNC:21308]	6	53267398	53349179	81781
ENSG00000012779	ALOX5	4	0.5	0.3	5.75	0.8	2.3	1	4.5	0.2	0.04	0.02	0.09	0.08	0.09	0.02	0.1	arachidonate 5-lipoxygenase [Source:HGNC Symbol;Acc:HGNC:435]	10	45374176	45446119	71943
ENSG00000012817	KDM5D	0	0	0	0	0	3	0	0	0	0	0	0	0	0.18	0	0	lysine demethylase 5D [Source:HGNC Symbol;Acc:HGNC:11115]	Y	19703865	19744939	41074
ENSG00000012822	CALCOCO1	1275	1057.88	1348.01	1302	1058.81	1062	1219.94	877	28.89	28.44	23.26	27	26.13	24.17	26.66	23.26	calcium binding and coiled-coil domain 1 [Source:HGNC Symbol;Acc:HGNC:29306]	12	53708517	53727745	19228
ENSG00000012963	UBR7	3077.37	2827.31	4046.65	3666.1	2990	2892	2927.77	2948.59	36.85	35.37	37.54	39.27	41.6	40.47	35.43	44.69	ubiquitin protein ligase E3 component n-recognin 7 (putative) [Source:HGNC Symbol;Acc:HGNC:20344]	14	93207241	93229215	21974
ENSG00000012983	MAP4K5	1385.05	1311.58	1311.35	1238.31	1054.24	1118.01	1256.39	1330.82	15.81	17.83	11.43	12.22	14.81	19.8	14.18	18.6	mitogen-activated protein kinase kinase kinase kinase 5 [Source:HGNC Symbol;Acc:HGNC:6867]	14	50418501	50561126	142625
ENSG00000013016	EHD3	264.41	212	382	352	274	256.09	284.02	213	2.17	1.89	2.55	2.61	2.69	2.58	2.48	2.31	EH domain containing 3 [Source:HGNC Symbol;Acc:HGNC:3244]	2	31234152	31269451	35299
ENSG00000013275	PSMC4	2024	1842	2305	2184.51	2607	2240.5	2378.51	1648.64	56.02	58.08	53.25	55.57	91.42	77.6	70.85	61.24	proteasome 26S subunit, ATPase 4 [Source:HGNC Symbol;Acc:HGNC:9551]	19	39971005	39981441	10436
ENSG00000013288	MAN2B2	1358.82	1162	1711	1481	1433.98	1232.72	1404.98	1006	10.86	10.75	11.63	11.28	13.59	12.24	13.02	13.7	mannosidase alpha class 2B member 2 [Source:HGNC Symbol;Acc:HGNC:29623]	4	6575175	6623362	48187
ENSG00000013293	SLC7A14	1	1	0	1	1	3	3	0	0	0	0	0	0	0.01	0.2	0	solute carrier family 7 member 14 [Source:HGNC Symbol;Acc:HGNC:29326]	3	170459548	170586075	126527
ENSG00000013297	CLDN11	10	0	6	5	7	4	4	5.66	0.72	0	0.23	0.33	0.52	0.27	0.23	0.54	claudin 11 [Source:HGNC Symbol;Acc:HGNC:8514]	3	170418865	170454733	35868
ENSG00000013306	SLC25A39	5566.97	5314.5	7032.94	6192.89	5022.14	5245.53	6774.67	4274.18	159.26	168.42	164.06	162.69	176.13	188.42	210.56	161	solute carrier family 25 member 39 [Source:HGNC Symbol;Acc:HGNC:24279]	17	44319625	44324870	5245
ENSG00000013364	MVP	1333.79	1237.08	2395.96	2128.78	2244.83	2254.44	2398.22	1535.75	21.54	21.89	32.2	32.4	42.78	43.15	41.58	31.39	major vault protein [Source:HGNC Symbol;Acc:HGNC:7531]	16	29820394	29848039	27645
ENSG00000013374	NUB1	2155.31	1900.84	3059.63	2808.56	2304.55	2298.26	2244.21	1977.31	53.28	43.72	53.54	59.75	55.01	60.88	50.32	62.86	negative regulator of ubiquitin like proteins 1 [Source:HGNC Symbol;Acc:HGNC:17623]	7	151341699	151378449	36750
ENSG00000013375	PGM3	610.92	497.94	749.04	728.18	540.5	500.93	623.16	600.56	13.29	9.43	10.61	10.29	12.25	9.67	11.16	12.27	phosphoglucomutase 3 [Source:HGNC Symbol;Acc:HGNC:8907]	6	83161150	83193936	32786
ENSG00000013392	RWDD2A	120	88	172.94	185	133	147	127	128	1.26	1.01	1.48	1.76	1.68	1.9	1.42	1.78	RWD domain containing 2A [Source:HGNC Symbol;Acc:HGNC:21385]	6	83193357	83198935	5578
ENSG00000013441	CLK1	3469.98	2849.99	4109.99	3617.19	3217.83	2830.9	3276.22	2996.9	71.82	59.58	74.04	73.09	78.83	68.52	73.85	73.24	CDC like kinase 1 [Source:HGNC Symbol;Acc:HGNC:2068]	2	200853009	200864744	11735
ENSG00000013503	POLR3B	688	605.37	776	768	600.93	516.93	885	931	7.08	6.24	5.98	6.59	6.82	6.03	8.92	11.78	RNA polymerase III subunit B [Source:HGNC Symbol;Acc:HGNC:30348]	12	106357748	106510198	152450
ENSG00000013523	ANGEL1	1503.47	1438.45	2017.16	1978.36	1584.64	1390.97	1680.84	1318.75	14.46	17.66	15.47	17.85	19.01	17.64	18.09	16.96	angel homolog 1 [Source:HGNC Symbol;Acc:HGNC:19961]	14	76786178	76826246	40068
ENSG00000013561	RNF14	733.91	686.93	1181.89	1044.88	876.8	730.97	962.95	1042	17.96	16.23	26.51	27.47	26.89	22.65	28.63	28.65	ring finger protein 14 [Source:HGNC Symbol;Acc:HGNC:10058]	5	141958328	141990292	31964
ENSG00000013563	DNASE1L1	412.94	399.57	680.92	599.22	568.23	458.82	589.92	430.19	7.63	9.9	11.78	11.21	14.88	13.67	14.08	10.53	deoxyribonuclease 1 like 1 [Source:HGNC Symbol;Acc:HGNC:2957]	X	154401236	154412112	10876
ENSG00000013573	DDX11	3086.14	2417.59	5061.67	4427.85	4294.98	3904.18	4230.36	2860.95	50.08	43.42	69.23	61.28	89.75	80.28	75.98	61.68	DEAD/H-box helicase 11 [Source:HGNC Symbol;Acc:HGNC:2736]	12	31073860	31104799	30939
ENSG00000013583	HEBP1	1	0	0	0	0	0	0	0	0.06	0	0	0	0	0	0	0	heme binding protein 1 [Source:HGNC Symbol;Acc:HGNC:17176]	12	12974870	13000265	25395
ENSG00000013588	GPRC5A	4	3	3	4	3	3	7	8	0.05	0.05	0.12	0.02	0.06	0.02	0.05	0.08	G protein-coupled receptor class C group 5 member A [Source:HGNC Symbol;Acc:HGNC:9836]	12	12890782	12917937	27155
ENSG00000013619	MAMLD1	3	4	1	1	4	0	0	1	0.22	0.04	0.01	0.07	0.06	0	0	0.02	mastermind like domain containing 1 [Source:HGNC Symbol;Acc:HGNC:2568]	X	150361422	150514178	152756
ENSG00000013725	CD6	32	40	45	48	30	36	46	40	2	1.66	1.15	1.62	1.82	1.29	2.47	3.3	CD6 molecule [Source:HGNC Symbol;Acc:HGNC:1691]	11	60971680	61020377	48697
ENSG00000013810	TACC3	3351.97	3029.78	5022.11	4381.69	4126.09	3600.54	1554.06	1026.45	54.18	52.64	63.89	63.2	80.66	71.18	27.54	22.09	transforming acidic coiled-coil containing protein 3 [Source:HGNC Symbol;Acc:HGNC:11524]	4	1712891	1745176	32285
ENSG00000014123	UFL1	1586.01	1381.61	1728.99	1658.02	1445.01	1487	1435.97	1710	15.34	14.31	13.26	14.17	16.22	17.4	14.33	21.31	UFM1 specific ligase 1 [Source:HGNC Symbol;Acc:HGNC:23039]	6	96521595	96555276	33681
ENSG00000014138	POLA2	1875.97	1522.89	3331.86	3153.34	2648.09	2413.1	2060.32	1770.53	48.72	43.75	68.61	74.7	80.21	69.06	59.92	62.09	DNA polymerase alpha 2, accessory subunit [Source:HGNC Symbol;Acc:HGNC:30073]	11	65261920	65305589	43669
ENSG00000014164	ZC3H3	844.56	966	1136	949.87	989.21	1061	883.45	565	11.01	13.61	11.77	11.15	15.24	16.62	12.18	9.49	zinc finger CCCH-type containing 3 [Source:HGNC Symbol;Acc:HGNC:28972]	8	143437659	143541447	103788
ENSG00000014216	CAPN1	4867.01	4686.77	6021.41	5388.49	4874.34	4691.93	5116.79	3594.4	91.1	82.47	85.55	84.92	95.63	95.67	96.74	79.54	calpain 1 [Source:HGNC Symbol;Acc:HGNC:1476]	11	65180566	65212006	31440
ENSG00000014257	ACPP	1	1	3	1	3	1	0	0	0.01	0.01	0.04	0.08	0.1	0.02	0	0	acid phosphatase, prostate [Source:HGNC Symbol;Acc:HGNC:125]	3	132317369	132368298	50929
ENSG00000014641	MDH1	4928.39	4777.41	8884.15	8201.93	5544.66	5546.95	7165.74	6248	175.5	187.67	267.92	275.48	235.83	241.96	275.53	289.05	malate dehydrogenase 1 [Source:HGNC Symbol;Acc:HGNC:6970]	2	63588609	63607197	18588
ENSG00000014824	SLC30A9	1462	1329	2161.57	2064	1628	1498	1804	1928	31.75	30.05	36.69	38.35	38.72	41.42	40.59	49.91	solute carrier family 30 member 9 [Source:HGNC Symbol;Acc:HGNC:1329]	4	41990502	42090461	99959
ENSG00000014914	MTMR11	28	22	41	53	30	23	57	23	0.78	0.42	0.91	1.3	0.74	0.98	1.74	0.63	myotubularin related protein 11 [Source:HGNC Symbol;Acc:HGNC:24307]	1	149928651	149936879	8228
ENSG00000014919	COX15	1932.16	1892.49	2661.61	2657.05	2010.01	2017.19	1915.67	1751.97	31.92	33.62	35.63	39.71	38.55	39.62	34.11	38.5	cytochrome c oxidase assembly homolog COX15 [Source:HGNC Symbol;Acc:HGNC:2263]	10	99711844	99732100	20256
ENSG00000015133	CCDC88C	7947.35	7269.34	8270.13	7325.96	6654.32	6153.53	4703.79	3509.07	87.11	74.42	71.77	70.73	80.95	77.35	52.93	53.87	coiled-coil domain containing 88C [Source:HGNC Symbol;Acc:HGNC:19967]	14	91271323	91417844	146521
ENSG00000015153	YAF2	484.02	469.03	515.02	478	473.03	411.02	416.02	395.92	20.54	19.43	25.42	23.78	26.64	23.55	21.33	21.97	YY1 associated factor 2 [Source:HGNC Symbol;Acc:HGNC:17363]	12	42157104	42238349	81245
ENSG00000015171	ZMYND11	1051	1029	1224.13	1300	952.54	943.02	996	967	17.37	18.31	18.93	21.19	19.36	18	19.72	19.36	zinc finger MYND-type containing 11 [Source:HGNC Symbol;Acc:HGNC:16966]	10	134465	254637	120172
ENSG00000015285	WAS	2421.95	2048	2614.96	2471	2492.87	2225	2708.87	1777.52	59.27	53.15	50.55	57.57	72.97	69.89	71.21	61.2	Wiskott-Aldrich syndrome [Source:HGNC Symbol;Acc:HGNC:12731]	X	48676596	48691427	14831
ENSG00000015413	DPEP1	3	4	6	7	2	0	4	0	0.18	0.15	0.14	0.16	0.2	0	0.13	0	dipeptidase 1 [Source:HGNC Symbol;Acc:HGNC:3002]	16	89613308	89638456	25148
ENSG00000015475	BID	2041.9	2071.95	2420	2346.08	2049.04	2074.21	1784	1359	75.69	85.96	76.87	76.71	88.66	89.37	69.52	57.22	BH3 interacting domain death agonist [Source:HGNC Symbol;Acc:HGNC:1050]	22	17734138	17774770	40632
ENSG00000015479	MATR3	11857	9946.59	12848.8	11916.5	9569.46	8524.02	9226.7	8465.95	202.45	191.38	190.71	193.26	218.91	194.54	183.45	191.66	matrin 3 [Source:HGNC Symbol;Acc:HGNC:6912]	5	139293648	139331677	38029
ENSG00000015520	NPC1L1	12	12	8	3	10	6	6	6	0.1	0.11	0.05	0.04	0.15	0.06	0.07	0.07	NPC1 like intracellular cholesterol transporter 1 [Source:HGNC Symbol;Acc:HGNC:7898]	7	44512535	44541315	28780
ENSG00000015532	XYLT2	803	826.03	1397	1268	1049.97	1074	1476.34	974	11.1	11.66	15.83	14.45	18.27	16.53	21.79	16.35	xylosyltransferase 2 [Source:HGNC Symbol;Acc:HGNC:15517]	17	50346092	50363138	17046
ENSG00000015568	RGPD5	230.75	146.3	191.58	161.88	135.61	174.45	140.56	66.32	3.19	4.03	3.61	3.12	3.62	6.84	3.43	4.27	RANBP2-like and GRIP domain containing 5 [Source:HGNC Symbol;Acc:HGNC:32418]	2	109792758	109857705	64947
ENSG00000015592	STMN4	12	6	13	13	16	18	16	8	0.39	0.21	0.35	0.36	0.74	0.81	0.58	0.34	stathmin 4 [Source:HGNC Symbol;Acc:HGNC:16078]	8	27235323	27258420	23097
ENSG00000015676	NUDCD3	3418	3164	4400.76	4208	3250	2929.4	3570	2823.85	64.06	58.33	64.12	68.66	71.58	67.27	70.21	61.46	NudC domain containing 3 [Source:HGNC Symbol;Acc:HGNC:22208]	7	44379119	44490658	111539
ENSG00000016082	ISL1	14	15	24	21	17	15	11	4	0.25	0.41	0.38	0.34	0.45	0.31	0.4	0.09	ISL LIM homeobox 1 [Source:HGNC Symbol;Acc:HGNC:6132]	5	51383448	51394730	11282
ENSG00000016391	CHDH	2	3.02	2	1	2.04	3	0	0	0.01	0.15	0.01	0	0.01	0.02	0	0	choline dehydrogenase [Source:HGNC Symbol;Acc:HGNC:24288]	3	53812335	53846419	34084
ENSG00000016402	IL20RA	2	0	0	4	2	0	1	0	0.07	0	0	0.15	0.03	0	0.05	0	interleukin 20 receptor subunit alpha [Source:HGNC Symbol;Acc:HGNC:6003]	6	136999971	137045180	45209
ENSG00000016490	CLCA1	1	0	1	0	0	0	1	0	0.01	0	0.01	0	0	0	0.01	0	chloride channel accessory 1 [Source:HGNC Symbol;Acc:HGNC:2015]	1	86468368	86500289	31921
ENSG00000016602	CLCA4	0	0	0	0	0	0	0	0	0	0	0	0	0	0	0	0	chloride channel accessory 4 [Source:HGNC Symbol;Acc:HGNC:2018]	1	86547078	86580754	33676
ENSG00000016864	GLT8D1	927.02	816	1676.91	1527	1085.03	1098.16	1150.01	1181.01	27.92	24.45	39.5	38.99	38.98	37.16	35.35	43.42	glycosyltransferase 8 domain containing 1 [Source:HGNC Symbol;Acc:HGNC:24870]	3	52694488	52706032	11544
ENSG00000017260	ATP2C1	3926.68	3379.42	4446.75	4032.2	3107.15	2961.05	3685.1	3680.81	68.13	60.16	66.7	69.99	64.73	65.04	67.11	81.03	ATPase secretory pathway Ca2+ transporting 1 [Source:HGNC Symbol;Acc:HGNC:13211]	3	130850595	131016712	166117
ENSG00000017427	IGF1	40.77	42.29	37.64	48.06	27.87	40.81	44.26	60.54	0.97	1.46	0.95	1.17	0.99	1.59	1.15	1.98	insulin like growth factor 1 [Source:HGNC Symbol;Acc:HGNC:5464]	12	102395874	102481744	85870
ENSG00000017483	SLC38A5	1758	1706.99	2106.13	1732	1454.97	1338.95	2416	1853	55.05	61.95	55.03	47.27	63.81	56.22	86.82	80.07	solute carrier family 38 member 5 [Source:HGNC Symbol;Acc:HGNC:18070]	X	48458537	48470260	11723
ENSG00000017797	RALBP1	5406.4	4975.05	5432.55	4972.79	3931.22	3842.02	4120.64	3588.14	50.61	50.17	41.44	42.96	47.11	43.39	41.24	44.42	ralA binding protein 1 [Source:HGNC Symbol;Acc:HGNC:9841]	18	9475009	9538114	63105
ENSG00000018189	RUFY3	506.89	489.92	425.97	417.26	374.91	348.75	486.06	523.97	9.82	10.76	7.31	8.59	7.87	8.41	10.23	10.45	RUN and FYVE domain containing 3 [Source:HGNC Symbol;Acc:HGNC:30285]	4	70704204	70808619	104415
ENSG00000018236	CNTN1	108	105	180	185	134	81	101	79	1.25	1.07	1.73	2.11	1.97	1.16	2.12	1.11	contactin 1 [Source:HGNC Symbol;Acc:HGNC:2171]	12	40692439	41072415	379976
ENSG00000018280	SLC11A1	15	8	18	20	14	23	14	30	0.15	0.15	0.22	0.5	0.38	0.39	0.31	0.96	solute carrier family 11 member 1 [Source:HGNC Symbol;Acc:HGNC:10907]	2	218382029	218396894	14865
ENSG00000018408	WWTR1	561.81	580.28	731.09	625.64	549.05	658.15	492.74	374.24	13.6	13.01	16.28	13.91	16.08	16.01	15.01	8.21	WW domain containing transcription regulator 1 [Source:HGNC Symbol;Acc:HGNC:24042]	3	149517235	149736714	219479
ENSG00000018510	AGPS	2372.84	2278.6	2547.87	2472.1	1864.51	1921	2328.28	2523.47	37.86	41.44	32.23	33.88	31.14	41.4	35.58	42.93	alkylglycerone phosphate synthase [Source:HGNC Symbol;Acc:HGNC:327]	2	177392768	177559299	166531
ENSG00000018607	ZNF806	0	0	0	0	1.21	0	0	0	0	0	0	0	0.03	0	0	0	zinc finger protein 806 [Source:HGNC Symbol;Acc:HGNC:33228]	2	132309309	132318736	9427
ENSG00000018610	CXorf56	1253.54	1067.55	1505.92	1450.82	1151.95	1009.12	1302.41	1204.9	33.94	29.07	32.14	36.78	38.78	32.22	37.41	39.47	chromosome X open reading frame 56 [Source:HGNC Symbol;Acc:HGNC:26239]	X	119538149	119565408	27259
ENSG00000018625	ATP1A2	0	1	5	1	0	2	3	1	0	0.01	0.05	0.01	0	0.08	0.03	0.01	ATPase Na+/K+ transporting subunit alpha 2 [Source:HGNC Symbol;Acc:HGNC:800]	1	160115759	160143591	27832
ENSG00000018699	TTC27	808	644	994	924	710	677	862	823	13.02	11.69	12.1	11.72	11.83	12.69	13.51	16.63	tetratricopeptide repeat domain 27 [Source:HGNC Symbol;Acc:HGNC:25986]	2	32628032	32821051	193019
ENSG00000018869	ZNF582	11	5.75	5	1	3	2	4	3	0.52	0.37	0.2	0.02	0.24	0.05	0.2	0.08	zinc finger protein 582 [Source:HGNC Symbol;Acc:HGNC:26421]	19	56375846	56393545	17699
ENSG00000019102	VSIG2	1	2	2	1	3	1	1	0	0.03	0.07	0.06	0.03	0.13	0.04	0.04	0	V-set and immunoglobulin domain containing 2 [Source:HGNC Symbol;Acc:HGNC:17149]	11	124747474	124752255	4781
ENSG00000019144	PHLDB1	34	35	36	34	12	21	29	12	0.38	0.32	0.32	0.58	0.23	0.23	0.25	0.71	pleckstrin homology like domain family B member 1 [Source:HGNC Symbol;Acc:HGNC:23697]	11	118606440	118658031	51591
ENSG00000019169	MARCO	0	0	1	0	0	0	1	1	0	0	0.06	0	0	0	0.08	0.1	macrophage receptor with collagenous structure [Source:HGNC Symbol;Acc:HGNC:6895]	2	118942166	118994660	52494
ENSG00000019186	CYP24A1	0	0	0	1	0	0	0	0	0	0	0	0.03	0	0	0	0	cytochrome P450 family 24 subfamily A member 1 [Source:HGNC Symbol;Acc:HGNC:2602]	20	54153446	54173986	20540
ENSG00000019485	PRDM11	559.99	472	502	475	400	397	467	346	6.09	4.62	4.05	3.47	4.35	4.36	4.74	4.1	PR/SET domain 11 [Source:HGNC Symbol;Acc:HGNC:13996]	11	45095806	45235110	139304
ENSG00000019505	SYT13	0	0	1	2	0	6.01	1	0	0	0	0.02	0.02	0	0.19	0.01	0	synaptotagmin 13 [Source:HGNC Symbol;Acc:HGNC:14962]	11	45240302	45286341	46039
ENSG00000019549	SNAI2	16	13	15	18	24	24	25	17	0.29	0.24	0.22	0.27	0.53	0.54	0.51	0.41	snail family transcriptional repressor 2 [Source:HGNC Symbol;Acc:HGNC:11094]	8	48917598	48921740	4142
ENSG00000019582	CD74	53313.2	49045.5	95748.4	81476.9	66807.2	56724.9	69062.7	42029.7	1803.72	1795.98	2560.78	2425.02	2691.51	2382.55	2438.93	1858.57	CD74 molecule [Source:HGNC Symbol;Acc:HGNC:1697]	5	150400041	150412929	12888
ENSG00000019991	HGF	17	10	21	24	19	34	20	22	0.45	0.25	0.31	0.39	0.39	0.79	0.37	0.51	hepatocyte growth factor [Source:HGNC Symbol;Acc:HGNC:4893]	7	81699008	81770438	71430
ENSG00000019995	ZRANB1	1742.46	1637.23	1516.72	1395.96	1125.62	1007.93	1271.7	1262.57	12.09	12.36	9.45	10.43	9.82	8.61	9.39	11.58	zinc finger RANBP2-type containing 1 [Source:HGNC Symbol;Acc:HGNC:18224]	10	124942123	124988189	46066
ENSG00000020129	NCDN	1939.74	2049.74	2628.91	2277	2165.01	2080	2591.42	1562.69	24.65	27.77	27.17	28.1	33.25	32.42	35.29	26.38	neurochondrin [Source:HGNC Symbol;Acc:HGNC:17597]	1	35557473	35567274	9801
ENSG00000020181	ADGRA2	34.67	52.64	30.36	39.59	21.81	38.39	29.88	19.16	0.24	0.74	0.17	0.41	0.36	0.37	0.24	0.17	adhesion G protein-coupled receptor A2 [Source:HGNC Symbol;Acc:HGNC:17849]	8	37784191	37844896	60705
ENSG00000020219	CCT8L1P	2	1	3	0	0	2	2	4	0.05	0.03	0.06	0	0	0.06	0.05	0.13	chaperonin containing TCP1 subunit 8 like 1, pseudogene [Source:HGNC Symbol;Acc:HGNC:32153]	7	152445477	152447150	1673
ENSG00000020256	ZFP64	1043.98	997	1185	1065.92	878.71	779.83	1150.8	872	15.64	15.43	12.88	14.1	14.5	13.01	16.81	16.2	ZFP64 zinc finger protein [Source:HGNC Symbol;Acc:HGNC:15940]	20	52051663	52204308	152645
ENSG00000020426	MNAT1	662	499.02	792	722.32	595	538.58	615	639	27.12	22.61	28.4	27.68	28.82	27.09	26.05	36.23	MNAT1, CDK activating kinase assembly factor [Source:HGNC Symbol;Acc:HGNC:7181]	14	60734742	60969965	235223
ENSG00000020577	SAMD4A	676.02	571	337	286	215	225	232	219	5.32	4.92	2.97	2.5	3.25	2.49	2.06	2.34	sterile alpha motif domain containing 4A [Source:HGNC Symbol;Acc:HGNC:23023]	14	54567097	54793315	226218
ENSG00000020633	RUNX3	19780.5	20182.2	16246	14897.1	12779.9	13303.4	14505	10636	230.88	257.06	152.47	157.6	200.4	201.87	200.31	153.95	runt related transcription factor 3 [Source:HGNC Symbol;Acc:HGNC:10473]	1	24899511	24965121	65610
ENSG00000020922	MRE11	1910.75	1616.66	2523.22	2356.64	1979.95	1856.61	1415.92	1452.48	20.16	17.83	24.69	26.76	27.34	26.37	19.83	24.18	MRE11 homolog, double strand break repair nuclease [Source:HGNC Symbol;Acc:HGNC:7230]	11	94415578	94493908	78330
ENSG00000021300	PLEKHB1	116.01	117	162	187	129	140	197	162	2.54	2.64	3.22	3.87	3.16	5.74	5.46	4.46	pleckstrin homology domain containing B1 [Source:HGNC Symbol;Acc:HGNC:19079]	11	73646178	73662819	16641
ENSG00000021355	SERPINB1	11.98	1	1	3	3	0	2	6	0.27	0.11	0.08	0.04	0.13	0	0.03	0.13	serpin family B member 1 [Source:HGNC Symbol;Acc:HGNC:3311]	6	2832332	2841959	9627
ENSG00000021461	CYP3A43	0	0	0	1	1	0	0	0	0	0	0	0.06	0.08	0	0	0	cytochrome P450 family 3 subfamily A member 43 [Source:HGNC Symbol;Acc:HGNC:17450]	7	99828013	99866102	38089
ENSG00000021488	SLC7A9	1	5.31	2	4	2	2	0	0	0.04	0.22	0.03	0.07	0.08	0.1	0	0	solute carrier family 7 member 9 [Source:HGNC Symbol;Acc:HGNC:11067]	19	32830509	32869767	39258
ENSG00000021574	SPAST	550	610	532.46	529	419	458.49	482.68	568.49	9.7	11.06	9.4	9.19	8.48	9.42	9.44	14.59	spastin [Source:HGNC Symbol;Acc:HGNC:11233]	2	32063547	32157637	94090
ENSG00000021645	NRXN3	1056.64	835	1345.39	1207.13	896.71	804.69	1214.13	1126.45	12.14	11.51	13.34	13.24	14.64	11.38	14.75	20.71	neurexin 3 [Source:HGNC Symbol;Acc:HGNC:8010]	14	78170373	79868290	1697917
ENSG00000021762	OSBPL5	15	21	7	17	9	7	9	5	0.27	0.46	0.17	0.52	0.28	0.43	0.49	0.31	oxysterol binding protein like 5 [Source:HGNC Symbol;Acc:HGNC:16392]	11	3087107	3166739	79632
ENSG00000021776	AQR	2704.01	2456.84	3753.13	3316.31	2745.49	2606	2830	2684.23	22.29	20.26	23.88	23.18	29.81	27.63	29.28	30	aquarius intron-binding spliceosomal factor [Source:HGNC Symbol;Acc:HGNC:29513]	15	34851782	34969742	117960
ENSG00000021826	CPS1	245	196	240	266	147	181	260	231	2.22	1.97	1.9	2.21	1.53	2.7	3.63	3.06	carbamoyl-phosphate synthase 1 [Source:HGNC Symbol;Acc:HGNC:2323]	2	210477682	210679107	201425
ENSG00000021852	C8B	0	0	1	0	0	0	0	0	0	0	0.02	0	0	0	0	0	complement C8 beta chain [Source:HGNC Symbol;Acc:HGNC:1353]	1	56929207	56966140	36933
ENSG00000022267	FHL1	281	248.94	288.96	281.98	176.99	135.94	196.99	136.9	7.05	6.84	5.38	5.13	4.93	4.07	4.11	3.22	four and a half LIM domains 1 [Source:HGNC Symbol;Acc:HGNC:3702]	X	136146702	136211359	64657
ENSG00000022277	RTF2	2633.35	2449.87	3362.77	3138.69	2518.38	2346.75	2493.56	1865.71	79.02	77.41	79.87	87.36	92.17	80.78	78.15	72.92	replication termination factor 2 [Source:HGNC Symbol;Acc:HGNC:15890]	20	56468585	56519449	50864
ENSG00000022355	GABRA1	0	1	1	1	5	0	2	4	0	0.05	0.06	0.07	0.26	0	0.08	0.22	gamma-aminobutyric acid type A receptor alpha1 subunit [Source:HGNC Symbol;Acc:HGNC:4075]	5	161847063	161899981	52918
ENSG00000022556	NLRP2	1.5	2.5	1.92	0.5	0.24	2.27	0.5	0	0.03	0.18	0.07	0.03	0.02	0.08	0.01	0	NLR family pyrin domain containing 2 [Source:HGNC Symbol;Acc:HGNC:22948]	19	54953130	55001142	48012
ENSG00000022567	SLC45A4	376	375.84	412	331	326	308	349	240	5.33	4.76	4.02	3.25	5.29	4.37	4.3	4.71	solute carrier family 45 member 4 [Source:HGNC Symbol;Acc:HGNC:29196]	8	141207166	141308305	101139
ENSG00000022840	RNF10	4068.96	3944.3	4772.2	4457.41	3720.12	3764.26	3712.43	2967	110.54	85.46	84.5	88.56	107.21	87.64	88.32	92.6	ring finger protein 10 [Source:HGNC Symbol;Acc:HGNC:10055]	12	120533480	120577588	44108
ENSG00000022976	ZNF839	509.83	462.11	800.47	771.72	660.52	567.09	863.76	667.26	8.22	8.53	12.13	13.68	13.79	12.44	15.45	13.98	zinc finger protein 839 [Source:HGNC Symbol;Acc:HGNC:20345]	14	102317377	102342702	25325
ENSG00000023041	ZDHHC6	2226.56	1839.53	2168.19	2198.04	1715.86	1647.74	1799.93	1740.13	50.89	43.81	41.03	46.68	48.58	44.68	44.82	52.39	zinc finger DHHC-type containing 6 [Source:HGNC Symbol;Acc:HGNC:19160]	10	112424428	112446917	22489
ENSG00000023171	GRAMD1B	1114	1011.64	2434	2134.7	1713	1535	3136.01	2229.98	10.56	11.23	18.64	17	17.76	17.47	28.81	24.05	GRAM domain containing 1B [Source:HGNC Symbol;Acc:HGNC:29214]	11	123358428	123627774	269346
ENSG00000023191	RNH1	1964.9	2022.72	2522.06	2130.83	2004.1	2078.47	2560.88	1621.51	45.46	49.85	48.84	45.76	55	59.66	64.51	50.15	ribonuclease/angiogenin inhibitor 1 [Source:HGNC Symbol;Acc:HGNC:10074]	11	494512	507300	12788
ENSG00000023228	NDUFS1	2113.63	1982.72	2409.25	2319.74	1704.75	1603.65	1833.85	1678.88	24.01	23.52	27.93	29.56	27.12	26.47	25.15	27.37	NADH:ubiquinone oxidoreductase core subunit S1 [Source:HGNC Symbol;Acc:HGNC:7707]	2	206114817	206159509	44692
ENSG00000023287	RB1CC1	1169	1002	1228.99	1304	1090	1200	1163	1410	9.64	8.67	7.33	8.4	9.6	13.94	9.1	13.69	RB1 inducible coiled-coil 1 [Source:HGNC Symbol;Acc:HGNC:15574]	8	52622458	52745843	123385
ENSG00000023318	ERP44	1954.73	1864.58	2173.99	1900.24	1914.58	1736	2617.31	2388	16.09	16.7	14.55	14.17	18.86	17.58	22.93	25.98	endoplasmic reticulum protein 44 [Source:HGNC Symbol;Acc:HGNC:18311]	9	99979185	100099000	119815
ENSG00000023330	ALAS1	2374	2159.99	2606.96	2356.86	1998	1933	2486.99	1839	43.52	44.6	41.26	40.76	47.73	43.84	52.78	46.11	5'-aminolevulinate synthase 1 [Source:HGNC Symbol;Acc:HGNC:396]	3	52198086	52214327	16241
ENSG00000023445	BIRC3	4000.65	3523.79	3997.72	3826.05	3346.71	3107.03	2683.74	2893.5	35.53	31.71	38.98	34.44	36.53	28.27	24.61	28.2	baculoviral IAP repeat containing 3 [Source:HGNC Symbol;Acc:HGNC:591]	11	102317450	102339403	21953
ENSG00000023516	AKAP11	3725.08	3467.02	4307	4389	3115	3265.69	3077	3534	14.79	14.98	13.9	15.78	14.8	15.96	13	18.54	A-kinase anchoring protein 11 [Source:HGNC Symbol;Acc:HGNC:369]	13	42272152	42323261	51109
ENSG00000023572	GLRX2	581.7	624.4	442.12	440.52	476.71	544.99	532.05	731.68	8.58	10.96	8.35	8.74	10.14	13.45	11.32	21.12	glutaredoxin 2 [Source:HGNC Symbol;Acc:HGNC:16065]	1	193090866	193106114	15248
ENSG00000023608	SNAPC1	449.41	395.16	495.67	529.44	304.36	340.08	386.07	428.03	6.92	6.62	6.21	7.38	5.61	6.44	6.33	8.71	small nuclear RNA activating complex polypeptide 1 [Source:HGNC Symbol;Acc:HGNC:11134]	14	61762420	61796428	34008
ENSG00000023697	DERA	821	820	1129	1099	828	884	1146.16	1024.01	30.46	32.77	41.1	42.53	37.17	40.55	47.87	47.78	deoxyribose-phosphate aldolase [Source:HGNC Symbol;Acc:HGNC:24269]	12	15911302	16037381	126079
ENSG00000023734	STRAP	3247.89	2853.33	3900.65	3236.85	2757.54	2429.92	3550.97	2881.94	72.25	69.94	69.42	64.99	73.61	66.53	86.15	87.99	serine/threonine kinase receptor associated protein [Source:HGNC Symbol;Acc:HGNC:30796]	12	15882387	15903478	21091
ENSG00000023839	ABCC2	63	41	44	29	25	23	19	34	0.85	0.79	0.31	0.25	0.21	0.47	0.23	1.04	ATP binding cassette subfamily C member 2 [Source:HGNC Symbol;Acc:HGNC:53]	10	99782640	99852594	69954
ENSG00000023892	DEF6	1103.99	1093	1407	1348	1185	1125	1750	1082	22.18	22.75	24.12	24.95	30.25	29.68	38.99	28.02	DEF6, guanine nucleotide exchange factor [Source:HGNC Symbol;Acc:HGNC:2760]	6	35297818	35321771	23953
ENSG00000023902	PLEKHO1	4337.99	4088.44	4614.27	4345	3911.54	3483.78	4109.96	3097.4	133.61	140.74	120.61	123.72	149.64	140.81	132.4	131.04	pleckstrin homology domain containing O1 [Source:HGNC Symbol;Acc:HGNC:24310]	1	150149183	150164720	15537
ENSG00000023909	GCLM	1787.89	1721.95	1294.94	1313	1340.04	1353	1831.06	1726	25.06	28.26	24.49	25.68	27.97	27.48	41.98	37.93	glutamate-cysteine ligase modifier subunit [Source:HGNC Symbol;Acc:HGNC:4312]	1	93885199	93909456	24257
ENSG00000024048	UBR2	1551	1265	1748.33	1661	1332	1363.85	1133.23	1323	7.78	6.91	7.13	7.55	8	8.42	6.05	8.77	ubiquitin protein ligase E3 component n-recognin 2 [Source:HGNC Symbol;Acc:HGNC:21289]	6	42564062	42693504	129442
ENSG00000024422	EHD2	1	1	2.2	2	2	2	2	0	0.01	0.01	0.02	0.02	0.03	0.03	0.02	0	EH domain containing 2 [Source:HGNC Symbol;Acc:HGNC:3243]	19	47713422	47743134	29712
ENSG00000024526	DEPDC1	390.86	352.69	468.69	462.18	440.06	379.8	169.05	216.07	4.71	4.82	4.94	5.2	5.87	6.4	1.9	3.18	DEP domain containing 1 [Source:HGNC Symbol;Acc:HGNC:22949]	1	68474152	68497221	23069
ENSG00000024862	CCDC28A	599	651.85	623	602.38	483	486	483	446	19.63	23.23	16.61	17.91	19.02	19.59	16.8	19.38	coiled-coil domain containing 28A [Source:HGNC Symbol;Acc:HGNC:21098]	6	138773509	138793319	19810
ENSG00000025039	RRAGD	156	155	135	129	74	86	122	112	3.37	2.54	2.39	2.54	1.93	1.66	2.3	3.65	Ras related GTP binding D [Source:HGNC Symbol;Acc:HGNC:19903]	6	89364636	89412270	47634
ENSG00000025156	HSF2	719.5	692.86	821.99	706.26	558.83	492.62	633	576.73	15.76	17.05	17.04	15.46	17.58	13.38	14.85	17.55	heat shock transcription factor 2 [Source:HGNC Symbol;Acc:HGNC:5225]	6	122399546	122433119	33573
ENSG00000025293	PHF20	2925.08	2639.03	4175.08	4106.9	2972.15	2815.02	3493.21	3089.46	38.42	36.15	44.18	50.4	49.7	42	45.13	45.67	PHD finger protein 20 [Source:HGNC Symbol;Acc:HGNC:16098]	20	35771974	35950370	178396
ENSG00000025423	HSD17B6	153.77	132	132.65	144	111.07	100.65	118.11	94	4.62	5.39	3.75	3.74	4.76	3.6	4.4	5.03	hydroxysteroid 17-beta dehydrogenase 6 [Source:HGNC Symbol;Acc:HGNC:23316]	12	56752161	56787790	35629
ENSG00000025434	NR1H3	78	84.16	102.05	86	89	72.06	68	39.12	3.07	3.43	2.72	2.91	3.65	3.85	2.28	2.26	nuclear receptor subfamily 1 group H member 3 [Source:HGNC Symbol;Acc:HGNC:7966]	11	47248300	47269033	20733
ENSG00000025708	TYMP	306.36	427.57	308.14	286.52	240.41	423.68	424.27	289.89	10.96	12.55	9.03	10.29	10.99	15.85	16.12	14.48	thymidine phosphorylase [Source:HGNC Symbol;Acc:HGNC:3148]	22	50525752	50530032	4280
ENSG00000025770	NCAPH2	3418.67	3279.56	4265.34	3769.69	3566.52	3267.54	3250.12	2087.47	70.31	74.9	69.92	73.36	86.05	81.07	75.91	54.99	non-SMC condensin II complex subunit H2 [Source:HGNC Symbol;Acc:HGNC:25071]	22	50508224	50524780	16556
ENSG00000025772	TOMM34	1916	1957	2453.21	2326	1923.62	1509	2319	1791	39.01	43.37	40.61	42.89	46.88	37.81	50.25	48.19	translocase of outer mitochondrial membrane 34 [Source:HGNC Symbol;Acc:HGNC:15746]	20	44942130	44960397	18267
ENSG00000025796	SEC63	2312.97	2032.05	2143.26	1938.39	1586.88	1445.77	2633.45	2484.29	54.42	47.54	37.59	40.07	36.98	34.98	64.76	69.33	SEC63 homolog, protein translocation regulator [Source:HGNC Symbol;Acc:HGNC:21082]	6	107867756	107958208	90452
ENSG00000025800	KPNA6	3632.1	3199.53	3734.67	3788.33	2647.22	2620.64	3001.11	2554.1	23.95	18.8	19.47	21.39	18.36	17.42	22.09	23.4	karyopherin subunit alpha 6 [Source:HGNC Symbol;Acc:HGNC:6399]	1	32108056	32176563	68507
ENSG00000026025	VIM	17792.8	19342.5	12150.4	10417.2	9117.59	9289.69	8284.02	5649.47	380.31	452.35	210.95	201.74	232.84	245.82	189.03	158.95	vimentin [Source:HGNC Symbol;Acc:HGNC:12692]	10	17228241	17237593	9352
ENSG00000026036	RTEL1-TNFRSF6B	223.74	271.54	259.59	277.23	307.22	273.57	247.53	164.46	1.62	2.2	1.48	1.8	2.57	2.3	1.87	1.53	RTEL1-TNFRSF6B readthrough (NMD candidate) [Source:HGNC Symbol;Acc:HGNC:44095]	20	63659300	63698684	39384
ENSG00000026103	FAS	5554.77	5108.47	5432.03	5098.62	4045.2	3922.73	4785.31	4579.65	153.96	152.46	139.76	145.19	143.75	140.13	146.86	166.49	Fas cell surface death receptor [Source:HGNC Symbol;Acc:HGNC:11920]	10	88990531	89017059	26528
ENSG00000026297	RNASET2	451.55	506.01	707.52	603.69	532.67	713.63	548.95	404.09	18.81	19.87	24.84	24.92	23.74	30.55	23.34	20.52	ribonuclease T2 [Source:HGNC Symbol;Acc:HGNC:21686]	6	166929504	166957191	27687
ENSG00000026508	CD44	15015.8	14347.1	15208.9	13709.3	10902.8	10309.9	17951.5	14245.1	343.99	347.25	268.89	276.05	275.99	250.21	409.59	371.84	CD44 molecule (Indian blood group) [Source:HGNC Symbol;Acc:HGNC:1681]	11	35138870	35232402	93532
ENSG00000026559	KCNG1	0	0	5	1	7	1	4	5.1	0	0	0.04	0.01	0.09	0.01	0.08	0.07	potassium voltage-gated channel modifier subfamily G member 1 [Source:HGNC Symbol;Acc:HGNC:6248]	20	51003656	51023107	19451
ENSG00000026652	AGPAT4	276	255	316	310	250	234	379	231	1.66	2.62	2.95	3.55	2.84	2.69	3.28	1.53	1-acylglycerol-3-phosphate O-acyltransferase 4 [Source:HGNC Symbol;Acc:HGNC:20885]	6	161129967	161274061	144094
ENSG00000026751	SLAMF7	11518.9	9722.08	11578.9	10532.5	8051.05	6890.72	15100.7	12034.9	195.7	177.55	151.58	161.1	152.13	136.94	253.6	238.37	SLAM family member 7 [Source:HGNC Symbol;Acc:HGNC:21394]	1	160739057	160754821	15764
ENSG00000026950	BTN3A1	1371.22	1121.45	1095.27	1075.34	873.08	890.19	582.61	515.2	21.6	18.31	13.07	13.84	16.24	16.51	9.23	9.66	butyrophilin subfamily 3 member A1 [Source:HGNC Symbol;Acc:HGNC:1138]	6	26402237	26415208	12971
ENSG00000027001	MIPEP	678.67	649.98	818.54	741.99	583.17	613	640.51	606.58	12.14	12.84	11.65	11.72	12.27	13.26	12.82	14.13	mitochondrial intermediate peptidase [Source:HGNC Symbol;Acc:HGNC:7104]	13	23730189	23889400	159211
ENSG00000027075	PRKCH	5800.74	5223.72	6588.41	6130.62	4657.81	4571.05	6262.85	5330.22	72.77	73.04	74.13	78.12	73.48	64.15	86.88	89.74	protein kinase C eta [Source:HGNC Symbol;Acc:HGNC:9403]	14	61187559	61550976	363417
ENSG00000027644	INSRR	0	0	5	0	1	0	3	2	0	0	0.03	0	0.01	0	0.02	0.02	insulin receptor related receptor [Source:HGNC Symbol;Acc:HGNC:6093]	1	156840063	156859117	19054
ENSG00000027697	IFNGR1	3431	3173	3804	3723	2596.99	2658	3601.68	3863.76	76.94	85.25	78.05	87.57	75.57	76.43	96.03	118.17	interferon gamma receptor 1 [Source:HGNC Symbol;Acc:HGNC:5439]	6	137197484	137219449	21965
ENSG00000027847	B4GALT7	457.23	429	758	713	596.01	632	844	549	11.24	12.12	16.21	16.79	19.06	22.84	24.31	21.29	beta-1,4-galactosyltransferase 7 [Source:HGNC Symbol;Acc:HGNC:930]	5	177600132	177610330	10198
ENSG00000027869	SH2D2A	13	20	6	14	10	1	98.99	83	0.33	0.72	0.15	0.33	0.3	0.03	2.65	2.78	SH2 domain containing 2A [Source:HGNC Symbol;Acc:HGNC:10821]	1	156806243	156816862	10619
ENSG00000028116	VRK2	708.32	606.29	993.56	925.86	694.83	715.08	958.95	860.71	18.08	16.46	19.73	20.38	21.08	22.25	24.96	28.22	VRK serine/threonine kinase 2 [Source:HGNC Symbol;Acc:HGNC:12719]	2	57907629	58159920	252291
ENSG00000028137	TNFRSF1B	1245	1204.97	1783	1541	1322	1149	1237	861	13.56	14.45	15.87	15.09	17.35	16.22	14.4	12.36	TNF receptor superfamily member 1B [Source:HGNC Symbol;Acc:HGNC:11917]	1	12166991	12209228	42237
ENSG00000028203	VEZT	1809.98	1581.99	2503.95	2279.99	2174.99	1941.95	2893.99	2721.93	33.04	32.46	37.33	36.09	42.76	44.11	55.03	70.2	vezatin, adherens junctions transmembrane protein [Source:HGNC Symbol;Acc:HGNC:18258]	12	95217746	95302799	85053
ENSG00000028277	POU2F2	5431.79	5012.78	3866.69	3787.89	3261.3	3336.85	3708.07	3014.31	43.28	46.94	31.09	28.6	33.45	36.29	35.49	29.09	POU class 2 homeobox 2 [Source:HGNC Symbol;Acc:HGNC:9213]	19	42086110	42196585	110475
ENSG00000028310	BRD9	1670	1256.01	2830.87	2296.67	2359.77	1923.31	2358.71	1627.12	26.26	21.16	37.33	36.84	46.35	35.27	40.31	35.53	bromodomain containing 9 [Source:HGNC Symbol;Acc:HGNC:25818]	5	850291	892801	42510
ENSG00000028528	SNX1	4575	3986.19	5504	5095.98	4429.57	4124.77	3994.38	3349.63	105.92	98.84	98.72	98.98	110.87	111.67	92.26	93.28	sorting nexin 1 [Source:HGNC Symbol;Acc:HGNC:11172]	15	64094123	64146090	51967
ENSG00000028839	TBPL1	452.27	438.35	476.37	393.32	346.85	404.32	516.56	463.39	23.34	24.08	24.2	18.54	21.37	25.77	28	32.83	TATA-box binding protein like 1 [Source:HGNC Symbol;Acc:HGNC:11589]	6	133952170	133990432	38262
ENSG00000029153	ARNTL2	3004.82	2698.63	3543.3	3404.9	2608.12	2657.82	3687.92	3716.93	31.06	29.75	34.42	32.03	33.14	33.45	42.75	43.44	aryl hydrocarbon receptor nuclear translocator like 2 [Source:HGNC Symbol;Acc:HGNC:18984]	12	27332854	27425289	92435
ENSG00000029363	BCLAF1	7983.08	6864.56	8148.14	7025.6	6299.45	5209.19	5951.37	5860.74	136.64	122.49	128.49	122.8	143.11	111.61	117.55	130.82	BCL2 associated transcription factor 1 [Source:HGNC Symbol;Acc:HGNC:16863]	6	136256627	136289851	33224
ENSG00000029364	SLC39A9	4250.11	4099.98	5011.97	4889.99	3213.99	3263	5280.96	5742.02	36.65	39.01	39.66	42.32	34.49	34.98	49.18	59.59	solute carrier family 39 member 9 [Source:HGNC Symbol;Acc:HGNC:20182]	14	69398015	69462390	64375
ENSG00000029534	ANK1	110	96	84.28	98	46.37	49.01	54	34	1.41	1.16	1.23	1.38	0.78	1.08	0.89	0.5	ankyrin 1 [Source:HGNC Symbol;Acc:HGNC:492]	8	41653220	41896762	243542
ENSG00000029559	IBSP	1	0	2	3	3	1	0	1	0.03	0	0.04	0.07	0.09	0.03	0	0.03	integrin binding sialoprotein [Source:HGNC Symbol;Acc:HGNC:5341]	4	87799554	87812435	12881
ENSG00000029639	TFB1M	659.62	573.18	729.39	759.04	631.43	611.3	765.81	664.1	13.05	11.84	17.68	17.04	17.2	20.03	18.08	23.82	transcription factor B1, mitochondrial [Source:HGNC Symbol;Acc:HGNC:17037]	6	155256134	155314493	58359
ENSG00000029725	RABEP1	4491.93	4159.9	5777.27	5528.02	4090.7	3948.49	4590.13	4149.8	53.15	51.53	57.33	56.99	60.04	53.98	59.66	59.5	rabaptin, RAB GTPase binding effector protein 1 [Source:HGNC Symbol;Acc:HGNC:17677]	17	5282265	5386340	104075
ENSG00000029993	HMGB3	1366.51	1213.22	1906.06	1750.57	1369.55	1154.67	986.68	881.28	46.96	43.4	56.08	57.63	56.53	48.32	35.25	36.63	high mobility group box 3 [Source:HGNC Symbol;Acc:HGNC:5004]	X	150980509	150990771	10262
ENSG00000030066	NUP160	3643	3275.29	4634.12	4344.28	2846.01	2763	3134	3007	30.54	30.67	32.39	34.44	29.33	29.31	29.33	35.44	nucleoporin 160 [Source:HGNC Symbol;Acc:HGNC:18017]	11	47778087	47848555	70468
ENSG00000030110	BAK1	2123.39	2046.09	2348.93	2162.48	1745.84	1713.56	1725.56	1151.47	39.21	41.13	35.27	36.17	38.6	38.94	33.85	28.1	BCL2 antagonist/killer 1 [Source:HGNC Symbol;Acc:HGNC:949]	6	33572547	33580293	7746
ENSG00000030304	MUSK	0	0	1	0	0	2	0	0	0	0	0.01	0	0	0.2	0	0	muscle associated receptor tyrosine kinase [Source:HGNC Symbol;Acc:HGNC:7525]	9	110668771	110801620	132849
ENSG00000030419	IKZF2	15146.2	13383.7	11753.9	11938.9	10541.7	10347.3	7966	8606.74	119.48	110.39	105.29	112.34	106.97	101.64	79.18	81.33	IKAROS family zinc finger 2 [Source:HGNC Symbol;Acc:HGNC:13177]	2	212999691	213152427	152736
ENSG00000030582	GRN	5368.11	5033.81	7731.32	6513	6325.94	5949	5902	4043	118.05	122.61	138.08	131.18	164.37	158.59	138.73	112.39	granulin precursor [Source:HGNC Symbol;Acc:HGNC:4601]	17	44345246	44353106	7860
ENSG00000031003	FAM13B	1372.41	1166.16	2068.14	1821.85	1510.27	1553.16	1162.98	1456.16	12.75	11.41	15.9	15.69	15.55	18.53	11.84	17.01	family with sequence similarity 13 member B [Source:HGNC Symbol;Acc:HGNC:1335]	5	137937960	138051961	114001
ENSG00000031081	ARHGAP31	3472.07	3150.76	3567.23	3153.74	2860.98	2589.04	2385	1945.43	17.48	17.92	18.91	18.09	15.22	13.92	13.37	14.75	Rho GTPase activating protein 31 [Source:HGNC Symbol;Acc:HGNC:29216]	3	119294373	119420714	126341
ENSG00000031691	CENPQ	110	95	147	135	122	101	83	88	2.55	2.39	2.77	2.83	3.38	2.88	2.05	2.69	centromere protein Q [Source:HGNC Symbol;Acc:HGNC:21347]	6	49463370	49493107	29737
ENSG00000031698	SARS	8722.92	7703.79	10448.9	10025.6	6964.03	6694.85	11645.8	9037.88	205.05	190.32	194.89	205.76	189.86	186.35	278.18	268.25	seryl-tRNA synthetase [Source:HGNC Symbol;Acc:HGNC:10537]	1	109213918	109238182	24264
ENSG00000031823	RANBP3	2839.99	2777.5	4004	3396.4	3186.44	3174	3343	2313	72.62	60.02	71.25	75.99	81.55	81.99	71.28	64.12	RAN binding protein 3 [Source:HGNC Symbol;Acc:HGNC:9850]	19	5916139	5978142	62003
ENSG00000032219	ARID4A	841.01	683	1014.99	995	782	711	682	773	9.11	9.25	8.75	11.16	10.82	11.39	8.83	12.94	AT-rich interaction domain 4A [Source:HGNC Symbol;Acc:HGNC:9885]	14	58298385	58373887	75502
ENSG00000032389	EIPR1	1432.93	1275	1913.9	1679	1531	1332	1810	1322.01	38.78	39.55	40.77	38.8	51.89	43.29	52.75	45.6	EARP complex and GARP complex interacting protein 1 [Source:HGNC Symbol;Acc:HGNC:12383]	2	3188925	3377882	188957
ENSG00000032444	PNPLA6	4360.23	4337.54	4691.28	3958.75	3632.22	3849.34	4104.49	2700.37	78.64	80.51	60.61	60.46	79.99	86.89	78.23	64.04	patatin like phospholipase domain containing 6 [Source:HGNC Symbol;Acc:HGNC:16268]	19	7534004	7561764	27760
ENSG00000032742	IFT88	146	102	240	249	222	199	231	223	3.05	1.74	4.13	3.77	4.06	4.38	3.76	4.88	intraflagellar transport 88 [Source:HGNC Symbol;Acc:HGNC:20606]	13	20567069	20691437	124368
ENSG00000033011	ALG1	777.31	781.13	1123.05	965.23	884	759.57	1075.93	888.01	17.43	18.18	19.45	20.39	22.48	18.88	25.06	23.44	ALG1, chitobiosyldiphosphodolichol beta-mannosyltransferase [Source:HGNC Symbol;Acc:HGNC:18294]	16	5033923	5087379	53456
ENSG00000033030	ZCCHC8	1752.08	1474.13	2427	2427	1949.18	1751.89	2320.04	2006	27.75	24.63	31.17	33.69	35.91	33.52	39.32	41.58	zinc finger CCHC-type containing 8 [Source:HGNC Symbol;Acc:HGNC:25265]	12	122471600	122501073	29473
ENSG00000033050	ABCF2	2339.45	2332.83	3063.87	2918.16	2738.26	2229.1	3681.94	2403.11	23.7	25.48	23.62	25.26	35.33	27.48	39.48	29.03	ATP binding cassette subfamily F member 2 [Source:HGNC Symbol;Acc:HGNC:71]	7	151211484	151227205	15721
ENSG00000033100	CHPF2	1690.52	1547.43	2897.66	2478.89	2935.43	2848.6	2400.23	1560.57	18.62	17.75	25.95	24.62	39.73	40	29.06	23.31	chondroitin polymerizing factor 2 [Source:HGNC Symbol;Acc:HGNC:29270]	7	151232489	151238827	6338
ENSG00000033122	LRRC7	13	9	22	5	13	13	7	11	1	0.44	1.07	0.24	0.77	1.02	0.35	0.8	leucine rich repeat containing 7 [Source:HGNC Symbol;Acc:HGNC:18531]	1	69568261	70151945	583684
ENSG00000033170	FUT8	1441.46	1249.35	1609.99	1396.23	991.82	957.14	1116.62	1047.69	29.75	25.8	26.28	24.95	23.3	25.66	25.86	24.49	fucosyltransferase 8 [Source:HGNC Symbol;Acc:HGNC:4019]	14	65410592	65744121	333529
ENSG00000033178	UBA6	1564	1402	1326	1379	1153	1274.98	1334.66	1623	31.36	27.68	26.92	27.87	26.56	30.44	27.63	43.05	ubiquitin like modifier activating enzyme 6 [Source:HGNC Symbol;Acc:HGNC:25581]	4	67612652	67701155	88503
ENSG00000033327	GAB2	134	120	136	113	108	106	251	196	0.87	0.86	0.88	0.67	0.84	0.85	1.74	1.69	GRB2 associated binding protein 2 [Source:HGNC Symbol;Acc:HGNC:14458]	11	78215293	78418348	203055
ENSG00000033627	ATP6V0A1	4138	3767.23	4384	4273.02	3687.65	3602.43	4575.5	3980.71	57.37	54.4	48.92	51	62.68	59.11	68.73	71.57	ATPase H+ transporting V0 subunit a1 [Source:HGNC Symbol;Acc:HGNC:865]	17	42458844	42522611	63767
ENSG00000033800	PIAS1	2679.71	2381.82	2888.17	2590.48	2212.7	2073.55	1833.58	1746.48	41.63	37.12	35.07	34.16	39.76	40.7	30.59	31.3	protein inhibitor of activated STAT 1 [Source:HGNC Symbol;Acc:HGNC:2752]	15	68054179	68198603	144424
ENSG00000033867	SLC4A7	1395	1199	1047	1038.02	793	817.95	991	1132.05	12.67	10.07	10.05	10.47	8.3	10.14	10.03	11.53	solute carrier family 4 member 7 [Source:HGNC Symbol;Acc:HGNC:11033]	3	27372721	27484420	111699
ENSG00000034053	APBA2	1	0	4.95	2	0.79	0	3.27	0	0.01	0	0.06	0.04	0.02	0	0.04	0	amyloid beta precursor protein binding family A member 2 [Source:HGNC Symbol;Acc:HGNC:579]	15	28884483	29118315	233832
ENSG00000034152	MAP2K3	1635	1736	1701	1510.06	1574	1526.52	1731	1263	34.25	39.6	29.64	30.59	39.62	38.67	41.15	35.42	mitogen-activated protein kinase kinase 3 [Source:HGNC Symbol;Acc:HGNC:6843]	17	21284672	21315240	30568
ENSG00000034239	EFCAB1	0	0	0	0	0	0	0	0	0	0	0	0	0	0	0	0	EF-hand calcium binding domain 1 [Source:HGNC Symbol;Acc:HGNC:25678]	8	48710789	48735311	24522
ENSG00000034510	TMSB10	8404.75	7978.21	14098.1	13745.5	9209.31	10154.6	10733.8	8247.95	798.99	825.56	1089.81	1183.56	1048.04	1187.97	1086.06	1036.23	thymosin beta 10 [Source:HGNC Symbol;Acc:HGNC:11879]	2	84905656	84906671	1015
ENSG00000034533	ASTE1	226.32	211.1	412.13	315.79	262.84	245.08	315.9	279.32	4.29	4.01	6.5	5.99	6.97	5.53	6.44	6.48	asteroid homolog 1 [Source:HGNC Symbol;Acc:HGNC:25021]	3	131013875	131027649	13774
ENSG00000034677	RNF19A	2814.9	2325.95	3271.89	2993.46	2634.23	2403.08	2327.17	2121.68	68.01	58.97	76.17	78.48	86.2	75.2	68.91	53.96	ring finger protein 19A, RBR E3 ubiquitin protein ligase [Source:HGNC Symbol;Acc:HGNC:13432]	8	100257060	100336218	79158
ENSG00000034693	PEX3	414.46	380	667.61	573.62	484.92	484.62	571.23	532.46	12.04	11.66	18.75	17.73	15.52	17.85	18.18	23.47	peroxisomal biogenesis factor 3 [Source:HGNC Symbol;Acc:HGNC:8858]	6	143450805	143490616	39811
ENSG00000034713	GABARAPL2	1709	1588	2328	2177	1512	1595	1729.05	1652.66	76.35	72.2	93.75	98.57	84.03	84.92	87.95	98.44	GABA type A receptor associated protein like 2 [Source:HGNC Symbol;Acc:HGNC:13291]	16	75566375	75577881	11506
ENSG00000034971	MYOC	0	1	0	0	0	0	0	0	0	0.03	0	0	0	0	0	0	myocilin [Source:HGNC Symbol;Acc:HGNC:7610]	1	171635417	171652688	17271
ENSG00000035115	SH3YL1	692.03	651.87	689.45	698.19	515.2	557.96	584.49	536.46	18.15	18.83	12.26	16.99	15.45	13.83	16.77	16.94	SH3 and SYLF domain containing 1 [Source:HGNC Symbol;Acc:HGNC:29546]	2	217730	266398	48668
ENSG00000035141	FAM136A	3471.47	3218.75	5121.35	4238.47	3684.33	3439.37	4431.85	3942.36	73.57	74.54	88.66	81.95	94.89	90.29	99.79	112.65	family with sequence similarity 136 member A [Source:HGNC Symbol;Acc:HGNC:25911]	2	70295975	70302090	6115
ENSG00000035403	VCL	1138.58	1075.21	2136.8	2070.02	1774.24	1631.53	2027.05	1765.15	8.12	8.74	12.9	14.36	15.32	14.3	15.71	17.35	vinculin [Source:HGNC Symbol;Acc:HGNC:12665]	10	73995193	74121363	126170
ENSG00000035499	DEPDC1B	559	528	809	690	497	452	235	246	10.92	11.72	14.28	13.25	11.96	11.24	5.26	6.85	DEP domain containing 1B [Source:HGNC Symbol;Acc:HGNC:24902]	5	60596912	60700190	103278
ENSG00000035664	DAPK2	705.5	571.55	806.73	741	685.57	634	570.58	494.96	12.44	12.47	12.61	12.75	14.63	13.14	12.02	12.03	death associated protein kinase 2 [Source:HGNC Symbol;Acc:HGNC:2675]	15	63907036	64072033	164997
ENSG00000035681	NSMAF	2381.45	2213	2668	2412.23	2186.53	1978	2848	2560	53.14	55.44	46.13	47.91	58.37	46.98	64.63	71.72	neutral sphingomyelinase activation associated factor [Source:HGNC Symbol;Acc:HGNC:8017]	8	58583508	58659853	76345
ENSG00000035687	ADSS	1957.98	1898.7	2093.51	1852.88	1612.98	1645.39	1808.88	1974.03	33.05	34.8	29.21	27.69	32.85	33.34	31.57	42.94	adenylosuccinate synthase [Source:HGNC Symbol;Acc:HGNC:292]	1	244408494	244451909	43415
ENSG00000035720	STAP1	1664	1512.89	1690.36	1652.01	1233	1260	1128	1201	44.14	44.13	39.38	41.64	37.69	41.02	31.14	37.86	signal transducing adaptor family member 1 [Source:HGNC Symbol;Acc:HGNC:24133]	4	67558727	67607337	48610
ENSG00000035862	TIMP2	2.31	6	0	2	0	1	3.32	2	0.04	0.08	0	0.02	0	0.01	0.04	0.03	TIMP metallopeptidase inhibitor 2 [Source:HGNC Symbol;Acc:HGNC:11821]	17	78852977	78925387	72410
ENSG00000035928	RFC1	2576	2218	3402	3070	2565.05	2294.99	3064.01	2776	40.38	38.78	44.39	48.24	53.69	39.98	46.17	47.07	replication factor C subunit 1 [Source:HGNC Symbol;Acc:HGNC:9969]	4	39287456	39366375	78919
ENSG00000036054	TBC1D23	509	472	477	525	449	422	426	448	7.99	7.53	7.54	10.55	9.31	8.3	8.07	9.42	TBC1 domain family member 23 [Source:HGNC Symbol;Acc:HGNC:25622]	3	100260992	100325251	64259
ENSG00000036257	CUL3	2550	2367	3234.55	2865.6	2510.14	2294.98	2666.64	2629.28	44.97	44.33	49.04	48.37	55.72	50.78	52.08	60.42	cullin 3 [Source:HGNC Symbol;Acc:HGNC:2553]	2	224470150	224585397	115247
ENSG00000036448	MYOM2	12.02	0.5	19.55	12.95	15.09	4.35	19.76	0	0.68	0.04	0.73	0.7	0.98	0.37	1.69	0	myomesin 2 [Source:HGNC Symbol;Acc:HGNC:7614]	8	2045046	2165552	120506
ENSG00000036473	OTC	1	0	0	0	0	1	1	0	0.07	0	0	0	0	0.04	0.07	0	ornithine carbamoyltransferase [Source:HGNC Symbol;Acc:HGNC:8512]	X	38352586	38421446	68860
ENSG00000036530	CYP46A1	0	2	1	3	3	1	2	7	0	0.01	0.02	0.03	0.02	0.01	0.01	0.27	cytochrome P450 family 46 subfamily A member 1 [Source:HGNC Symbol;Acc:HGNC:2641]	14	99684304	99727301	42997
ENSG00000036549	AC118549.1	1549	1559.96	1694	1600	1289	1187	1590.06	1437	16.23	19.19	16.3	13.21	15.31	17.42	15.62	20.34	zinc finger ZZ-type containing 3 [Source:NCBI gene;Acc:26009]	1	77562416	77683419	121003
ENSG00000036565	SLC18A1	0	6	0	1	0	0	0	2	0	0.17	0	0.04	0	0	0	0.12	solute carrier family 18 member A1 [Source:HGNC Symbol;Acc:HGNC:10934]	8	20144855	20183206	38351
ENSG00000036672	USP2	10	11	16.25	16	14	4	6.33	2	0.32	0.23	0.14	0.33	0.3	0.07	0.12	0.13	ubiquitin specific peptidase 2 [Source:HGNC Symbol;Acc:HGNC:12618]	11	119355215	119381711	26496
ENSG00000036828	CASR	2	4	4	4	2	3	0	1	0.01	0.04	0.02	0.08	0.02	0.16	0	0.01	calcium sensing receptor [Source:HGNC Symbol;Acc:HGNC:1514]	3	122183683	122291629	107946
ENSG00000037042	TUBG2	524.69	473.73	590.69	527.94	459.7	385.19	512.74	328.96	13.31	12.69	12.04	11.72	14.2	12.07	13.54	11.42	tubulin gamma 2 [Source:HGNC Symbol;Acc:HGNC:12419]	17	42659284	42667006	7722
ENSG00000037241	RPL26L1	598.77	506.79	778.17	767.7	554.44	545.05	673.84	537.49	38.32	34.94	39.89	43.32	42.01	42.4	46.64	45.82	ribosomal protein L26 like 1 [Source:HGNC Symbol;Acc:HGNC:17050]	5	172958729	172969771	11042
ENSG00000037280	FLT4	0	3	2	5.23	0	1	2	2	0	0.09	0.02	0.04	0	0.01	0.02	0.02	fms related tyrosine kinase 4 [Source:HGNC Symbol;Acc:HGNC:3767]	5	180601506	180649624	48118
ENSG00000037474	NSUN2	5200.47	4829	6395.94	5760.93	5143.36	4630.2	5865.97	4808.93	82.49	81.58	83.44	82.99	98.22	91.73	99.93	99.72	NOP2/Sun RNA methyltransferase family member 2 [Source:HGNC Symbol;Acc:HGNC:25994]	5	6599239	6633291	34052
ENSG00000037637	FBXO42	1257	1112	1273.52	1303	980	965	989	901.97	14.04	13.55	12.82	15.28	14.57	14.46	13.06	12.95	F-box protein 42 [Source:HGNC Symbol;Acc:HGNC:29249]	1	16246840	16352480	105640
ENSG00000037749	MFAP3	811.5	772.8	783.44	809.76	522.15	563.18	587.79	524	18.24	18.33	17.22	18.82	16.54	16.28	17.11	14.62	microfibril associated protein 3 [Source:HGNC Symbol;Acc:HGNC:7034]	5	154038906	154220478	181572
ENSG00000037757	MRI1	1205.83	1186.94	1435.62	1306.65	1348.87	1307.48	1133.57	943.59	22.5	23.5	19.94	20.05	28.3	33.01	21.25	19.55	methylthioribose-1-phosphate isomerase 1 [Source:HGNC Symbol;Acc:HGNC:28469]	19	13764522	13774282	9760
ENSG00000037897	METTL1	333	299	664.46	490.87	480.82	370	709.89	510	12.95	13.54	22.34	15.71	21.71	17.34	28.18	29.55	methyltransferase like 1 [Source:HGNC Symbol;Acc:HGNC:7030]	12	57768471	57772119	3648
ENSG00000037965	HOXC8	3	5	0	0	0	2	4	0	0.05	0.09	0	0	0	0.04	0.07	0	homeobox C8 [Source:NCBI gene;Acc:3224]	12	54008985	54012769	3784
ENSG00000038002	AGA	493	452	592.05	551	414	423	626	611	22.23	19.52	23.18	27.26	21.14	23.07	29.07	34.92	aspartylglucosaminidase [Source:HGNC Symbol;Acc:HGNC:318]	4	177430774	177442437	11663
ENSG00000038210	PI4K2B	1004.39	1028.48	977.48	941.18	1195.6	1542.73	1079.9	1204.54	11.1	12.37	8.78	9.42	15.81	20.98	12.7	17.59	phosphatidylinositol 4-kinase type 2 beta [Source:HGNC Symbol;Acc:HGNC:18215]	4	25234033	25279204	45171
ENSG00000038219	BOD1L1	4686.01	2824.02	4984.23	4903	3779	3554.57	3965.01	3638.67	27.88	18.85	22.8	24.98	27.86	26.62	24.84	26.87	biorientation of chromosomes in cell division 1 like 1 [Source:HGNC Symbol;Acc:HGNC:31792]	4	13568738	13627725	58987
ENSG00000038274	MAT2B	2054	1913	2457	2339.99	1755	1821	1865	1946	45.35	42.27	52.86	54.38	45.06	46.73	42.95	53.19	methionine adenosyltransferase 2B [Source:HGNC Symbol;Acc:HGNC:6905]	5	163503114	163519354	16240
ENSG00000038295	TLL1	0	0	5	3	9	4	1	0	0	0	0.06	0.14	0.09	0.04	0.02	0	tolloid like 1 [Source:HGNC Symbol;Acc:HGNC:11843]	4	165873237	166104457	231220
ENSG00000038358	EDC4	3362.82	3299.28	5553.08	4921.03	4457.8	4006.25	4006.57	2769.22	63.93	63.15	79.47	87.72	98.58	84.86	77.77	69.48	enhancer of mRNA decapping 4 [Source:HGNC Symbol;Acc:HGNC:17157]	16	67873052	67884499	11447
ENSG00000038382	TRIO	7780	7207	9694.31	8660.55	6851	6672.93	8126	6067.76	57.56	54.83	69.15	63.94	68.59	60.98	75.36	61.81	trio Rho guanine nucleotide exchange factor [Source:HGNC Symbol;Acc:HGNC:12303]	5	14143342	14532128	388786
ENSG00000038427	VCAN	525.47	492.55	460.11	477.6	270.68	358.16	663.77	652.93	3.89	6.36	3.23	3.03	1.65	3.77	5.13	4.04	versican [Source:HGNC Symbol;Acc:HGNC:2464]	5	83471618	83582303	110685
ENSG00000038532	CLEC16A	2315	2017	3213	2853	2327.37	2341.89	2980	2373	17.14	16.62	20.06	18.14	20.76	20.5	22.11	22.7	C-type lectin domain containing 16A [Source:HGNC Symbol;Acc:HGNC:29013]	16	10944564	11182186	237622
ENSG00000038945	MSR1	92.58	61	174.22	165	135.07	132.61	85	91	4.26	2.15	5.93	5.25	5.46	6.75	3.99	4.37	macrophage scavenger receptor 1 [Source:HGNC Symbol;Acc:HGNC:7376]	8	16107878	16567490	459612
ENSG00000039068	CDH1	1078	925	2073.99	1936.86	1387.37	1359.54	1032.2	788	14.08	12.2	23.33	22.55	18.55	17.54	15.21	14.96	cadherin 1 [Source:HGNC Symbol;Acc:HGNC:1748]	16	68737292	68835541	98249
ENSG00000039123	MTREX	1997.91	1929.9	2622.01	2487.94	1994.09	1992.94	2217.25	2285.97	41.06	43.44	39.93	45.28	49.44	49.64	45.16	60.88	Mtr4 exosome RNA helicase [Source:HGNC Symbol;Acc:HGNC:18734]	5	55307989	55425579	117590
ENSG00000039139	DNAH5	19	16	10	15	29	18	44	40	0.17	0.21	0.11	0.1	0.44	0.33	0.64	0.75	dynein axonemal heavy chain 5 [Source:HGNC Symbol;Acc:HGNC:2950]	5	13690331	13944543	254212
ENSG00000039319	ZFYVE16	861.63	727.72	707	698.69	580.38	540	559	662.85	11.57	7.02	10.61	10.26	9.13	9.65	6.65	9.72	zinc finger FYVE-type containing 16 [Source:HGNC Symbol;Acc:HGNC:20756]	5	80408013	80483379	75366
ENSG00000039523	RIPOR1	816.83	760.4	833.48	752.34	693	699	896.33	581.89	10.61	9.79	9.23	8.51	14.45	11.42	12.17	10.95	RHO family interacting cell polarization regulator 1 [Source:HGNC Symbol;Acc:HGNC:25836]	16	67518418	67546788	28370
ENSG00000039537	C6	0	0	0	0	0	2	1	0	0	0	0	0	0	0.03	0.01	0	complement C6 [Source:HGNC Symbol;Acc:HGNC:1339]	5	41142234	41261438	119204
ENSG00000039560	RAI14	1011.02	846.96	1364.21	1344.97	1049.97	962	1994.71	1879.96	9.44	8.58	11.33	11.6	11.23	10.34	21.05	22.06	retinoic acid induced 14 [Source:HGNC Symbol;Acc:HGNC:14873]	5	34656328	34832612	176284
ENSG00000039600	SOX30	2	0	4	5	2	3	1	0	0.05	0	0.08	0.11	0.06	0.09	0.03	0	SRY-box 30 [Source:HGNC Symbol;Acc:HGNC:30635]	5	157625679	157671480	45801
ENSG00000039650	PNKP	582.85	485.22	1200.7	1006.89	1124.43	1163.85	1057.47	656.77	22.79	18.42	37.79	37.73	54.06	47.89	45.32	32.31	polynucleotide kinase 3'-phosphatase [Source:HGNC Symbol;Acc:HGNC:9154]	19	49859882	49878351	18469
ENSG00000039987	BEST2	0	1	5	5	8	16	8	3	0	0.07	0.14	0.25	0.42	0.77	0.32	0.19	bestrophin 2 [Source:HGNC Symbol;Acc:HGNC:17107]	19	12751702	12758458	6756
ENSG00000040199	PHLPP2	957	908.71	1209.1	1120.35	865	770.34	1176.73	924.39	4.9	5.35	5.26	5.91	5.52	6.12	6.69	6.12	PH domain and leucine rich repeat protein phosphatase 2 [Source:HGNC Symbol;Acc:HGNC:29149]	16	71637835	71724701	86866
ENSG00000040275	SPDL1	963	897	1587	1477.26	1307	1175	883	811	20.65	20.37	32.51	32.11	36.54	33.7	23.45	24.1	spindle apparatus coiled-coil protein 1 [Source:HGNC Symbol;Acc:HGNC:26010]	5	169583636	169604778	21142
ENSG00000040341	STAU2	1239.91	1048.13	1440.77	1442.22	1182.5	985.4	1267.96	1216.46	31.11	30.21	29.21	31.86	38.17	31.32	37.65	39.1	staufen double-stranded RNA binding protein 2 [Source:HGNC Symbol;Acc:HGNC:11371]	8	73420369	73747708	327339
ENSG00000040487	PQLC2	336	352.01	447	392	433	380	541.89	405	8.85	9.9	8.86	8.55	13.55	11.95	14.89	13.59	PQ loop repeat containing 2 [Source:HGNC Symbol;Acc:HGNC:26001]	1	19312326	19329300	16974
ENSG00000040531	CTNS	605.89	487.72	768.18	707.9	568	556.65	751.82	604.9	9.29	8.06	9.8	10.16	14.31	10.85	13.47	13.38	cystinosin, lysosomal cystine transporter [Source:HGNC Symbol;Acc:HGNC:2518]	17	3636468	3661542	25074
ENSG00000040608	RTN4R	3	5	4	0	1	3	0	0	0.06	0.17	0.07	0	0.03	0.08	0	0	reticulon 4 receptor [Source:HGNC Symbol;Acc:HGNC:18601]	22	20241415	20283246	41831
ENSG00000040633	PHF23	1365	1230.9	1472.03	1455	1166.98	1227.74	1276	922	34.93	34.24	30.11	31.88	35.59	37.5	35.57	28.73	PHD finger protein 23 [Source:HGNC Symbol;Acc:HGNC:28428]	17	7235029	7239722	4693
ENSG00000040731	CDH10	12	10	4	5	6	5	3	0	0.15	0.14	0.04	0.06	0.14	0.09	0.06	0	cadherin 10 [Source:HGNC Symbol;Acc:HGNC:1749]	5	24487100	24644978	157878
ENSG00000040933	INPP4A	4358.99	4071	5311.13	5223	4153.99	4021.13	4120	3618	43.5	39.01	46.24	51.73	52.58	50.11	44.27	44.8	inositol polyphosphate-4-phosphatase type I A [Source:HGNC Symbol;Acc:HGNC:6074]	2	98444854	98594390	149536
ENSG00000041353	RAB27B	1	0	0	0	0	2	0	0	0.1	0	0	0	0	0.01	0	0	RAB27B, member RAS oncogene family [Source:HGNC Symbol;Acc:HGNC:9767]	18	54717860	54895516	177656
ENSG00000041357	PSMA4	3405	3172	5455.23	4698.77	3937.59	3676.99	3888.01	4125	134.07	141.39	177.33	171.37	191.62	182.74	165.6	215.58	proteasome subunit alpha 4 [Source:HGNC Symbol;Acc:HGNC:9533]	15	78540405	78552417	12012
ENSG00000041515	MYO16	8	0	6	4	3	3	1	1	0.28	0	0.03	0.03	0.03	0.11	0.01	0.02	myosin XVI [Source:HGNC Symbol;Acc:HGNC:29822]	13	108596152	109208005	611853
ENSG00000041802	LSG1	3294.8	2687.54	3690.57	3432.89	2954.07	2570.69	3375.48	2828.32	60.83	52.51	57.35	59.27	66.41	55.41	65.43	63.6	large 60S subunit nuclear export GTPase 1 [Source:HGNC Symbol;Acc:HGNC:25652]	3	194640791	194672463	31672
ENSG00000041880	PARP3	1555	1536	1806	1507.27	1429	1295	1851	1345.85	36.36	36.85	34.09	33.71	40.84	35.51	45.05	40.83	poly(ADP-ribose) polymerase family member 3 [Source:HGNC Symbol;Acc:HGNC:273]	3	51942345	51948867	6522
ENSG00000041982	TNC	11	3	8	9	3	6	39	37	0.2	0.07	0.21	0.13	0.08	0.19	0.98	0.6	tenascin C [Source:HGNC Symbol;Acc:HGNC:5318]	9	115019575	115118257	98682
ENSG00000041988	THAP3	608.58	544.01	569.98	492.79	457.67	406.09	461.08	349.56	19.89	18.2	14.44	14.11	17.55	16.32	15.53	14.12	THAP domain containing 3 [Source:HGNC Symbol;Acc:HGNC:20855]	1	6624866	6635586	10720
ENSG00000042062	RIPOR3	4	1	3	5	7	3	2	4	0.09	0.01	0.09	0.04	0.29	0.05	0.06	0.06	RIPOR family member 3 [Source:HGNC Symbol;Acc:HGNC:16168]	20	50586108	50691527	105419
ENSG00000042088	TDP1	1636	1606	2097	2066	1572	1471	1350.81	1236	30.63	32.96	30.34	37.69	33.85	33.24	25.36	27.63	tyrosyl-DNA phosphodiesterase 1 [Source:HGNC Symbol;Acc:HGNC:18884]	14	89954939	90044768	89829
ENSG00000042286	AIFM2	2101.05	1902.85	2791.54	2535	2733	2563	2363.97	1742.11	28.62	28.34	30.12	31.25	45.66	43.07	34.99	31.76	apoptosis inducing factor, mitochondria associated 2 [Source:HGNC Symbol;Acc:HGNC:21411]	10	70098223	70132934	34711
ENSG00000042304	C2orf83	0	0	0	0	0	0	0	1	0	0	0	0	0	0	0	0.03	chromosome 2 open reading frame 83 [Source:HGNC Symbol;Acc:HGNC:25344]	2	227610090	227648606	38516
ENSG00000042317	SPATA7	146	123.72	137	141	107	112	119.69	116	3.69	3.12	2.58	3.13	2.92	3.79	3.4	3.17	spermatogenesis associated 7 [Source:HGNC Symbol;Acc:HGNC:20423]	14	88384924	88470350	85426
ENSG00000042429	MED17	1369.28	1297.64	1470.05	1294.92	1065.14	1006.64	1004.69	900.6	28.74	29.45	26.97	27.69	29.78	30.22	29.54	29.58	mediator complex subunit 17 [Source:HGNC Symbol;Acc:HGNC:2375]	11	93784227	93814963	30736
ENSG00000042445	RETSAT	1742.26	1625.86	2106.65	1991.51	1481.08	1395.02	1870.01	1273.31	29.22	28.04	28.81	29.91	32.07	29.7	31.81	26.83	retinol saturase [Source:HGNC Symbol;Acc:HGNC:25991]	2	85341955	85354531	12576
ENSG00000042493	CAPG	265	237	364	331	210.79	237	396	279	10.05	9.92	10.81	11.82	9.97	10.31	16.11	13.56	capping actin protein, gelsolin like [Source:HGNC Symbol;Acc:HGNC:1474]	2	85394753	85418432	23679
ENSG00000042753	AP2S1	2084.67	1940.54	2327.04	1923.99	1748	1780.06	1745.09	1085	123.24	126.5	114.78	105.95	130.81	130.21	113.19	88.25	adaptor related protein complex 2 subunit sigma 1 [Source:HGNC Symbol;Acc:HGNC:565]	19	46838136	46850992	12856
ENSG00000042781	USH2A	3	0	8	5	2	1	4	5	0.01	0	0.01	0.01	0	0	0.01	0.01	usherin [Source:HGNC Symbol;Acc:HGNC:12601]	1	215622891	216423448	800557
ENSG00000042813	ZPBP	2	0	1	1	1	1	0	0	0.15	0	0.03	0.06	0.09	0.09	0	0	zona pellucida binding protein [Source:HGNC Symbol;Acc:HGNC:15662]	7	49850421	50121329	270908
ENSG00000042832	TG	1	1	2	0	0	3	1	1	0.01	0.1	0.15	0	0	0.08	0.01	0.01	thyroglobulin [Source:HGNC Symbol;Acc:HGNC:11764]	8	132866958	133134903	267945
ENSG00000042980	ADAM28	0	0	0	0	0	2	0	0	0	0	0	0	0	0.05	0	0	ADAM metallopeptidase domain 28 [Source:HGNC Symbol;Acc:HGNC:206]	8	24294040	24359018	64978
ENSG00000043039	BARX2	1	4	4	6	6	5	4	3	0.02	0.1	0.07	0.11	0.16	0.13	0.09	0.09	BARX homeobox 2 [Source:HGNC Symbol;Acc:HGNC:956]	11	129375940	129452279	76339
ENSG00000043093	DCUN1D1	1237.05	1214.28	955.17	1042.05	926.66	957.81	926.93	1082.09	21.14	21.51	17.92	19.98	22.72	21.39	19.72	21.48	defective in cullin neddylation 1 domain containing 1 [Source:HGNC Symbol;Acc:HGNC:18184]	3	182938074	182985953	47879
ENSG00000043143	JADE2	4487.78	4271.1	4200.99	3978.24	3255.99	3254.16	4243	3032	43.35	48.03	33.79	35.37	40.9	40.76	43.73	36.82	jade family PHD finger 2 [Source:HGNC Symbol;Acc:HGNC:22984]	5	134524312	134583230	58918
ENSG00000043355	ZIC2	6	9	4	4	4	2	1	0	0.08	0.38	0.19	0.12	0.14	0.03	0.01	0	Zic family member 2 [Source:HGNC Symbol;Acc:HGNC:12873]	13	99981784	99986765	4981
ENSG00000043462	LCP2	1481.29	1193.13	1305.03	1216.77	1124.46	1047.96	1039.11	913.69	27.69	26.17	22.32	21.65	27.05	24.47	20.41	24.05	lymphocyte cytosolic protein 2 [Source:HGNC Symbol;Acc:HGNC:6529]	5	170246233	170297818	51585
ENSG00000043514	TRIT1	556	456.22	737	625	543	459	674	547	15.88	15.33	18.82	15.75	19.01	18.15	20.68	15.16	tRNA isopentenyltransferase 1 [Source:HGNC Symbol;Acc:HGNC:20286]	1	39838110	39883511	45401
ENSG00000043591	ADRB1	42	45	36	17	36	37	27	38	0.59	0.68	0.41	0.22	0.6	0.64	0.4	0.7	adrenoceptor beta 1 [Source:HGNC Symbol;Acc:HGNC:285]	10	114044056	114046908	2852
ENSG00000044012	GUCA2B	0	0	0	0	0	0	0	0	0	0	0	0	0	0	0	0	guanylate cyclase activator 2B [Source:HGNC Symbol;Acc:HGNC:4683]	1	42153410	42155820	2410
ENSG00000044090	CUL7	985.25	842.64	1518.88	1388.21	1311.86	1278.56	1356.86	864.25	8.33	7.11	9.43	9.95	12.15	12.32	11.57	9.85	cullin 7 [Source:HGNC Symbol;Acc:HGNC:21024]	6	43037617	43053945	16328
ENSG00000044115	CTNNA1	3695.85	3145.82	4787.93	4520.25	3670.8	3191.79	4302.29	3419.63	70.35	58.62	67.24	76.37	82.45	69.6	85.37	75.69	catenin alpha 1 [Source:HGNC Symbol;Acc:HGNC:2509]	5	138610967	138935034	324067
ENSG00000044446	PHKA2	1499.65	1463.69	2039.15	1893.35	1614.65	1476.4	1666.68	1246.7	19.76	21.01	20.71	21.86	24.27	25.27	22.41	21.09	phosphorylase kinase regulatory subunit alpha 2 [Source:HGNC Symbol;Acc:HGNC:8926]	X	18892300	18984598	92298
ENSG00000044459	CNTLN	841	683	896	809	751	719	674	721	8.02	7.74	6.31	6.25	7.94	7.54	6.32	8.23	centlein [Source:HGNC Symbol;Acc:HGNC:23432]	9	17134982	17503923	368941
ENSG00000044524	EPHA3	450.96	359	362	369	227	220	257	222	4.43	3.45	3.24	3.41	2.72	2.43	2.8	2.8	EPH receptor A3 [Source:HGNC Symbol;Acc:HGNC:3387]	3	89107621	89482134	374513
ENSG00000044574	HSPA5	17585.4	14174.7	20000	15743.6	14007.8	11770.7	70644.3	58007.3	177.9	156.08	164.52	144.25	169.64	146.53	760.63	775.52	heat shock protein family A (Hsp70) member 5 [Source:HGNC Symbol;Acc:HGNC:5238]	9	125234853	125241343	6490
ENSG00000046604	DSG2	5819.25	5498.88	7236.14	6846.68	5645.31	5349.69	5661.37	5777.47	40.43	41.81	40.87	43.41	47.17	45.89	42.01	53.05	desmoglein 2 [Source:HGNC Symbol;Acc:HGNC:3049]	18	31498177	31549008	50831
ENSG00000046647	GEMIN8	993	958.93	1833.39	1716.97	1398	1323.9	1545.03	1220.89	36.44	37.32	55.62	57.15	59.83	56.99	57.68	59.65	gem nuclear organelle associated protein 8 [Source:HGNC Symbol;Acc:HGNC:26044]	X	14008279	14029893	21614
ENSG00000046651	OFD1	1923.66	1528.55	2580.65	2409.8	2250.64	2022.82	2171.54	2069.17	38.27	32.81	37.84	38.85	49.61	47.31	40.79	47.01	OFD1, centriole and centriolar satellite protein [Source:HGNC Symbol;Acc:HGNC:2567]	X	13734745	13769357	34612
ENSG00000046653	GPM6B	111	108	111	114.87	71	91	119	153	1.88	2.25	1.53	2.59	1.57	1.61	1.9	2.45	glycoprotein M6B [Source:HGNC Symbol;Acc:HGNC:4461]	X	13770939	13938638	167699
ENSG00000046774	MAGEC2	156	131.99	145	146	125	108	95	111	3.14	2.89	2.37	2.66	3.01	2.68	2.04	2.95	MAGE family member C2 [Source:HGNC Symbol;Acc:HGNC:13574]	X	142202342	142205290	2948
ENSG00000046889	PREX2	3	2	2	1	1	0	1	2	0.01	0.01	0.01	0	0	0	0	0.01	phosphatidylinositol-3,4,5-trisphosphate dependent Rac exchange factor 2 [Source:HGNC Symbol;Acc:HGNC:22950]	8	67952046	68237032	284986
ENSG00000047056	WDR37	663	603.85	757	784	640	581	768	626	6.89	7.38	6.31	7.02	7.89	7.88	8.17	8.3	WD repeat domain 37 [Source:HGNC Symbol;Acc:HGNC:31406]	10	1049538	1132384	82846
ENSG00000047188	YTHDC2	1487	1346	2061	1959	1548	1512	1541	1567.22	10.09	11.15	14.55	14.72	16.94	14.61	12.82	16.86	YTH domain containing 2 [Source:HGNC Symbol;Acc:HGNC:24721]	5	113513694	113595285	81591
ENSG00000047230	CTPS2	1111	886	1707	1586	1232.32	1294.99	1212.98	1119	14.73	10.58	17.23	18.78	17.5	18.63	15.99	17.87	CTP synthase 2 [Source:HGNC Symbol;Acc:HGNC:2520]	X	16587999	16712936	124937
ENSG00000047249	ATP6V1H	1261	1160	1642	1503	1095	1135.03	1282.83	1138	34.19	44.42	37.16	34.91	42.89	47.23	53.43	47.52	ATPase H+ transporting V1 subunit H [Source:HGNC Symbol;Acc:HGNC:18303]	8	53715543	53843558	128015
ENSG00000047315	POLR2B	5303.12	4794.02	7987.43	7384.49	5907.32	5338.76	6834.56	6598.92	77.48	79.36	97.02	101.82	112.62	94.45	111.29	134.68	RNA polymerase II subunit B [Source:HGNC Symbol;Acc:HGNC:9188]	4	56977722	57031158	53436
ENSG00000047346	FAM214A	564.83	531.63	791.35	646.12	600.52	595.38	502.75	525.98	8.51	9.1	12.56	9.63	15.09	16.17	9.07	11.21	family with sequence similarity 214 member A [Source:HGNC Symbol;Acc:HGNC:25609]	15	52581317	52709817	128500
ENSG00000047365	ARAP2	2135.88	1790	1732	1621.69	1303	1326.87	1412	1587	13.99	12.85	11.28	11.01	10.25	10.88	9.75	20.55	ArfGAP with RhoGAP domain, ankyrin repeat and PH domain 2 [Source:HGNC Symbol;Acc:HGNC:16924]	4	35948221	36244514	296293
ENSG00000047410	TPR	7628.58	5123.87	12988.9	12074.1	9751.03	8958.69	9328.91	8164.96	55.68	43.11	70.21	78.73	93.49	83.87	77.55	78.1	translocated promoter region, nuclear basket protein [Source:HGNC Symbol;Acc:HGNC:12017]	1	186311652	186375693	64041
ENSG00000047457	CP	2.57	2.6	1	3.28	2	5.23	2	1.17	0.09	0.1	0.06	0.19	0.21	0.23	0.15	0.06	ceruloplasmin [Source:HGNC Symbol;Acc:HGNC:2295]	3	149162410	149221829	59419
ENSG00000047578	KIAA0556	1288.44	1058.99	1397.74	1356.83	1253.46	1073.18	1433.56	938.9	12.69	10.92	11.56	13.1	15.08	15.6	15.64	15.14	KIAA0556 [Source:HGNC Symbol;Acc:HGNC:29068]	16	27550133	27780369	230236
ENSG00000047579	DTNBP1	732	641	815	789	694.98	631	775	598	22.11	24.39	21.2	24.03	32.09	23.85	30.34	25.28	dystrobrevin binding protein 1 [Source:HGNC Symbol;Acc:HGNC:17328]	6	15522801	15663058	140257
ENSG00000047597	XK	14	24	25	15	11	9	11	14	0.11	0.2	0.16	0.1	0.1	0.08	0.09	0.14	X-linked Kx blood group [Source:HGNC Symbol;Acc:HGNC:12811]	X	37685791	37732130	46339
ENSG00000047617	ANO2	119	94	221	190	168	173	101	70	2.61	2.58	4.6	4.2	5.36	5.16	2.63	2.08	anoctamin 2 [Source:HGNC Symbol;Acc:HGNC:1183]	12	5531869	5946232	414363
ENSG00000047621	C12orf4	436.69	341	785	700.63	565.68	521	633	764	7.66	5.15	9.62	8.57	9.39	8.38	9	14.77	chromosome 12 open reading frame 4 [Source:HGNC Symbol;Acc:HGNC:1184]	12	4487735	4538508	50773
ENSG00000047634	SCML1	314.9	231.42	270.48	221	239	209	266	255.18	4.84	3.92	4.5	3.55	3.97	4.02	4.67	5.61	Scm polycomb group protein like 1 [Source:HGNC Symbol;Acc:HGNC:10580]	X	17737449	17754988	17539
ENSG00000047644	WWC3	5564	5539	6887.89	6076	4739	4844.03	5855	4907	34.25	36.62	36.93	36.16	37.57	39.66	38.6	40.19	WWC family member 3 [Source:HGNC Symbol;Acc:HGNC:29237]	X	10015562	10144478	128916
ENSG00000047648	ARHGAP6	604.99	616.24	738.48	619	607.11	642.09	702	461.97	6.1	5.02	5.53	5.24	6.53	7.37	6.47	5.43	Rho GTPase activating protein 6 [Source:HGNC Symbol;Acc:HGNC:676]	X	11137543	11665920	528377
ENSG00000047662	FAM184B	6.7	6.54	14.72	25.87	33.2	21.28	7.57	18.23	0.04	0.04	0.07	0.14	0.24	0.16	0.05	0.14	family with sequence similarity 184 member B [Source:HGNC Symbol;Acc:HGNC:29235]	4	17629306	17781512	152206
ENSG00000047849	MAP4	8503.66	7669	13013	11879	10160.5	9314.85	13295.7	10185	69.87	66.53	86.2	85.18	98.64	95.4	115.23	103.77	microtubule associated protein 4 [Source:HGNC Symbol;Acc:HGNC:6862]	3	47850690	48089272	238582
ENSG00000047932	GOPC	1730.33	1663.42	1497.52	1671.16	1455.81	1537.23	1521.03	1726.59	14.93	15.62	10.5	13.06	15.03	16.32	13.96	19.68	golgi associated PDZ and coiled-coil motif containing [Source:HGNC Symbol;Acc:HGNC:17643]	6	117560269	117602542	42273
ENSG00000047936	ROS1	1	0	1	5	3	2	4	0	0.01	0	0	0.06	0.02	0.01	0.02	0	ROS proto-oncogene 1, receptor tyrosine kinase [Source:HGNC Symbol;Acc:HGNC:10261]	6	117288300	117425855	137555
ENSG00000048028	USP28	1592.41	1445.01	2029	2036.35	1360.87	1410.12	1168.01	1270.07	22.79	22.77	24.08	23.83	20.3	21.41	14.55	30.62	ubiquitin specific peptidase 28 [Source:HGNC Symbol;Acc:HGNC:12625]	11	113797874	113875570	77696
ENSG00000048052	HDAC9	33	30	90	106	75	70	57	62	0.48	0.42	1.41	1.45	2.12	1.25	0.92	1.47	histone deacetylase 9 [Source:HGNC Symbol;Acc:HGNC:14065]	7	18086949	19002416	915467
ENSG00000048140	TSPAN17	712	585	982	880	711	659	867.62	633	11.68	11.25	13.53	14.69	14.96	13.05	16.74	13.97	tetraspanin 17 [Source:HGNC Symbol;Acc:HGNC:13594]	5	176647387	176659054	11667
ENSG00000048162	NOP16	3213.16	2721.24	3497.62	2956.2	2315.46	2167.61	3575.33	2446.54	133.94	125.51	129.47	110.69	118.27	112.18	164.23	137.45	NOP16 nucleolar protein [Source:HGNC Symbol;Acc:HGNC:26934]	5	176383938	176388975	5037
ENSG00000048342	CC2D2A	21	15	46	32	37	26	24	23	0.53	0.56	0.95	0.65	1.13	0.83	0.91	0.77	coiled-coil and C2 domain containing 2A [Source:HGNC Symbol;Acc:HGNC:29253]	4	15469865	15601557	131692
ENSG00000048392	RRM2B	2157.57	1907	1327.27	1402	1269	1225	881	1143.01	26.07	23.61	21.74	23.49	19.65	20.63	15.69	16.38	ribonucleotide reductase regulatory TP53 inducible subunit M2B [Source:HGNC Symbol;Acc:HGNC:17296]	8	102204502	102239118	34616
ENSG00000048405	ZNF800	1170	930	1037.01	937	844	887	1043.9	984	19.99	15.98	15.41	16.26	16.57	17.04	18.77	22.12	zinc finger protein 800 [Source:HGNC Symbol;Acc:HGNC:27267]	7	127346790	127431924	85134
ENSG00000048462	TNFRSF17	328	249	662	652	389	399	318	254	16.62	13.64	27.06	30.87	25.22	23.87	17.43	16.98	TNF receptor superfamily member 17 [Source:HGNC Symbol;Acc:HGNC:11913]	16	11965210	11968068	2858
ENSG00000048471	SNX29	4724.61	4076.48	5149.63	4858.57	4018.16	3537.68	3414.54	2526.03	23.7	22.22	21.82	24.37	26.05	23.26	19.84	16.78	sorting nexin 29 [Source:HGNC Symbol;Acc:HGNC:30542]	16	11976734	12574287	597553
ENSG00000048540	LMO3	0	0	1	4	1	2	0	6	0	0	0.01	0.08	0.09	0.05	0	0.15	LIM domain only 3 [Source:HGNC Symbol;Acc:HGNC:6643]	12	16548372	16610594	62222
ENSG00000048544	MRPS10	1163.25	1157.19	1530.17	1413.21	1230.72	1123.03	1319.17	1380.95	22.22	24.06	23.76	24.45	28.14	26.39	26.81	34.85	mitochondrial ribosomal protein S10 [Source:HGNC Symbol;Acc:HGNC:14502]	6	42206807	42217861	11054
ENSG00000048545	GUCA1A	0	0	0	0	0	1	0	0	0	0	0	0	0	0.06	0	0	guanylate cyclase activator 1A [Source:HGNC Symbol;Acc:HGNC:4678]	6	42155406	42180056	24650
ENSG00000048649	RSF1	2410.35	1841.41	2118.66	2023.31	1728.17	1495.25	1545.22	1529.01	31.61	27.75	29.02	28.8	31.66	26.83	25.68	24.43	remodeling and spacing factor 1 [Source:HGNC Symbol;Acc:HGNC:18118]	11	77659996	77821017	161021
ENSG00000048707	VPS13D	2361.15	2041	2468	2303	1605	1577	1712	1568	9.73	8.67	8.41	10.06	7.9	8.14	8.61	7.45	vacuolar protein sorting 13 homolog D [Source:HGNC Symbol;Acc:HGNC:23595]	1	12230030	12512047	282017
ENSG00000048740	CELF2	3993	3669.03	4574.08	4354.79	3949.84	3555.86	2939.92	2736.99	31.16	32.17	38.36	38.89	40.17	36.09	28.09	27.46	CUGBP Elav-like family member 2 [Source:HGNC Symbol;Acc:HGNC:2550]	10	10798397	11336675	538278
ENSG00000048828	FAM120A	10230.2	9630.97	11175.8	10679.5	9001.04	8961.02	9353.3	7546.71	147.32	139.68	157.48	166	166.36	157.07	160.41	142.05	family with sequence similarity 120A [Source:HGNC Symbol;Acc:HGNC:13247]	9	93451685	93566112	114427
ENSG00000048991	R3HDM1	2901.3	2514	3897	3438.86	3068.86	2504.95	3385.69	3190.11	40.22	44.91	55.1	53.17	55.02	45.85	54.29	62.26	R3H domain containing 1 [Source:HGNC Symbol;Acc:HGNC:9757]	2	135531455	135725270	193815
ENSG00000049089	COL9A2	1958	1954	3334	2833	2792	3225	2920.93	1973	32.37	37.21	40.82	36.19	53.14	74.97	44.88	41.36	collagen type IX alpha 2 chain [Source:HGNC Symbol;Acc:HGNC:2218]	1	40300489	40317813	17324
ENSG00000049130	KITLG	9	13	4	1	2	1	6	3	0.08	0.34	0.03	0.07	0.03	0.01	0.1	0.03	KIT ligand [Source:HGNC Symbol;Acc:HGNC:6343]	12	88492793	88580851	88058
ENSG00000049167	ERCC8	365.67	350.19	462.15	414.34	344.63	340.87	403.06	413.93	8.45	8.89	10	8.7	10.27	10.69	12.93	11.16	ERCC excision repair 8, CSA ubiquitin ligase complex subunit [Source:HGNC Symbol;Acc:HGNC:3439]	5	60873831	60945073	71242
ENSG00000049192	ADAMTS6	67	63	72	76	62	60	60	64	0.8	0.97	0.5	0.66	0.81	1.32	0.44	1.17	ADAM metallopeptidase with thrombospondin type 1 motif 6 [Source:HGNC Symbol;Acc:HGNC:222]	5	65148738	65481920	333182
ENSG00000049239	H6PD	1494.89	1359.18	2559.76	2333.53	1854.19	1760	2364	1757	7.02	6.7	9.48	9.6	10.25	10.12	11.55	10.62	hexose-6-phosphate dehydrogenase/glucose 1-dehydrogenase [Source:HGNC Symbol;Acc:HGNC:4795]	1	9234775	9271337	36562
ENSG00000049245	VAMP3	379	400	428	422	266	339	357	354	7.88	9.67	9.32	9.68	6.33	10.47	8.15	10.93	vesicle associated membrane protein 3 [Source:HGNC Symbol;Acc:HGNC:12644]	1	7771296	7781432	10136
ENSG00000049246	PER3	22	39	45.06	47.3	37	30.34	59	41.07	0.61	0.45	0.37	0.42	0.3	0.33	0.47	0.63	period circadian regulator 3 [Source:HGNC Symbol;Acc:HGNC:8847]	1	7784320	7845177	60857
ENSG00000049247	UTS2	0	0	0	0	0	0	0	1.93	0	0	0	0	0	0	0	0.06	urotensin 2 [Source:HGNC Symbol;Acc:HGNC:12636]	1	7843083	7853512	10429
ENSG00000049249	TNFRSF9	31	35	104	110.4	96	92	120	77	0.59	0.66	1.4	0.97	1.2	1.46	1.4	1.08	TNF receptor superfamily member 9 [Source:HGNC Symbol;Acc:HGNC:11924]	1	7915894	7943165	27271
ENSG00000049283	EPN3	1	0	3	0	3	1	0	0	0.02	0	0.14	0	0.1	0.02	0	0	epsin 3 [Source:HGNC Symbol;Acc:HGNC:18235]	17	50532682	50543750	11068
ENSG00000049323	LTBP1	6	1	7	7.44	1	4	13	6	0.14	0.06	0.1	0.16	0.01	0.04	0.09	0.05	latent transforming growth factor beta binding protein 1 [Source:HGNC Symbol;Acc:HGNC:6714]	2	32946953	33399509	452556
ENSG00000049449	RCN1	3618.33	3518.78	3802.14	3652.71	3485.72	4041.68	5026.79	4602.52	101.21	104.46	100.77	107.77	126.77	130.65	166.34	185.99	reticulocalbin 1 [Source:HGNC Symbol;Acc:HGNC:9934]	11	32090904	32105755	14851
ENSG00000049540	ELN	4	1	2	5.12	5	3	2.07	4	0.06	0.08	0.03	0.2	0.09	0.05	0.03	0.32	elastin [Source:HGNC Symbol;Acc:HGNC:3327]	7	74027789	74069907	42118
ENSG00000049541	RFC2	2527.78	2321.21	4375.61	3858.82	3050.55	2817.42	3273.91	2712.25	89.39	87.84	132.22	122.32	129.66	117.78	120.26	115.77	replication factor C subunit 2 [Source:HGNC Symbol;Acc:HGNC:9970]	7	74231499	74254458	22959
ENSG00000049618	ARID1B	3876.32	3609.12	5701.54	5224.13	4413.34	4086.53	4739.51	3462.21	32.76	29.59	42.56	44.61	49.86	41.61	49.22	35.88	AT-rich interaction domain 1B [Source:HGNC Symbol;Acc:HGNC:18040]	6	156776020	157210779	434759
ENSG00000049656	CLPTM1L	3078.34	2918.25	3693.02	3316.83	2600.8	2579.16	3521.88	2872.97	86.09	83.88	83.3	84.68	85.68	84.35	103.37	101.29	CLPTM1 like [Source:HGNC Symbol;Acc:HGNC:24308]	5	1317752	1345099	27347
ENSG00000049759	NEDD4L	1014	877.64	874	776.93	660.11	600.99	792.37	741.86	20.94	18.61	10.81	11.95	13.78	12.11	12.8	15.11	neural precursor cell expressed, developmentally down-regulated 4-like, E3 ubiquitin protein ligase [Source:HGNC Symbol;Acc:HGNC:7728]	18	58044226	58401540	357314
ENSG00000049768	FOXP3	10.04	4	15.67	17.92	8.04	11.06	25.1	7	0.2	0.07	0.3	0.3	0.18	0.31	0.47	0.31	forkhead box P3 [Source:HGNC Symbol;Acc:HGNC:6106]	X	49250436	49270477	20041
ENSG00000049769	PPP1R3F	243.84	318.36	105.68	93.61	83.17	115.3	126.79	87.66	3.63	6.02	1.99	1.72	2.48	3.19	2.47	1.86	protein phosphatase 1 regulatory subunit 3F [Source:HGNC Symbol;Acc:HGNC:14944]	X	49269843	49301461	31618
ENSG00000049860	HEXB	1308.76	1316.51	1583.74	1388.5	1161.81	1330.92	1393.65	1235.87	37.52	35.68	38.89	41.09	37.23	38.11	42.62	46.51	hexosaminidase subunit beta [Source:HGNC Symbol;Acc:HGNC:4879]	5	74640023	74722647	82624
ENSG00000049883	PTCD2	858	760.71	1514.02	1595.44	1283.99	1250	1466.81	1547	6.78	7.31	11.67	12.14	13.18	11.86	15.39	18.68	pentatricopeptide repeat domain 2 [Source:HGNC Symbol;Acc:HGNC:25734]	5	72320367	72368395	48028
ENSG00000050030	NEXMIF	3445	2737	2229	1830	1436	1395	1715	1617	15.22	15.79	8.4	8.84	8.08	8.87	9.92	11.56	neurite extension and migration factor [Source:HGNC Symbol;Acc:HGNC:29433]	X	74732856	74925485	192629
ENSG00000050130	JKAMP	591	556	740	598	543.82	534	516.94	587.19	17.74	16.19	19.38	17.23	21.19	19.56	17.61	23.83	JNK1/MAPK8 associated membrane protein [Source:HGNC Symbol;Acc:HGNC:20184]	14	59484443	59505410	20967
ENSG00000050165	DKK3	2	3	4	3	13	10	14	10	0.1	0.17	0.06	0.07	0.54	0.56	0.73	0.53	dickkopf WNT signaling pathway inhibitor 3 [Source:HGNC Symbol;Acc:HGNC:2893]	11	11963106	12009769	46663
ENSG00000050327	ARHGEF5	0	0	0	0	0	0	0	0	0	0	0	0	0	0	0	0	Rho guanine nucleotide exchange factor 5 [Source:HGNC Symbol;Acc:HGNC:13209]	7	144355288	144380632	25344
ENSG00000050344	NFE2L3	1318.09	1339.49	1568.91	1407.48	1120.9	1252.91	1169.02	1233.75	35.13	29.22	28.25	31.33	31.26	25.9	31.97	38.17	nuclear factor, erythroid 2 like 3 [Source:HGNC Symbol;Acc:HGNC:7783]	7	26152198	26187137	34939
ENSG00000050393	MCUR1	1228.81	1300.47	1413.85	1224.42	1128	1146.57	1304.79	1339.44	25.12	25.69	18.32	17.29	22.5	23.25	20.74	30.28	mitochondrial calcium uniporter regulator 1 [Source:HGNC Symbol;Acc:HGNC:21097]	6	13786557	13814568	28011
ENSG00000050405	LIMA1	1626.02	1514.95	2783	2839.95	2111	1958	1884.22	1868	22.87	23.91	35.4	40.32	37.35	35.05	31.02	36.32	LIM domain and actin binding 1 [Source:HGNC Symbol;Acc:HGNC:24636]	12	50175788	50283546	107758
ENSG00000050426	LETMD1	4150.06	3825.32	4233	3903	2722.76	2649	2327.03	2049.03	132.85	131.32	101.17	108.3	105.27	98.96	81.6	83.19	LETM1 domain containing 1 [Source:HGNC Symbol;Acc:HGNC:24241]	12	51047962	51060424	12462
ENSG00000050438	SLC4A8	237.19	215.84	341.71	322.83	239.05	204.47	201.58	146.67	2.79	2.15	2.76	2.7	2.28	3.67	2.38	1.77	solute carrier family 4 member 8 [Source:HGNC Symbol;Acc:HGNC:11034]	12	51391317	51515763	124446
ENSG00000050555	LAMC3	12	4	8	9	7	7	6	1	0.16	0.17	0.08	0.04	0.04	0.08	0.17	0.01	laminin subunit gamma 3 [Source:HGNC Symbol;Acc:HGNC:6494]	9	131009174	131094473	85299
ENSG00000050628	PTGER3	2	0	2	0	0	2	0	3	0.01	0	0.03	0	0	0.04	0	0.02	prostaglandin E receptor 3 [Source:HGNC Symbol;Acc:HGNC:9595]	1	70852353	71047808	195455
ENSG00000050730	TNIP3	14	14	53	49	37	39	39	42	0.33	0.33	0.95	0.9	1.73	1.16	1.01	1.3	TNFAIP3 interacting protein 3 [Source:HGNC Symbol;Acc:HGNC:19315]	4	121131408	121227466	96058
ENSG00000050748	MAPK9	1570.36	1635	1782.01	1657.01	1337	1201	1320	1332.02	25.33	29.83	25.44	27.07	27.76	24.75	23	29.15	mitogen-activated protein kinase 9 [Source:HGNC Symbol;Acc:HGNC:6886]	5	180233143	180292099	58956
ENSG00000050767	COL23A1	11	13	4	8	7	1	7	3	0.19	0.21	0.15	0.12	0.14	0.02	0.28	0.07	collagen type XXIII alpha 1 chain [Source:HGNC Symbol;Acc:HGNC:22990]	5	178237618	178590393	352775
ENSG00000050820	BCAR1	417	438	451.25	327.81	353.7	414	483	390.81	6.53	9.23	5.99	5.06	6.22	7.16	8.63	9.09	BCAR1, Cas family scaffold protein [Source:HGNC Symbol;Acc:HGNC:971]	16	75228181	75268053	39872
ENSG00000051009	FAM160A2	1378	1192.02	1966	1618	1643.4	1286	1312	989	22.07	23.38	29.13	26.87	33.07	29.55	24.6	23.62	family with sequence similarity 160 member A2 [Source:HGNC Symbol;Acc:HGNC:25378]	11	6211335	6234711	23376
ENSG00000051108	HERPUD1	5622.84	4904.93	6018.36	4802.3	3667.48	3587.71	9061.74	8224.02	241.95	190.05	203.8	192.68	180.95	154.62	408.8	470.39	homocysteine inducible ER protein with ubiquitin like domain 1 [Source:HGNC Symbol;Acc:HGNC:13744]	16	56932142	56944864	12722
ENSG00000051128	HOMER3	88.22	98.18	84.15	66.15	55.61	63.17	87.07	62	3.39	3.71	2.9	2.23	2.54	2.48	3.64	2.76	homer scaffold protein 3 [Source:HGNC Symbol;Acc:HGNC:17514]	19	18929201	18941261	12060
ENSG00000051180	RAD51	596	500	1034	989	704.08	666.64	545	444	17.17	16.48	23.43	26.05	25.61	25.84	18.12	17.57	RAD51 recombinase [Source:HGNC Symbol;Acc:HGNC:9817]	15	40694774	40732340	37566
ENSG00000051341	POLQ	1262	1023	1736	1603	1284	1158	534	495	8.69	6.76	10.75	9.74	10.26	8.7	4.02	4.6	DNA polymerase theta [Source:HGNC Symbol;Acc:HGNC:9186]	3	121431427	121546641	115214
ENSG00000051382	PIK3CB	757	820	908	885	672	632	892.36	971	11.33	14.18	11.11	11.44	11.9	11.77	13.75	18.03	phosphatidylinositol-4,5-bisphosphate 3-kinase catalytic subunit beta [Source:HGNC Symbol;Acc:HGNC:8976]	3	138652699	138834938	182239
ENSG00000051523	CYBA	1745	2552.01	2643.99	2151.25	1904.24	3057.29	2219	1693	124.86	172.52	152.39	144.86	142.78	223.72	163.94	143.26	cytochrome b-245 alpha chain [Source:HGNC Symbol;Acc:HGNC:2577]	16	88643289	88651054	7765
ENSG00000051596	THOC3	1204.06	1253.8	1731.65	1353.88	1166.48	1357.82	886.23	728.5	63.24	60.05	68.61	67.45	70.1	53.92	46.21	50.47	THO complex 3 [Source:HGNC Symbol;Acc:HGNC:19072]	5	175917873	176034680	116807
ENSG00000051620	HEBP2	840.91	792.13	795.66	731.93	558.64	724.87	580.2	549.73	16.65	16.88	13.34	13.54	13.12	21.26	14.51	18.74	heme binding protein 2 [Source:HGNC Symbol;Acc:HGNC:15716]	6	138403531	138422197	18666
ENSG00000051825	MPHOSPH9	1021.77	874.46	1383.59	1317.36	1009.02	972.86	883.03	998.79	23.02	20.6	25.42	24.84	23.57	22.71	19.07	25.52	M-phase phosphoprotein 9 [Source:HGNC Symbol;Acc:HGNC:7215]	12	123152320	123244014	91694
ENSG00000052126	PLEKHA5	18	5	26.01	28	11.05	21	28	24.01	0.23	0.18	0.31	0.48	0.13	0.3	0.26	0.53	pleckstrin homology domain containing A5 [Source:HGNC Symbol;Acc:HGNC:30036]	12	19129752	19376400	246648
ENSG00000052344	PRSS8	0	2	1	1	1	1	2	4	0	0.07	0.02	0.02	0.04	0.1	0.12	0.18	serine protease 8 [Source:HGNC Symbol;Acc:HGNC:9491]	16	31131433	31135727	4294
ENSG00000052723	SIKE1	1736	1604.99	1409.62	1309	1248.74	1218.87	1243	1421	41.51	43.06	33.83	33.77	38.07	41.83	29.75	34.48	suppressor of IKBKE 1 [Source:HGNC Symbol;Acc:HGNC:26119]	1	114769479	114780685	11206
ENSG00000052749	RRP12	3166.18	2928.42	3820.41	3585.15	3368.7	2947.91	5532.45	3285.1	32.58	33.79	31.55	32.95	40.47	38.66	59.17	44.15	ribosomal RNA processing 12 homolog [Source:HGNC Symbol;Acc:HGNC:29100]	10	97356358	97426076	69718
ENSG00000052795	FNIP2	105	60	55.08	50	41	32	29	32	0.73	0.42	0.47	0.41	0.38	0.39	0.32	0.24	folliculin interacting protein 2 [Source:HGNC Symbol;Acc:HGNC:29280]	4	158769026	158908050	139024
ENSG00000052802	MSMO1	1185	1207.99	1061	854	746	708	1845.99	2261	25.05	27.32	17.69	15.57	17.99	17.92	42.17	61.12	methylsterol monooxygenase 1 [Source:HGNC Symbol;Acc:HGNC:10545]	4	165327667	165343164	15497
ENSG00000052841	TTC17	4600	3835.05	3709.84	3265.49	2750	2577.92	2815.95	2622	69.75	56.46	48.57	46.36	45.99	48.68	52.71	51.11	tetratricopeptide repeat domain 17 [Source:HGNC Symbol;Acc:HGNC:25596]	11	43358920	43494933	136013
ENSG00000052850	ALX4	12	4	0	3	0	0	3	2	0.08	0.03	0	0.02	0	0	0.02	0.02	ALX homeobox 4 [Source:HGNC Symbol;Acc:HGNC:450]	11	44260440	44310166	49726
ENSG00000053108	FSTL4	3	4	2	5	3	5	3	1	0.05	0.21	0.08	0.23	0.12	0.22	0.18	0.07	follistatin like 4 [Source:HGNC Symbol;Acc:HGNC:21389]	5	133196455	133612541	416086
ENSG00000053254	FOXN3	3007.6	2667.93	3148.84	3049.32	2318.82	2151.81	2232.46	2152.22	23.02	21.93	21.28	22.73	21.56	21.04	19.2	21.22	forkhead box N3 [Source:HGNC Symbol;Acc:HGNC:1928]	14	89124871	89619149	494278
ENSG00000053328	METTL24	0	0	0	0	0	0	0	0	0	0	0	0	0	0	0	0	methyltransferase like 24 [Source:HGNC Symbol;Acc:HGNC:21566]	6	110245928	110358272	112344
ENSG00000053371	AKR7A2	1808.88	1821.27	2416.22	2244.11	1550.5	1796.46	1661.68	1225.86	58.47	64.35	66.36	72	63.51	69.67	58.45	50.26	aldo-keto reductase family 7 member A2 [Source:HGNC Symbol;Acc:HGNC:389]	1	19303965	19312146	8181
ENSG00000053372	MRTO4	3051.45	2695.8	4620.7	4128.32	3367.01	2993.18	4213.53	3124.62	67.29	64.68	84.57	81.39	93.46	91.99	107.26	96.38	MRT4 homolog, ribosome maturation factor [Source:HGNC Symbol;Acc:HGNC:18477]	1	19251805	19260128	8323
ENSG00000053438	NNAT	37.45	20	43.54	48	21.43	40.69	18.37	27.47	1.22	0.73	1.18	1.57	1.03	2.46	0.76	1.32	neuronatin [Source:HGNC Symbol;Acc:HGNC:7860]	20	37521206	37523690	2484
ENSG00000053501	USE1	524	412.91	383	341.37	301	252	350	251	25.23	21.87	15.16	15.15	18.26	14.84	18.3	16.41	unconventional SNARE in the ER 1 [Source:HGNC Symbol;Acc:HGNC:30882]	19	17215346	17219829	4483
ENSG00000053524	MCF2L2	222.34	244.89	297.23	305.52	196.33	243.66	226.17	180.66	3.09	2.69	2.95	3.82	4.11	4.36	3.9	4.41	MCF.2 cell line derived transforming sequence-like 2 [Source:HGNC Symbol;Acc:HGNC:30319]	3	183178043	183428778	250735
ENSG00000053702	NRIP2	55.5	17.38	61.17	57.04	57.38	42.99	58.4	36.79	0.8	0.27	0.72	0.75	0.99	0.77	0.9	0.7	nuclear receptor interacting protein 2 [Source:HGNC Symbol;Acc:HGNC:23078]	12	2825348	2835544	10196
ENSG00000053747	LAMA3	32	44	67	64	63	58	29	18	0.41	0.76	0.96	1.03	1.53	1.1	0.33	0.31	laminin subunit alpha 3 [Source:HGNC Symbol;Acc:HGNC:6483]	18	23689443	23956222	266779
ENSG00000053770	AP5M1	1804	1707	1697	1570.99	1317	1323	1416.06	1512	28.7	28.5	24.74	24.21	24.2	24.99	25.14	27.7	adaptor related protein complex 5 subunit mu 1 [Source:HGNC Symbol;Acc:HGNC:20192]	14	57268924	57298742	29818
ENSG00000053900	ANAPC4	902.14	748	1172.97	1062	936	862	986.79	1043	16.05	17.4	16.82	18.75	21.45	18.72	18.9	23.73	anaphase promoting complex subunit 4 [Source:HGNC Symbol;Acc:HGNC:19990]	4	25377213	25418498	41285
ENSG00000053918	KCNQ1	28.09	43.14	25.47	21.14	3.96	5.18	4.32	1.38	0.36	0.83	0.26	0.44	0.14	0.3	0.09	0.09	potassium voltage-gated channel subfamily Q member 1 [Source:HGNC Symbol;Acc:HGNC:6294]	11	2444684	2849110	404426
ENSG00000054116	TRAPPC3	1615	1502	1920	1790.18	1334.57	1426.99	1438.02	1221.08	55.85	51.16	52.1	54.4	53.23	57.26	49.01	52.29	trafficking protein particle complex 3 [Source:HGNC Symbol;Acc:HGNC:19942]	1	36136570	36156053	19483
ENSG00000054118	THRAP3	9866.26	8385.44	10807.3	9772.05	8495.14	7362.46	8441.4	6217.86	98.21	90.4	91.78	91.71	100.62	88.22	90.82	85.55	thyroid hormone receptor associated protein 3 [Source:HGNC Symbol;Acc:HGNC:22964]	1	36224432	36305357	80925
ENSG00000054148	PHPT1	1817.93	1912.89	1973.74	1753.46	1491.29	1601.4	1557.82	1145.24	100.06	114.54	81.41	84.44	88.1	99.11	84.99	76.49	phosphohistidine phosphatase 1 [Source:HGNC Symbol;Acc:HGNC:30033]	9	136848724	136851027	2303
ENSG00000054179	ENTPD2	1060	991	2387	2176	2343	2487	2015	1347	22.64	22.79	44.45	43.76	65.76	72.98	49.48	41.47	ectonucleoside triphosphate diphosphohydrolase 2 [Source:HGNC Symbol;Acc:HGNC:3364]	9	137048107	137054061	5954
ENSG00000054219	LY75	4948.37	4899.26	6885.68	6725.4	5270.45	5245.39	8673.34	9153.9	40.6	43.45	65.07	65.14	67.17	72.84	95.84	120.97	lymphocyte antigen 75 [Source:HGNC Symbol;Acc:HGNC:6729]	2	159803355	159904756	101401
ENSG00000054267	ARID4B	2080.52	1646.61	2297.77	2216.11	1808.03	1555.41	1842.92	1877.94	19.92	16.02	19	19.78	20.5	17.33	18	23.36	AT-rich interaction domain 4B [Source:HGNC Symbol;Acc:HGNC:15550]	1	235131634	235328219	196585
ENSG00000054277	OPN3	283.31	326.03	191.23	164.58	141.62	153.46	148	141.41	7.76	6.97	4.17	3.73	3.81	4.61	3.13	3.89	opsin 3 [Source:HGNC Symbol;Acc:HGNC:14007]	1	241590102	241677376	87274
ENSG00000054282	SDCCAG8	118.58	245.97	366.26	432.16	301.26	369.8	477.48	499.67	4.25	7.92	8.11	13.35	13.39	16.22	20.11	20.13	serologically defined colon cancer antigen 8 [Source:HGNC Symbol;Acc:HGNC:10671]	1	243256034	243500091	244057
ENSG00000054356	PTPRN	1	0	2	1	0	1	4	1	0.02	0	0.01	0.02	0	0.07	0.19	0.08	protein tyrosine phosphatase, receptor type N [Source:HGNC Symbol;Acc:HGNC:9676]	2	219289623	219309648	20025
ENSG00000054392	HHAT	201	175	263	281.5	191	188	177	129	2.34	2.19	2.45	3.58	2.7	2.53	2.63	2.22	hedgehog acyltransferase [Source:HGNC Symbol;Acc:HGNC:18270]	1	210328252	210676296	348044
ENSG00000054523	KIF1B	1608.65	1386	1841.29	1849.46	1343.03	1337.99	1668.87	1585.93	7.84	7.68	6.98	7.82	7.74	8.04	8.96	9.47	kinesin family member 1B [Source:HGNC Symbol;Acc:HGNC:16636]	1	10210805	10381603	170798
ENSG00000054598	FOXC1	22	24	16	13.86	30	18.77	25	26.95	0.22	0.26	0.13	0.13	0.36	0.23	0.27	0.36	forkhead box C1 [Source:HGNC Symbol;Acc:HGNC:3800]	6	1609915	1613897	3982
ENSG00000054611	TBC1D22A	1807	1618	2397	2019.98	1929	1899	1958	1436	29.72	29.63	30.58	29.28	36.48	37.27	33.41	31.3	TBC1 domain family member 22A [Source:HGNC Symbol;Acc:HGNC:1309]	22	46762617	47175699	413082
ENSG00000054654	SYNE2	3063	1975.5	3612	3590.98	2883	2913	2005	1803.85	16.9	11.88	18.14	17.89	24.01	22.13	14.5	10.85	spectrin repeat containing nuclear envelope protein 2 [Source:HGNC Symbol;Acc:HGNC:17084]	14	63852983	64226433	373450
ENSG00000054690	PLEKHH1	173.98	166.2	148.38	143.13	124.29	82.49	119.41	99.44	2.66	3.13	3	1.6	1.44	1.36	1.75	0.9	pleckstrin homology, MyTH4 and FERM domain containing H1 [Source:HGNC Symbol;Acc:HGNC:17733]	14	67533301	67589612	56311
ENSG00000054793	ATP9A	7	7	19	17	4	10	19	21	0.04	0.04	0.08	0.08	0.03	0.07	0.11	0.15	ATPase phospholipid transporting 9A (putative) [Source:HGNC Symbol;Acc:HGNC:13540]	20	51596514	51768634	172120
ENSG00000054796	SPO11	0	0	0	0	0	0	0	0	0	0	0	0	0	0	0	0	SPO11, initiator of meiotic double stranded breaks [Source:HGNC Symbol;Acc:HGNC:11250]	20	57329759	57343994	14235
ENSG00000054803	CBLN4	0	0	0	1	0	0	0	0	0	0	0	0.01	0	0	0	0	cerebellin 4 precursor [Source:HGNC Symbol;Acc:HGNC:16231]	20	55997440	56005472	8032
ENSG00000054938	CHRDL2	2	0	1	0	0	0	1	0	0.06	0	0.03	0	0	0	0.07	0	chordin like 2 [Source:HGNC Symbol;Acc:HGNC:24168]	11	74696429	74731385	34956
ENSG00000054965	FAM168A	2622.96	2226.56	2732.11	2636.79	2328.84	2180.11	1961.55	1538.42	15.9	16.68	13.43	15.26	17.54	15.92	12.83	12.02	family with sequence similarity 168 member A [Source:HGNC Symbol;Acc:HGNC:28999]	11	73400487	73598189	197702
ENSG00000054967	RELT	1224.12	1178.15	1482.52	1121.16	1159	1327	1183	819.88	17.26	17.9	16.08	14.09	19.33	22.33	17.43	13.85	RELT, TNF receptor [Source:HGNC Symbol;Acc:HGNC:13764]	11	73376399	73397474	21075
ENSG00000054983	GALC	372	342	354.79	302	226	241	299	364	5.42	5.84	5.82	5.34	4.36	5.77	6.54	9.44	galactosylceramidase [Source:HGNC Symbol;Acc:HGNC:4115]	14	87837820	87993665	155845
ENSG00000055044	NOP58	4619.58	3841.91	7463.11	6080.35	5185.98	4314.32	5934.34	5079.75	111.46	99.17	128.14	115.75	140.89	114.32	142.75	146.68	NOP58 ribonucleoprotein [Source:HGNC Symbol;Acc:HGNC:29926]	2	202265736	202303661	37925
ENSG00000055070	SZRD1	9341	8645.22	10061.8	8786.82	7992.13	7675.07	8206	5589.77	152.38	156.75	131.9	122.17	162.23	159.27	146.57	115.45	SUZ RNA binding domain containing 1 [Source:HGNC Symbol;Acc:HGNC:30232]	1	16352575	16398145	45570
ENSG00000055118	KCNH2	61	68	71	56	66	56	28	13	0.83	0.82	0.77	0.7	0.98	0.82	0.44	0.21	potassium voltage-gated channel subfamily H member 2 [Source:HGNC Symbol;Acc:HGNC:6251]	7	150944961	150978315	33354
ENSG00000055130	CUL1	3338.25	3136.2	4153.84	3788.12	3271.71	2747.96	3176.49	3065.78	43.21	43.8	43.88	44.43	50.77	43.55	43.81	52.64	cullin 1 [Source:HGNC Symbol;Acc:HGNC:2551]	7	148697914	148801110	103196
ENSG00000055147	FAM114A2	612	543.71	987	976	735	708	965	861	14.64	15.26	22.18	21.9	22.49	19.89	23.37	23.92	family with sequence similarity 114 member A2 [Source:HGNC Symbol;Acc:HGNC:1333]	5	153990148	154038936	48788
ENSG00000055163	CYFIP2	10188	9454.4	11504.7	10912.7	8319.6	7459.64	11886.1	9555.04	103.69	103.36	90.13	91.13	101.9	93.22	117.33	111.63	cytoplasmic FMR1 interacting protein 2 [Source:HGNC Symbol;Acc:HGNC:13760]	5	157266079	157395595	129516
ENSG00000055208	TAB2	2595	2329	2822	2428.86	1899	1956	2064	2002	27.69	27.04	25.47	22.73	24.07	24.63	23.62	28.18	TGF-beta activated kinase 1 (MAP3K7) binding protein 2 [Source:HGNC Symbol;Acc:HGNC:17075]	6	149218641	149411613	192972
ENSG00000055211	GINM1	741.61	755	1079.4	993.35	902.09	990.27	895.32	1000.36	15.7	17.43	19.14	19.38	23.84	25.71	20.45	27.33	glycoprotein integral membrane 1 [Source:HGNC Symbol;Acc:HGNC:21074]	6	149566294	149591748	25454
ENSG00000055332	EIF2AK2	3761.7	3384.3	3047.5	3082.03	2736.2	2787.43	3106	3519.29	27.94	27.81	18.64	18.55	17.67	19.92	21.81	28.6	eukaryotic translation initiation factor 2 alpha kinase 2 [Source:HGNC Symbol;Acc:HGNC:9437]	2	37099210	37157065	57855
ENSG00000055483	USP36	4294.03	3768.29	5989	4941.06	4649.15	3990.1	6041.8	3994.98	51.81	46.76	57.35	48.6	61.13	55.52	70.76	63.12	ubiquitin specific peptidase 36 [Source:HGNC Symbol;Acc:HGNC:20062]	17	78787381	78841441	54060
ENSG00000055609	KMT2C	4953.85	4188.81	5108.55	4950.34	3691.26	3402.58	4619.2	4086.15	18.11	16.9	16.33	16.82	18.66	19.31	17.54	20.11	lysine methyltransferase 2C [Source:HGNC Symbol;Acc:HGNC:13726]	7	152134922	152436005	301083
ENSG00000055732	MCOLN3	51	57	93	74	75	58	92	101	0.77	0.91	1.11	0.97	1.35	1.08	1.5	1.97	mucolipin 3 [Source:HGNC Symbol;Acc:HGNC:13358]	1	85018082	85048500	30418
ENSG00000055813	CCDC85A	19.64	16.33	14.99	10.12	10.03	4.45	17.34	12.67	0.19	0.17	0.12	0.09	0.12	0.05	0.18	0.16	coiled-coil domain containing 85A [Source:HGNC Symbol;Acc:HGNC:29400]	2	56183990	56386172	202182
ENSG00000055917	PUM2	4694.79	4423.18	5365.77	5057	3724.68	3573	3800.24	4007.33	49.74	45.44	41.87	44.13	43.34	46.06	41.74	51.33	pumilio RNA binding family member 2 [Source:HGNC Symbol;Acc:HGNC:14958]	2	20248691	20352234	103543
ENSG00000055950	MRPL43	750.06	815.42	858.41	786.21	638.99	621	726.29	558.98	34.68	40.61	31.98	32.39	33.34	34.32	36.03	32.21	mitochondrial ribosomal protein L43 [Source:HGNC Symbol;Acc:HGNC:14517]	10	100969458	100987515	18057
ENSG00000055955	ITIH4	151.74	83.4	67.64	85.73	109.6	104.3	71.04	72.85	3.3	2.98	2.26	2.74	4.93	4.48	3.85	4.37	inter-alpha-trypsin inhibitor heavy chain family member 4 [Source:HGNC Symbol;Acc:HGNC:6169]	3	52812975	52830739	17764
ENSG00000055957	ITIH1	4	10	29	20	15	15	10	5	0.26	0.39	0.68	0.68	0.68	0.93	0.45	0.17	inter-alpha-trypsin inhibitor heavy chain 1 [Source:HGNC Symbol;Acc:HGNC:6166]	3	52777595	52792068	14473
ENSG00000056050	HPF1	269.89	249	327	314	270	277	365	377	9.06	9.65	10.75	11.35	10.99	11.44	13.81	17.51	histone PARylation factor 1 [Source:HGNC Symbol;Acc:HGNC:26051]	4	169729470	169757944	28474
ENSG00000056097	ZFR	3413.98	3201.68	5423	4860.13	3646	3444	4503	4288	46.91	50.69	66.51	66.43	65.2	61.63	68.48	71.23	zinc finger RNA binding protein [Source:HGNC Symbol;Acc:HGNC:17277]	5	32354350	32444740	90390
ENSG00000056277	ZNF280C	539	382.33	563	460	454	416	427	420	5.83	4.66	5.45	5	5.64	6.15	5.01	6.71	zinc finger protein 280C [Source:HGNC Symbol;Acc:HGNC:25955]	X	130202707	130268899	66192
ENSG00000056291	NPFFR2	0	0	1	0	0	0	0	0	0	0	0.02	0	0	0	0	0	neuropeptide FF receptor 2 [Source:HGNC Symbol;Acc:HGNC:4525]	4	72031804	72148067	116263
ENSG00000056487	PHF21B	2	5	3	0	3	5	2	0	0.02	0.19	0.06	0	0.09	0.24	0.18	0	PHD finger protein 21B [Source:HGNC Symbol;Acc:HGNC:25161]	22	44881162	45010005	128843
ENSG00000056558	TRAF1	8712.53	7907.58	14180	13175.6	10656.2	10082	16772.2	9736	81.84	81.92	107.98	111.81	119.66	115.6	166.27	122.51	TNF receptor associated factor 1 [Source:HGNC Symbol;Acc:HGNC:12031]	9	120902393	120929173	26780
ENSG00000056586	RC3H2	2075	2073.47	2299	2136	1699.99	1645.72	1864	1900.76	16.47	20.51	19.35	20.52	21.1	19.1	21.1	19.76	ring finger and CCCH-type domains 2 [Source:HGNC Symbol;Acc:HGNC:21461]	9	122844556	122905359	60803
ENSG00000056678	KIFC1	2	0	2	1	0	0	0	0	0.28	0	0.23	0.13	0	0	0	0	kinesin family member C1 [Source:HGNC Symbol;Acc:HGNC:6389]	CHR_HSCHR6_MHC_MCF_CTG1	33561891	33562220	329
ENSG00000056736	IL17RB	85.34	70.4	83.54	91.49	67.6	65.58	72.06	66.13	1.7	1.53	1.35	1.68	1.61	1.59	1.51	1.74	interleukin 17 receptor B [Source:HGNC Symbol;Acc:HGNC:18015]	3	53846568	53865794	19226
ENSG00000056972	TRAF3IP2	744.6	597.21	798.44	764.04	644.24	544.31	452.97	326.58	14.09	12.67	11.81	12.6	15.66	13.43	10.72	8.31	TRAF3 interacting protein 2 [Source:HGNC Symbol;Acc:HGNC:1343]	6	111555378	111606906	51528
ENSG00000056998	GYG2	0	0	0	1	1	0	0	0	0	0	0	0.01	0.04	0	0	0	glycogenin 2 [Source:HGNC Symbol;Acc:HGNC:4700]	X	2828822	2882820	53998
ENSG00000057019	DCBLD2	485.12	465.63	483	485	365.05	388.27	419	432	5.04	4.85	4.61	5.3	4.04	3.91	4.76	5.54	discoidin, CUB and LCCL domain containing 2 [Source:HGNC Symbol;Acc:HGNC:24627]	3	98795941	98901695	105754
ENSG00000057149	SERPINB3	0	0	0	0	0	0	0	0	0	0	0	0	0	0	0	0	serpin family B member 3 [Source:HGNC Symbol;Acc:HGNC:10569]	18	63655197	63661893	6696
ENSG00000057252	SOAT1	1458.67	1423.61	1736.23	1598.43	1110	1174.65	1238	1389.25	20.32	22.69	21.06	23.46	20.1	17.38	19.55	25.65	sterol O-acyltransferase 1 [Source:HGNC Symbol;Acc:HGNC:11177]	1	179293714	179358680	64966
ENSG00000057294	PKP2	27.81	34.39	63.63	49.84	43.53	44.5	35.41	37.84	0.53	0.39	0.67	0.47	1.04	0.9	0.4	0.53	plakophilin 2 [Source:HGNC Symbol;Acc:HGNC:9024]	12	32790745	32896840	106095
ENSG00000057468	MSH4	26	28	11	20	9	5	11	9	0.32	0.37	0.11	0.22	0.13	0.07	0.14	0.14	mutS homolog 4 [Source:HGNC Symbol;Acc:HGNC:7327]	1	75796882	75913242	116360
ENSG00000057593	F7	0	0	0	0	0	0	0	0	0	0	0	0	0	0	0	0	coagulation factor VII [Source:HGNC Symbol;Acc:HGNC:3544]	13	113105788	113120681	14893
ENSG00000057608	GDI2	10156.2	9263.84	10998	9863.67	7696.62	7309.33	8821.36	8473.86	217.62	212.72	189.29	191.15	202.17	192.51	205.17	249.68	GDP dissociation inhibitor 2 [Source:HGNC Symbol;Acc:HGNC:4227]	10	5765223	5842132	76909
ENSG00000057657	PRDM1	638	402	865	757	728.78	528	273	224	7.01	4.42	8.51	8	10.6	7.43	3.29	3.35	PR/SET domain 1 [Source:HGNC Symbol;Acc:HGNC:9346]	6	105993463	106109939	116476
ENSG00000057663	ATG5	699	671	731.96	637.01	532	531.82	573.59	590	15.54	15.36	14.36	13.25	14.5	15.06	14.18	19.64	autophagy related 5 [Source:HGNC Symbol;Acc:HGNC:589]	6	106045423	106325791	280368
ENSG00000057704	TMCC3	1130.11	1126.74	1581.8	1485	1061.68	976	1120	1024.34	9.09	9.85	12.73	11.25	10.42	11.25	9.81	10.55	transmembrane and coiled-coil domain family 3 [Source:HGNC Symbol;Acc:HGNC:29199]	12	94567122	94650557	83435
ENSG00000057757	PITHD1	2522	2365	2260	1991.71	1581.96	1741	1626	1227.93	73.47	69.34	53.91	52.01	55.79	56.69	50.57	46.71	PITH domain containing 1 [Source:HGNC Symbol;Acc:HGNC:25022]	1	23778418	23788232	9814
ENSG00000057935	MTA3	719.25	674.26	1372.27	1186.24	894.6	841	867.29	837.31	13.91	15.07	18.72	22.31	19.36	17.41	18.86	23.1	metastasis associated 1 family member 3 [Source:HGNC Symbol;Acc:HGNC:23784]	2	42494569	42756947	262378
ENSG00000058056	USP13	1299	1187	2019	1912	1558.01	1365.27	1213	1300.94	14.81	12.86	16.7	17.13	15.62	16.33	11.28	16.32	ubiquitin specific peptidase 13 [Source:HGNC Symbol;Acc:HGNC:12611]	3	179653040	179789401	136361
ENSG00000058063	ATP11B	4088	3639.09	3544.93	3514.61	2779.78	2747	2651.73	2803.73	36.12	37.37	36.43	35.35	27.76	31.69	29.34	33.15	ATPase phospholipid transporting 11B (putative) [Source:HGNC Symbol;Acc:HGNC:13553]	3	182793503	182921629	128126
ENSG00000058085	LAMC2	1	0	9	10	8	2	7	4	0.16	0	0.06	0.1	0.08	0.02	0.19	0.04	laminin subunit gamma 2 [Source:HGNC Symbol;Acc:HGNC:6493]	1	183186238	183244900	58662
ENSG00000058091	CDK14	238	221	273.72	251.03	188	166	224	234	3.27	3	2.97	3.83	2.7	2.17	3.15	4.69	cyclin dependent kinase 14 [Source:HGNC Symbol;Acc:HGNC:8883]	7	90466424	91210590	744166
ENSG00000058262	SEC61A1	14036.1	13229.2	13091.4	11429.1	9798.04	8908.33	10756.8	8159.64	161.2	164.75	121.63	117.42	135.25	125.22	131.16	122.96	Sec61 translocon alpha 1 subunit [Source:HGNC Symbol;Acc:HGNC:18276]	3	128051641	128071683	20042
ENSG00000058272	PPP1R12A	2540.99	2320.84	3210.57	3065.67	2328.9	2238.69	2429.16	2623.16	42.52	42.21	53.23	61.45	52.66	46.4	54.63	60.74	protein phosphatase 1 regulatory subunit 12A [Source:HGNC Symbol;Acc:HGNC:7618]	12	79773563	79935460	161897
ENSG00000058335	RASGRF1	77.26	54.14	106.76	99.78	71.57	64.56	26	20	1.5	1.16	1.14	1.3	1.45	1.21	0.34	0.42	Ras protein specific guanine nucleotide releasing factor 1 [Source:HGNC Symbol;Acc:HGNC:9875]	15	78959947	79090773	130826
ENSG00000058404	CAMK2B	12	22.19	35	21.52	24	9	26	14	0.2	0.23	0.4	0.35	0.52	0.33	0.37	0.31	calcium/calmodulin dependent protein kinase II beta [Source:HGNC Symbol;Acc:HGNC:1461]	7	44217150	44334577	117427
ENSG00000058453	CROCC	1256.47	1412.95	1743.01	1497.69	1696.3	2128.71	1178.42	751.25	16.37	18.27	18.63	19.89	26.86	40.24	16.13	12.56	ciliary rootlet coiled-coil, rootletin [Source:HGNC Symbol;Acc:HGNC:21299]	1	16740273	16972964	232691
ENSG00000058600	POLR3E	1252.32	1177.5	1211.5	1018.5	1023.12	889.49	1134.49	791.5	23.05	23.24	18.44	19.17	21.55	19	23.44	21.6	RNA polymerase III subunit E [Source:HGNC Symbol;Acc:HGNC:30347]	16	22297375	22335101	37726
ENSG00000058668	ATP2B4	1244.99	1070	1567.02	1563	1158	1233	1197	1127	9.55	9.08	9.41	8.72	9.11	11.99	10.35	11.63	ATPase plasma membrane Ca2+ transporting 4 [Source:HGNC Symbol;Acc:HGNC:817]	1	203626561	203744081	117520
ENSG00000058673	ZC3H11A	9385.83	7365.58	7834.96	6758.39	5944.34	5495.61	4969.39	4942.47	100.49	87.13	71.19	70.18	80.18	76.16	61.21	70.77	zinc finger CCCH-type containing 11A [Source:HGNC Symbol;Acc:HGNC:29093]	1	203795654	203854999	59345
ENSG00000058729	RIOK2	1334.52	1183.07	1544.58	1343.67	1141	1011.53	1188.87	1183.51	62.82	51.4	53.57	52.15	57.04	52.78	50.69	65.76	RIO kinase 2 [Source:HGNC Symbol;Acc:HGNC:18999]	5	97160867	97183247	22380
ENSG00000058799	YIPF1	503	436.02	728	642.96	495	443	569	509	13.91	12.15	15.24	15.13	14.2	13.16	15.19	17.45	Yip1 domain family member 1 [Source:HGNC Symbol;Acc:HGNC:25231]	1	53851719	53889798	38079
ENSG00000058804	NDC1	1539	1450.43	2129	1966	1602	1473	1214	1329	14.42	14.95	15.98	16.39	18.19	16.83	12.69	15.43	NDC1 transmembrane nucleoporin [Source:HGNC Symbol;Acc:HGNC:25525]	1	53765478	53838463	72985
ENSG00000058866	DGKG	89	56	87	83.94	149	134	185	123	0.98	1.4	1.08	0.93	3.27	3.22	2.23	1.57	diacylglycerol kinase gamma [Source:HGNC Symbol;Acc:HGNC:2853]	3	186105668	186362234	256566
ENSG00000059122	FLYWCH1	2101.84	2279.98	2538.46	2161.39	2726.53	2972.97	2115	1439.98	37.63	43.83	34.75	31.03	54.58	66.47	40.53	34.5	FLYWCH-type zinc finger 1 [Source:HGNC Symbol;Acc:HGNC:25404]	16	2911937	2951208	39271
ENSG00000059145	UNKL	738.93	930.6	1270.19	1049.79	1549.72	1754.35	834.01	588.67	15.76	20.94	24.75	19.68	46.71	45.03	20.39	15.9	unk like zinc finger [Source:HGNC Symbol;Acc:HGNC:14184]	16	1363205	1414751	51546
ENSG00000059377	TBXAS1	41	38	94	86	85	62	84	92	2.31	1.88	4.7	4.86	5.49	4.98	5.43	7.72	thromboxane A synthase 1 [Source:HGNC Symbol;Acc:HGNC:11609]	7	139777051	140020325	243274
ENSG00000059378	PARP12	258	214	273	237	217	231	344	226	5.83	5.91	6.36	5.82	5.97	7.89	7.63	7.52	poly(ADP-ribose) polymerase family member 12 [Source:HGNC Symbol;Acc:HGNC:21919]	7	140023744	140063721	39977
ENSG00000059573	ALDH18A1	5615.98	5128.99	7234	6665.26	5099.04	4668	6978	5349.78	75.33	73.54	83.92	87.64	84.61	77.57	102.8	87.53	aldehyde dehydrogenase 18 family member A1 [Source:HGNC Symbol;Acc:HGNC:9722]	10	95605941	95656711	50770
ENSG00000059588	TARBP1	2202	1822	2783.07	2497.54	2267.95	2082.19	2502.66	2284	26.57	26.26	26.04	30.61	31.38	31.41	31.21	40.14	TAR (HIV-1) RNA binding protein 1 [Source:HGNC Symbol;Acc:HGNC:11568]	1	234391313	234479179	87866
ENSG00000059691	GATB	781.9	823.38	1707.24	1720.61	1297.36	1251.61	1573.55	1229.5	17.56	21.97	33.8	36.11	33.88	35.24	39.9	39.25	glutamyl-tRNA amidotransferase subunit B [Source:HGNC Symbol;Acc:HGNC:8849]	4	151670504	151761007	90503
ENSG00000059728	MXD1	729.11	629.8	707.46	583.06	647.8	615.36	986.5	852.88	10.21	8.13	7.34	6.08	7.89	7.84	15.5	11.9	MAX dimerization protein 1 [Source:HGNC Symbol;Acc:HGNC:6761]	2	69897688	69942945	45257
ENSG00000059758	CDK17	1526	1388	1750.99	1622	1240.39	1267	1630	1818	34.95	27.46	38.5	43.51	37.92	34.83	44.2	52	cyclin dependent kinase 17 [Source:HGNC Symbol;Acc:HGNC:8750]	12	96278261	96400480	122219
ENSG00000059769	DNAJC25	300.12	265.87	275.37	230.03	208.8	237.58	264.49	260.61	4.79	4.69	3.59	3.33	3.98	4.67	4.66	5.66	DnaJ heat shock protein family (Hsp40) member C25 [Source:HGNC Symbol;Acc:HGNC:34187]	9	111631334	111654351	23017
ENSG00000059804	SLC2A3	1706.23	1593.07	1272.34	1316.65	902.63	934.93	1262.59	1269.92	21.19	20.48	12.63	14.88	13.34	13.91	17.05	18.65	solute carrier family 2 member 3 [Source:HGNC Symbol;Acc:HGNC:11007]	12	7919230	7936187	16957
ENSG00000059915	PSD	68.78	58.96	48.8	30.33	40.53	53.36	26.78	32.54	1.49	1.14	1.03	0.47	1.09	1.3	0.61	1.06	pleckstrin and Sec7 domain containing [Source:HGNC Symbol;Acc:HGNC:9507]	10	102402617	102421539	18922
ENSG00000060069	CTDP1	1231	1386	1599.5	1203.73	1306	1396	1507	970.5	15	18.06	16.25	13.09	18.7	20.73	19.16	15.07	CTD phosphatase subunit 1 [Source:HGNC Symbol;Acc:HGNC:2498]	18	79679801	79756623	76822
ENSG00000060138	YBX3	7573.43	7173.34	8679.15	8146.87	7312.51	7173.18	9712.52	7531.16	348.8	293.51	339.77	366.73	399.52	336.71	493.99	456.89	Y-box binding protein 3 [Source:HGNC Symbol;Acc:HGNC:2428]	12	10699089	10723323	24234
ENSG00000060140	STYK1	1	6	2	10	20	13	1	0	0.01	0.09	0.02	0.27	0.34	0.23	0.02	0	serine/threonine/tyrosine kinase 1 [Source:HGNC Symbol;Acc:HGNC:18889]	12	10618923	10674318	55395
ENSG00000060237	WNK1	19350.1	18577.1	19897.2	18443.2	13206.6	13453.6	17217.8	15004.3	178.87	152.37	145.11	155.94	150.39	128.16	178.05	180.65	WNK lysine deficient protein kinase 1 [Source:HGNC Symbol;Acc:HGNC:14540]	12	752579	911452	158873
ENSG00000060303	RPS17P5	10.64	6.88	6.07	3.58	6.7	5.06	2.29	5.67	1.16	0.82	0.54	0.35	0.88	0.68	0.27	0.82	ribosomal protein S17 pseudogene 5 [Source:HGNC Symbol;Acc:HGNC:21352]	6	50857255	50857662	407
ENSG00000060339	CCAR1	5418.5	4683	7512.69	7125.15	5638.97	5075.46	5505	5386.98	107.42	96.99	141.59	129.75	126.79	128.13	113.22	135.13	cell division cycle and apoptosis regulator 1 [Source:HGNC Symbol;Acc:HGNC:24236]	10	68721012	68792377	71365
ENSG00000060491	OGFR	2031	2442.08	2442.96	2004	2221	2777	2074	1369	31.9	42.81	32.04	28.46	41.43	55.19	34.84	28.79	opioid growth factor receptor [Source:HGNC Symbol;Acc:HGNC:15768]	20	62804835	62814000	9165
ENSG00000060558	GNA15	131	114.98	48.95	59	33.37	45	39	39.4	2.91	2.58	0.75	1	1.11	1.04	0.78	1.17	G protein subunit alpha 15 [Source:HGNC Symbol;Acc:HGNC:4383]	19	3136193	3163769	27576
ENSG00000060566	CREB3L3	2	2	20	20	11	15	2	7	0.03	0.03	0.43	0.28	0.28	0.56	0.03	0.23	cAMP responsive element binding protein 3 like 3 [Source:HGNC Symbol;Acc:HGNC:18855]	19	4153631	4173054	19423
ENSG00000060642	PIGV	1060.85	920	1709	1466	1164	1035	1314.93	1076	24.59	20.99	29.44	29.72	31.48	28.41	29.75	30.32	phosphatidylinositol glycan anchor biosynthesis class V [Source:HGNC Symbol;Acc:HGNC:26031]	1	26787472	26798398	10926
ENSG00000060656	PTPRU	17	25	30	15	17	16	23	14	0.19	0.28	0.56	0.3	0.48	0.43	0.69	0.37	protein tyrosine phosphatase, receptor type U [Source:HGNC Symbol;Acc:HGNC:9683]	1	29236516	29326813	90297
ENSG00000060688	SNRNP40	2032.74	1836.75	2693.27	2458.8	1909.94	1719.5	2121.69	1709	53.49	52.54	58.29	61.02	63.52	56.62	58.85	60.12	small nuclear ribonucleoprotein U5 subunit 40 [Source:HGNC Symbol;Acc:HGNC:30857]	1	31259568	31296788	37220
ENSG00000060709	RIMBP2	4651.3	4398.65	6183.11	5948.27	4971.74	5306.24	5280.45	4150.91	61.66	60.55	66.21	76.2	78.23	69.14	76.18	62.88	RIMS binding protein 2 [Source:HGNC Symbol;Acc:HGNC:30339]	12	130396137	130716281	320144
ENSG00000060718	COL11A1	2	3	5	2	6	0	1	4	0.02	0.02	0.26	0.06	0.38	0	0.01	0.24	collagen type XI alpha 1 chain [Source:HGNC Symbol;Acc:HGNC:2186]	1	102876467	103108872	232405
ENSG00000060749	QSER1	1328.66	1251	1495.71	1282.91	1031	1040	1151.56	1332.82	8.1	8.77	7.07	6.61	7.93	6.83	9.42	12.06	glutamine and serine rich 1 [Source:HGNC Symbol;Acc:HGNC:26154]	11	32892820	32993316	100496
ENSG00000060762	MPC1	2312.36	1893	1828.04	1673	1324	1235.97	1918.02	1720.95	128.19	119.15	93.63	93.33	91.35	86.45	119.94	127.81	mitochondrial pyruvate carrier 1 [Source:HGNC Symbol;Acc:HGNC:21606]	6	166364919	166383013	18094
ENSG00000060971	ACAA1	1181.41	1048.97	1837.26	1670.81	1337.88	1324.07	1812.43	1255.03	41.01	38.94	51.81	51.31	55.38	52.74	65.99	55.63	acetyl-CoA acyltransferase 1 [Source:HGNC Symbol;Acc:HGNC:82]	3	38103129	38137242	34113
ENSG00000060982	BCAT1	6071.75	5818.86	6645.38	6871.99	5179.17	5200.52	9629.63	10118.7	79.24	86.73	93.82	105.4	78.35	82.71	137.83	138.5	branched chain amino acid transaminase 1 [Source:HGNC Symbol;Acc:HGNC:976]	12	24810024	24949101	139077
ENSG00000061273	HDAC7	1219.16	1140	1411.41	1286.79	1182.87	1091.9	1357.45	924.38	13.15	13.69	12.58	14.86	16.4	15.28	14.87	13.81	histone deacetylase 7 [Source:HGNC Symbol;Acc:HGNC:14067]	12	47782722	47833132	50410
ENSG00000061337	LZTS1	58	54	42	40	34	24	30	39	0.43	0.42	0.33	0.39	0.77	0.22	0.24	0.85	leucine zipper tumor suppressor 1 [Source:HGNC Symbol;Acc:HGNC:13861]	8	20246165	20303963	57798
ENSG00000061455	PRDM6	1	0	2	0	0	0	0	0	0	0	0.01	0	0	0	0	0	PR/SET domain 6 [Source:HGNC Symbol;Acc:HGNC:9350]	5	123089241	123194266	105025
ENSG00000061492	WNT8A	0	0	0	0	0	0	0	0	0	0	0	0	0	0	0	0	Wnt family member 8A [Source:HGNC Symbol;Acc:HGNC:12788]	5	138083892	138092365	8473
ENSG00000061656	SPAG4	37	45	75	67	76	56	85	74	1.61	1.67	3.14	2.71	4.46	2.94	4.23	5.06	sperm associated antigen 4 [Source:HGNC Symbol;Acc:HGNC:11214]	20	35615892	35621049	5157
ENSG00000061676	NCKAP1	166	143	237.02	217	161.01	143	204	166	2.64	2.24	2.65	1.98	2.04	1.83	1.83	1.88	NCK associated protein 1 [Source:HGNC Symbol;Acc:HGNC:7666]	2	182909115	183038858	129743
ENSG00000061794	MRPS35	2427	2148	2589	2400	2028	1861	2454	2394	57.98	57.9	54.97	54.22	62.61	59.48	70.34	69.65	mitochondrial ribosomal protein S35 [Source:HGNC Symbol;Acc:HGNC:16635]	12	27710822	27756295	45473
ENSG00000061918	GUCY1B1	5956	5656.99	8629.4	8338	6051	5980	7418	7417.63	92.45	92.89	115.32	122.76	110.63	113.14	123.12	151.18	guanylate cyclase 1 soluble subunit beta 1 [Source:HGNC Symbol;Acc:HGNC:4687]	4	155758992	155807774	48782
ENSG00000061936	SFSWAP	2780.96	2534.69	3191	2738.95	2601.79	2508	2468	1857	40.66	40.36	34.56	34	41.58	39.55	36.08	34.85	splicing factor SWAP [Source:HGNC Symbol;Acc:HGNC:10790]	12	131711081	131799737	88656
ENSG00000061938	TNK2	1194.61	1197.96	1037.84	811.86	740	955.53	1027.63	629.8	11.05	12.06	7.68	6.76	8.43	10.85	10.06	7.45	tyrosine kinase non receptor 2 [Source:HGNC Symbol;Acc:HGNC:19297]	3	195863365	195909009	45644
ENSG00000061987	MON2	1277	1141.08	1528.19	1560	1158	1157	1073	1144	9.59	10.06	8.8	10.01	9.45	11.12	8.77	11.22	MON2 homolog, regulator of endosome-to-Golgi trafficking [Source:HGNC Symbol;Acc:HGNC:29177]	12	62466817	62600476	133659
ENSG00000062038	CDH3	5	4	2	0	0	2	0	0	0.1	0.15	0.12	0	0	0.18	0	0	cadherin 3 [Source:HGNC Symbol;Acc:HGNC:1762]	16	68636189	68722616	86427
ENSG00000062096	ARSF	0	0	0	1	0	0	0	0	0	0	0	0.02	0	0	0	0	arylsulfatase F [Source:HGNC Symbol;Acc:HGNC:721]	X	3041471	3112726	71255
ENSG00000062194	GPBP1	2375	2115.13	2463	2340	1892	1697	1948	1945	43.94	45.07	42.47	44.22	44.18	36.77	39.16	54.17	GC-rich promoter binding protein 1 [Source:HGNC Symbol;Acc:HGNC:29520]	5	57173948	57264679	90731
ENSG00000062282	DGAT2	667	750	969	866	770	710.94	1159.64	820	10.95	13.58	14.31	13.85	14.43	14.1	20.4	17.32	diacylglycerol O-acyltransferase 2 [Source:HGNC Symbol;Acc:HGNC:16940]	11	75759512	75801535	42023
ENSG00000062370	ZNF112	118	128	207.09	157.86	119.37	119.7	133.81	136	1.41	1.97	2	1.66	1.68	2.2	2.59	2.29	zinc finger protein 112 [Source:HGNC Symbol;Acc:HGNC:12892]	19	44326555	44367217	40662
ENSG00000062485	CS	12243.4	10722.4	10458.7	9407.73	7946.83	6999.08	8589.56	7020.08	193.38	184.23	156.17	161.35	159.94	141.36	154.51	144.8	citrate synthase [Source:HGNC Symbol;Acc:HGNC:2422]	12	56271699	56300391	28692
ENSG00000062524	LTK	5	1	4	4	3	8	3	3	0.15	0.01	0.06	0.06	0.06	0.14	0.07	0.09	leukocyte receptor tyrosine kinase [Source:HGNC Symbol;Acc:HGNC:6721]	15	41503637	41513887	10250
ENSG00000062582	MRPS24	1471.25	1588.12	1412	1220	924	1123	1209	944	89.97	107.79	71.5	68.77	69.65	86.37	79.84	77.63	mitochondrial ribosomal protein S24 [Source:HGNC Symbol;Acc:HGNC:14510]	7	43866558	43869893	3335
ENSG00000062598	ELMO2	2222.55	2053.04	2293.6	2144.46	1659.3	1416.18	2100.61	1964.15	30.84	32.63	24.73	25.38	26.15	23.67	31.48	38.28	engulfment and cell motility 2 [Source:HGNC Symbol;Acc:HGNC:17233]	20	46366050	46432985	66935
ENSG00000062650	WAPL	3176.08	3034.13	3664.84	3363.57	2705.57	2897.17	2772.27	2700.4	25.99	24.97	25.15	25.83	27.14	28	25.1	27.64	WAPL cohesin release factor [Source:HGNC Symbol;Acc:HGNC:23293]	10	86435256	86521792	86536
ENSG00000062716	VMP1	2303.77	1885.06	3981.7	3772.71	3119.21	2991	3165.35	3122.71	71.76	66.64	85.95	84.65	93.3	95.97	77.86	90.62	vacuole membrane protein 1 [Source:HGNC Symbol;Acc:HGNC:29559]	17	59707192	59842255	135063
ENSG00000062725	APPBP2	800	796	828	801	665	713.48	711.94	816	8.25	7.74	6.98	5.98	5.94	5.97	6.07	9.11	amyloid beta precursor protein binding protein 2 [Source:HGNC Symbol;Acc:HGNC:622]	17	60443158	60526242	83084
ENSG00000062822	POLD1	3021.37	3270.99	4573.6	3655.9	3811.99	4226.69	3072.33	1962.51	54.91	57.46	68.74	60.62	85.56	95.82	64.03	53.48	DNA polymerase delta 1, catalytic subunit [Source:HGNC Symbol;Acc:HGNC:9175]	19	50384204	50418016	33812
ENSG00000063015	SEZ6	6	1	12	3	7	7	5	4	0.07	0.01	0.18	0.16	0.1	0.29	0.12	0.07	seizure related 6 homolog [Source:HGNC Symbol;Acc:HGNC:15955]	17	28954901	29006440	51539
ENSG00000063046	EIF4B	43839.1	39620.8	36535.5	34091.2	26328.9	24120.4	23589.6	18739.1	646.34	651.15	464	478.14	477.66	465.11	373.82	353.55	eukaryotic translation initiation factor 4B [Source:HGNC Symbol;Acc:HGNC:3285]	12	53006158	53042209	36051
ENSG00000063127	SLC6A16	57	46.01	45	36	24	29	32	20	1.72	1.22	1.11	0.62	1.21	0.8	0.81	1.13	solute carrier family 6 member 16 [Source:HGNC Symbol;Acc:HGNC:13622]	19	49289638	49325225	35587
ENSG00000063169	BICRA	461.79	583.85	494.67	426.08	448.88	684.67	368	304.75	4.12	4.55	4.52	4.14	4.96	5.98	3.79	3.87	BRD4 interacting chromatin remodeling complex associated protein [Source:HGNC Symbol;Acc:HGNC:4332]	19	47608196	47703277	95081
ENSG00000063176	SPHK2	1160.54	1387.35	1538.37	1267.42	1399.06	1536.54	1415.94	953.72	20.2	27.88	23.08	21.06	30.65	34.35	28.79	23.34	sphingosine kinase 2 [Source:HGNC Symbol;Acc:HGNC:18859]	19	48619291	48630717	11426
ENSG00000063177	RPL18	31405.3	31755.8	28312.5	26316.8	19131.6	22168.3	22674.3	16638.9	2149.07	2365.05	1581.95	1638.12	1571.61	1868.95	1650.44	1502.65	ribosomal protein L18 [Source:HGNC Symbol;Acc:HGNC:10310]	19	48615328	48619184	3856
ENSG00000063180	CA11	280.64	294.3	353.82	283.66	231.76	245.34	277.92	198.66	8.67	9.9	9.97	9.31	9.4	10.87	10.77	10.48	carbonic anhydrase 11 [Source:HGNC Symbol;Acc:HGNC:1370]	19	48637946	48646187	8241
ENSG00000063241	ISOC2	1504.01	1553.81	1552.98	1287.98	1196.65	1147	2339	1455.98	56.85	62.75	47.17	43.49	53.06	53.18	94.35	71.79	isochorismatase domain containing 2 [Source:HGNC Symbol;Acc:HGNC:26278]	19	55452985	55462343	9358
ENSG00000063244	U2AF2	7062.74	6151.53	10690.8	9299.76	8662.87	8226.17	9854.92	6821.7	177.05	176.88	235.55	228.06	294.48	296.7	297.56	243.07	U2 small nuclear RNA auxiliary factor 2 [Source:HGNC Symbol;Acc:HGNC:23156]	19	55654146	55674715	20569
ENSG00000063245	EPN1	2169.83	2617.06	2655.68	2167.21	2282.5	2757.92	2139.43	1327.58	47.53	62.2	46.49	39.66	55.23	69.96	48.69	37.15	epsin 1 [Source:HGNC Symbol;Acc:HGNC:21604]	19	55675226	55709858	34632
ENSG00000063322	MED29	1907.45	1711.94	2626.63	2337.79	1985.69	1844	2029.89	1506.86	21.22	21.49	25.84	26.15	29.38	30.79	25.35	24.04	mediator complex subunit 29 [Source:HGNC Symbol;Acc:HGNC:23074]	19	39391303	39400637	9334
ENSG00000063438	AHRR	220.14	300.94	411.76	283.71	285.66	393.4	385.7	209.99	8.51	15.43	10.48	10.98	13.95	20.72	14.37	12.15	aryl-hydrocarbon receptor repressor [Source:HGNC Symbol;Acc:HGNC:346]	5	321759	435110	113351
ENSG00000063515	GSC2	0	0	0	0	0	0	0	0	0	0	0	0	0	0	0	0	goosecoid homeobox 2 [Source:HGNC Symbol;Acc:HGNC:4613]	22	19148576	19150283	1707
ENSG00000063587	ZNF275	1506	1492	1868	1568	1276	1239.94	1479	1244	9.69	10.57	9.58	9.01	9.72	9.83	10.44	10.34	zinc finger protein 275 [Source:HGNC Symbol;Acc:HGNC:13069]	X	153334147	153360110	25963
ENSG00000063601	MTMR1	1574	1427	1595	1529.92	1325.42	1180	1640	1300	21.2	17.9	17.13	16.08	16.71	16.99	23.86	20.79	myotubularin related protein 1 [Source:HGNC Symbol;Acc:HGNC:7449]	X	150692971	150765108	72137
ENSG00000063660	GPC1	44	60	34	24	17	31	16	3	0.89	1.38	0.59	0.4	0.41	0.91	0.26	0.07	glypican 1 [Source:HGNC Symbol;Acc:HGNC:4449]	2	240435663	240468076	32413
ENSG00000063761	ADCK1	124	109	265	221	200	204	305	213	2.95	3.02	5.62	5.04	6.05	5.94	8.46	7.29	aarF domain containing kinase 1 [Source:HGNC Symbol;Acc:HGNC:19038]	14	77800109	77935014	134905
ENSG00000063854	HAGH	916.1	735.51	1199.16	1155.02	886.95	876	1206.65	814.32	34.4	30.52	39.62	42.99	42.12	43.75	53.36	42.94	hydroxyacylglutathione hydrolase [Source:HGNC Symbol;Acc:HGNC:4805]	16	1795620	1827157	31537
ENSG00000063978	RNF4	4975.94	4419.35	5959.73	5380.65	4586.64	4001.33	4829.81	3730.42	79.15	74.8	74.22	79.79	84.5	75.14	76.43	74.71	ring finger protein 4 [Source:HGNC Symbol;Acc:HGNC:10067]	4	2462220	2625320	163100
ENSG00000064012	CASP8	877.95	768	1257.05	1250	1076	1073	1022	1099	20.03	18.62	26.6	27.96	31.23	26.63	23.58	27.6	caspase 8 [Source:HGNC Symbol;Acc:HGNC:1509]	2	201233443	201287711	54268
ENSG00000064042	LIMCH1	5	6	6	2	6	6	1	1	0.16	0.16	0.08	0.02	0.09	0.08	0.01	0.07	LIM and calponin homology domains 1 [Source:HGNC Symbol;Acc:HGNC:29191]	4	41359607	41700044	340437
ENSG00000064102	INTS13	1469	1569	1929	1887.98	1390	1304	1564.03	1678	26.79	32.9	27.62	29.31	30.68	27.47	29.36	39.27	integrator complex subunit 13 [Source:HGNC Symbol;Acc:HGNC:20174]	12	26905181	26938326	33145
ENSG00000064115	TM7SF3	5897.59	5492.5	6998.18	6907.52	5124.09	5611.71	3577.02	3442.49	195.95	187.05	192.09	209.65	183.37	212.05	114.44	125.56	transmembrane 7 superfamily member 3 [Source:HGNC Symbol;Acc:HGNC:23049]	12	26971579	27014434	42855
ENSG00000064195	DLX3	2	5	1	3	0	0	4	2	0.03	0.11	0.04	0.04	0	0	0.16	0.13	distal-less homeobox 3 [Source:NCBI gene;Acc:1747]	17	49990005	49995224	5219
ENSG00000064199	SPA17	54.75	64.45	142.62	129.17	113.07	108.82	112.75	100.05	2.35	3.07	4.17	5.03	5.56	5.06	4.53	4.07	sperm autoantigenic protein 17 [Source:HGNC Symbol;Acc:HGNC:11210]	11	124673798	124697518	23720
ENSG00000064201	TSPAN32	8	2	1	1	0	0	0	0	0.22	0.05	0.06	0.1	0	0	0	0	tetraspanin 32 [Source:HGNC Symbol;Acc:HGNC:13410]	11	2301997	2318200	16203
ENSG00000064205	CCN5	3.02	8	6	11	4	8	15	3	0.06	0.23	0.1	0.23	0.13	0.2	0.33	0.06	cellular communication network factor 5 [Source:HGNC Symbol;Acc:HGNC:12770]	20	44714844	44728509	13665
ENSG00000064218	DMRT3	5	1	5	2	0	0	0	0	0.17	0.02	0.07	0.08	0	0	0	0	doublesex and mab-3 related transcription factor 3 [Source:HGNC Symbol;Acc:HGNC:13909]	9	976655	991732	15077
ENSG00000064225	ST3GAL6	1186.5	1247.64	1587.3	1565.77	1277.86	1442.39	1353.89	1485.4	27.39	32.37	33.62	35.31	34.08	44.17	34.1	47.43	ST3 beta-galactoside alpha-2,3-sialyltransferase 6 [Source:HGNC Symbol;Acc:HGNC:18080]	3	98732236	98821201	88965
ENSG00000064270	ATP2C2	8.3	3.12	7	1.47	3	1	3.89	3	0.21	0.07	0.21	0.03	0.27	0.02	0.13	0.1	ATPase secretory pathway Ca2+ transporting 2 [Source:HGNC Symbol;Acc:HGNC:29103]	16	84368527	84464187	95660
ENSG00000064300	NGFR	208	187	288.88	219.96	135	165.75	867.82	655.97	2.43	2.37	2.74	2.32	1.88	2.38	10.77	10.11	nerve growth factor receptor [Source:HGNC Symbol;Acc:HGNC:7809]	17	49495293	49515008	19715
ENSG00000064309	CDON	382	353	478	447	325	352	356	370	3.4	3.57	3.73	3.77	3.74	3.78	3.36	4.11	cell adhesion associated, oncogene regulated [Source:HGNC Symbol;Acc:HGNC:17104]	11	125955796	126063335	107539
ENSG00000064313	TAF2	1641	1464	1901	1810.13	1412.03	1384	1680	1694.55	23.81	23.07	24.74	22.45	23.45	24.55	28.08	27.03	TATA-box binding protein associated factor 2 [Source:HGNC Symbol;Acc:HGNC:11536]	8	119730774	119832841	102067
ENSG00000064393	HIPK2	14200.8	13229.8	14610.9	14373.9	10118.8	10547.3	12609.1	10731.9	40.8	42.32	40.64	43.1	36.48	36.9	39.6	40.19	homeodomain interacting protein kinase 2 [Source:HGNC Symbol;Acc:HGNC:14402]	7	139561570	139777998	216428
ENSG00000064419	TNPO3	8135.99	7376.09	8884.02	8279.98	6389	5679.96	6965.09	5682	78.51	78.65	72.48	75.65	75.09	68.79	73.35	72.74	transportin 3 [Source:HGNC Symbol;Acc:HGNC:17103]	7	128954180	129055173	100993
ENSG00000064489	BORCS8-MEF2B	471.81	370.82	245.99	293.87	375.36	275.29	249.01	0	13.21	10.66	7.63	10.4	13.44	8.37	9.99	0	BORCS8-MEF2B readthrough [Source:HGNC Symbol;Acc:HGNC:39979]	19	19145567	19192158	46591
ENSG00000064490	RFXANK	2024.37	1929.56	2527.6	2311.95	1808.79	1796.44	2356.35	1533.45	96.16	106.67	96.81	102.57	97.81	102.28	115.69	87.03	regulatory factor X associated ankyrin containing protein [Source:HGNC Symbol;Acc:HGNC:9987]	19	19192229	19201869	9640
ENSG00000064545	TMEM161A	1023	981.14	1392	1206	1319.65	1337	1404	908.77	29.45	29.81	29.81	29.85	48.04	48.06	39.71	33.04	transmembrane protein 161A [Source:HGNC Symbol;Acc:HGNC:26020]	19	19119169	19138513	19344
ENSG00000064547	LPAR2	369	312.99	311	274	238	229	246	189	12.81	9.99	7.96	8	9.08	8.42	8.24	9.26	lysophosphatidic acid receptor 2 [Source:HGNC Symbol;Acc:HGNC:3168]	19	19623655	19628930	5275
ENSG00000064601	CTSA	2629.16	2561.83	3712.35	3352.7	3096.33	2706.88	3183.32	2484.88	68.3	72.27	76.3	80.83	97.64	85.99	86.72	85.63	cathepsin A [Source:HGNC Symbol;Acc:HGNC:9251]	20	45890144	45898820	8676
ENSG00000064607	SUGP2	6903.99	5561.25	9380.26	8442.73	7648.98	6989.97	6421.8	5022.8	67.78	57.45	72.89	66.45	86.2	84.34	67.7	63.75	SURP and G-patch domain containing 2 [Source:HGNC Symbol;Acc:HGNC:18641]	19	18990888	19034023	43135
ENSG00000064651	SLC12A2	2298.99	2115	2010	1807.03	1449.7	1537	1704.99	1853	18.3	16.46	14.75	14.65	12.47	17.26	15.47	23.11	solute carrier family 12 member 2 [Source:HGNC Symbol;Acc:HGNC:10911]	5	128083766	128189677	105911
ENSG00000064652	SNX24	48	48	35	46	28	32	45	42	1.27	1.57	1.08	1.57	0.75	1.61	1.73	1.3	sorting nexin 24 [Source:HGNC Symbol;Acc:HGNC:21533]	5	122843439	123029354	185915
ENSG00000064655	EYA2	1715	1565.98	1933	1783.98	1361.96	1221	1217	958	32.51	32.42	29.32	30.22	33.64	26.14	27.35	24.56	EYA transcriptional coactivator and phosphatase 2 [Source:HGNC Symbol;Acc:HGNC:3520]	20	46894624	47188844	294220
ENSG00000064666	CNN2	5386.54	5121.35	7724.58	7028.74	6300.77	6019.87	4422.27	3173.13	111.08	113.53	132.17	139.99	162.87	148.21	98.97	84.69	calponin 2 [Source:HGNC Symbol;Acc:HGNC:2156]	19	1026586	1039068	12482
ENSG00000064687	ABCA7	864.97	712	707.01	600.44	676	844	416	309	9.45	9.9	6.87	7.6	8.99	12.79	4.87	5.21	ATP binding cassette subfamily A member 7 [Source:HGNC Symbol;Acc:HGNC:37]	19	1040101	1065572	25471
ENSG00000064692	SNCAIP	5	2	8	2	5	8	3	0	0.16	0.06	0.09	0.04	0.08	0.21	0.2	0	synuclein alpha interacting protein [Source:HGNC Symbol;Acc:HGNC:11139]	5	122311354	122464219	152865
ENSG00000064703	DDX20	1119.61	981	1442.58	1105	941	939	919	913	12.65	12.67	12.92	13.24	12.94	12.8	11.43	13.59	DEAD-box helicase 20 [Source:HGNC Symbol;Acc:HGNC:2743]	1	111755245	111768000	12755
ENSG00000064726	BTBD1	2297.1	2002.76	2125.86	1949.09	1716.94	1785.21	1760.41	1927.17	37.4	36.3	36.32	37.44	35.21	34.29	32.31	41.51	BTB domain containing 1 [Source:HGNC Symbol;Acc:HGNC:1120]	15	83016422	83067354	50932
ENSG00000064763	FAR2	39.58	20.05	56.7	38.11	22.93	49.65	40.15	68.51	2.69	0.95	3.04	1.43	1.26	3.16	1.89	7.66	fatty acyl-CoA reductase 2 [Source:HGNC Symbol;Acc:HGNC:25531]	12	29149103	29340980	191877
ENSG00000064787	BCAS1	1146.01	1099.89	2100.03	2216.37	1681.48	1735.81	1672.77	1794.08	8.41	8.63	12.31	14.58	14.57	15.41	12.84	16.9	breast carcinoma amplified sequence 1 [Source:HGNC Symbol;Acc:HGNC:974]	20	53936777	54070594	133817
ENSG00000064835	POU1F1	0	1	0	1	0	0	0	0	0	0.03	0	0.02	0	0	0	0	POU class 1 homeobox 1 [Source:HGNC Symbol;Acc:HGNC:9210]	3	87259404	87276587	17183
ENSG00000064886	CHI3L2	1356.11	1200	3592	3412	1993	1940	5011.54	4065	42.67	47.18	97.42	98.11	75.55	69.47	176.95	165.07	chitinase 3 like 2 [Source:HGNC Symbol;Acc:HGNC:1933]	1	111200771	111243440	42669
ENSG00000064932	SBNO2	202.41	520.45	143.03	238.28	102.93	418.76	85.65	30.49	3.45	5.38	3.11	3.97	4.55	7.16	2.61	2.08	strawberry notch homolog 2 [Source:HGNC Symbol;Acc:HGNC:29158]	19	1107637	1174268	66631
ENSG00000064933	PMS1	965.71	881.2	992.31	948.09	856	855.15	885.24	985.94	17.06	19.59	21.99	22.17	20.35	20.6	19.94	26.65	PMS1 homolog 1, mismatch repair system component [Source:HGNC Symbol;Acc:HGNC:9121]	2	189784085	189877629	93544
ENSG00000064961	HMG20B	1473.58	1724.71	1990.34	1553.96	1639.87	1765.39	1521	975	40.58	52.12	49.85	43.99	57.15	60.28	48.86	41.04	high mobility group 20B [Source:HGNC Symbol;Acc:HGNC:5002]	19	3572777	3579088	6311
ENSG00000064989	CALCRL	88	61	86	75	48	59	105	128	1.11	0.82	1.42	0.99	0.7	1.16	2.65	2.85	calcitonin receptor like receptor [Source:HGNC Symbol;Acc:HGNC:16709]	2	187341964	187448460	106496
ENSG00000064995	TAF11	932.67	807.31	1104	935.05	776.45	738.52	632.42	672.68	23.8	22.48	22.96	21.55	23.7	23.18	17.17	22.63	TATA-box binding protein associated factor 11 [Source:HGNC Symbol;Acc:HGNC:11544]	6	34877462	34888089	10627
ENSG00000064999	ANKS1A	782	774	911.92	876	686	690	789	574	5.36	5.55	4.8	5.18	5.37	5.49	5.39	5.12	ankyrin repeat and sterile alpha motif domain containing 1A [Source:HGNC Symbol;Acc:HGNC:20961]	6	34889255	35091406	202151
ENSG00000065000	AP3D1	8484.15	8362.1	10673	9543.18	8150.28	7801.04	10096.1	6907.11	101.46	104.15	107.58	118.94	120.73	106.94	130.08	112.87	adaptor related protein complex 3 subunit delta 1 [Source:HGNC Symbol;Acc:HGNC:568]	19	2100988	2164468	63480
ENSG00000065029	ZNF76	688	633	1455.96	1233.99	1217	1119	1108	730	12.99	12.28	21.96	21.97	27.28	27.3	21.53	16.31	zinc finger protein 76 [Source:HGNC Symbol;Acc:HGNC:13149]	6	35258909	35295985	37076
ENSG00000065054	SLC9A3R2	100	89	65	49	21	41	34	16	3.4	3.21	1.76	1.5	0.72	1.44	1.3	0.9	SLC9A3 regulator 2 [Source:HGNC Symbol;Acc:HGNC:11076]	16	2025356	2039026	13670
ENSG00000065057	NTHL1	1031	1212	1256.85	1096.93	939.76	1046	971	696	43.03	58.42	42.66	42.89	47.65	58.01	45.49	40.41	nth like DNA glycosylase 1 [Source:HGNC Symbol;Acc:HGNC:8028]	16	2039815	2047866	8051
ENSG00000065060	UHRF1BP1	1940.35	1928.68	2925	2608.85	2025.66	1811.8	2559.27	2068.32	8.21	9.12	10.56	10.92	10.34	9.52	12.15	11.72	UHRF1 binding protein 1 [Source:HGNC Symbol;Acc:HGNC:21216]	6	34792015	34883138	91123
ENSG00000065135	GNAI3	2497.31	2216.25	2966.2	2616.52	2175.64	2125.85	2437.4	2232.57	3.61	3.48	3.48	3.42	3.76	3.78	3.75	4.26	G protein subunit alpha i3 [Source:HGNC Symbol;Acc:HGNC:4387]	1	109548615	109618324	69709
ENSG00000065150	IPO5	13001	12005.4	14946.6	13666.6	9973.68	9006.69	10432	10216	144.62	145.24	137.37	144.52	132.79	117.88	124.03	145.92	importin 5 [Source:HGNC Symbol;Acc:HGNC:6402]	13	97953658	98024297	70639
ENSG00000065154	OAT	1541.99	1282.94	1885.96	1670.97	1249.94	1230.91	1407.87	1172.94	32.19	29.08	34.43	31.94	32.01	31.7	31.19	33.15	ornithine aminotransferase [Source:HGNC Symbol;Acc:HGNC:8091]	10	124397303	124418976	21673
ENSG00000065183	WDR3	3184	2945.98	4495	4214.95	3024	2825	3925	3324.37	40.98	38.86	47.15	52.6	44.67	40.56	58.94	54.4	WD repeat domain 3 [Source:HGNC Symbol;Acc:HGNC:12755]	1	117929720	117966543	36823
ENSG00000065243	PKN2	1161.68	914.82	1038.72	1021.61	843.54	778	786.98	836.9	15.34	14.01	15.45	18	13.42	14.87	14.15	14.2	protein kinase N2 [Source:HGNC Symbol;Acc:HGNC:9406]	1	88684222	88836255	152033
ENSG00000065268	WDR18	1404	1662.91	1615	1301	1256	1602	1366	922	43.23	56.54	41.45	37.21	49.17	64.42	45.37	39.96	WD repeat domain 18 [Source:HGNC Symbol;Acc:HGNC:17956]	19	984271	998438	14167
ENSG00000065308	TRAM2	2174.85	2120.95	2282.59	2209.12	1572.95	1632.79	1389.86	1156.78	12.17	12.92	10.39	11.2	10.54	11.25	8.28	8.56	translocation associated membrane protein 2 [Source:HGNC Symbol;Acc:HGNC:16855]	6	52497408	52577060	79652
ENSG00000065320	NTN1	473	427	312	261	242	243	136	119	3.22	3.27	1.75	1.79	2.34	2.16	1.08	2.11	netrin 1 [Source:HGNC Symbol;Acc:HGNC:8029]	17	9021510	9244000	222490
ENSG00000065325	GLP2R	0	0	0	0	0	0	0	0	0	0	0	0	0	0	0	0	glucagon like peptide 2 receptor [Source:HGNC Symbol;Acc:HGNC:4325]	17	9822206	9892099	69893
ENSG00000065328	MCM10	1200.8	906	1821	1737.01	1415.03	1300	877.93	825	14.82	11.13	18.6	21.6	20.77	22.92	10.95	11.8	minichromosome maintenance 10 replication initiation factor [Source:HGNC Symbol;Acc:HGNC:18043]	10	13161554	13211104	49550
ENSG00000065357	DGKA	1575.02	1400	1730.04	1859.25	1344.96	1301.07	1751	1367.32	30.84	34.37	31.86	37.31	36.2	37.38	45.13	38.18	diacylglycerol kinase alpha [Source:HGNC Symbol;Acc:HGNC:2849]	12	55927319	55954027	26708
ENSG00000065361	ERBB3	6.82	4	13	11	12	13	21	18	0.29	0.12	0.33	0.46	0.45	0.31	0.53	0.51	erb-b2 receptor tyrosine kinase 3 [Source:HGNC Symbol;Acc:HGNC:3431]	12	56076799	56103505	26706
ENSG00000065371	ROPN1	1	0	0	0	0	0	1	0	0.03	0	0	0	0	0	0.03	0	rhophilin associated tail protein 1 [Source:HGNC Symbol;Acc:HGNC:17692]	3	123968521	123992178	23657
ENSG00000065413	ANKRD44	2162	1982.96	2079.04	2063	1578	1474.36	1546.55	1469	29.72	26.64	22.38	25.06	19.95	17.91	20.91	19.57	ankyrin repeat domain 44 [Source:HGNC Symbol;Acc:HGNC:25259]	2	196967017	197311173	344156
ENSG00000065427	KARS	8049.4	7376.31	9454.7	8256.14	7041.59	6212.44	7692.9	6658.12	172.99	168.21	165.55	159.16	173.33	155.91	171.76	188.28	lysyl-tRNA synthetase [Source:HGNC Symbol;Acc:HGNC:6215]	16	75627474	75648643	21169
ENSG00000065457	ADAT1	1068.65	892.99	1531.03	1452	1121	1048	1277	1155.51	40.99	34.1	48.78	50.37	51.67	49.05	50.78	55.74	adenosine deaminase, tRNA specific 1 [Source:HGNC Symbol;Acc:HGNC:228]	16	75596981	75623300	26319
ENSG00000065485	PDIA5	672.14	622	712.82	608.95	498	444	845.64	640.47	17.89	17.36	14.86	14.68	12.96	14.95	22.33	21.76	protein disulfide isomerase family A member 5 [Source:HGNC Symbol;Acc:HGNC:24811]	3	123067025	123225227	158202
ENSG00000065491	TBC1D22B	702.28	651.52	809.39	792.84	653.77	561.74	1048.05	760.22	8.06	8.14	7.55	8.24	8.98	7.93	12.8	11.53	TBC1 domain family member 22B [Source:HGNC Symbol;Acc:HGNC:21602]	6	37257772	37332970	75198
ENSG00000065518	NDUFB4	2248.7	1877.82	2002.14	1863.84	1403.66	1489.71	1687.17	1330.1	148.65	133.43	107.45	111.46	115.83	121.61	123.03	118.61	NADH:ubiquinone oxidoreductase subunit B4 [Source:HGNC Symbol;Acc:HGNC:7699]	3	120596328	120602507	6179
ENSG00000065526	SPEN	9963.96	8762.53	10006.5	9074	8008.09	7265.97	8565	6510.89	35.79	35.29	30.64	31.31	37.93	36.76	36.83	31.09	spen family transcriptional repressor [Source:HGNC Symbol;Acc:HGNC:17575]	1	15847707	15940456	92749
ENSG00000065534	MYLK	26.03	39	59.03	86	57.3	57	56	67	0.14	0.4	0.41	0.62	0.66	0.76	0.46	1.23	myosin light chain kinase [Source:HGNC Symbol;Acc:HGNC:7590]	3	123610049	123884331	274282
ENSG00000065548	ZC3H15	2586.17	2255.98	3293.13	2955.41	2625.03	2316.83	2802.57	2789	55.22	56	60.99	61.23	68.54	59.95	62.91	80.32	zinc finger CCCH-type containing 15 [Source:HGNC Symbol;Acc:HGNC:29528]	2	186486253	186509361	23108
ENSG00000065559	MAP2K4	1380.71	1258.49	1531	1347.23	1134.78	1043.1	1325.71	1389.59	15.87	15.68	13.47	15.31	15.31	15.36	16.11	19.79	mitogen-activated protein kinase kinase 4 [Source:HGNC Symbol;Acc:HGNC:6844]	17	12020829	12143830	123001
ENSG00000065600	TMEM206	1151	999	962	861	670	724	798.63	689.97	33.6	29.98	26.51	25.77	25.22	25.47	25.82	25.01	transmembrane protein 206 [Source:HGNC Symbol;Acc:HGNC:25593]	1	212363931	212414901	50970
ENSG00000065609	SNAP91	0	1	2	2	0	1	0	2	0	0.05	0.07	0.02	0	0.01	0	0.22	synaptosome associated protein 91 [Source:HGNC Symbol;Acc:HGNC:14986]	6	83552880	83709691	156811
ENSG00000065613	SLK	2094.02	1677.01	2301.03	2030.04	1620	1706.03	2027	1793	13.93	10.68	15.38	17.01	14.15	13.6	15.41	19.33	STE20 like kinase [Source:HGNC Symbol;Acc:HGNC:11088]	10	103967140	104029233	62093
ENSG00000065615	CYB5R4	606	585	560	493	385	398.98	492	511.96	13.57	16.52	11.78	11.05	11.35	12.05	13.28	15.98	cytochrome b5 reductase 4 [Source:HGNC Symbol;Acc:HGNC:20147]	6	83859656	83967423	107767
ENSG00000065618	COL17A1	0	0	0	0	1	0	0	1	0	0	0	0	0.01	0	0	0.01	collagen type XVII alpha 1 chain [Source:HGNC Symbol;Acc:HGNC:2194]	10	104031286	104085957	54671
ENSG00000065621	GSTO2	67	83	92.1	87	43	49	69	54	2.4	2.97	2.32	2.54	1.32	1.95	1.73	2.11	glutathione S-transferase omega 2 [Source:HGNC Symbol;Acc:HGNC:23064]	10	104268873	104304950	36077
ENSG00000065665	SEC61A2	259.99	255.92	402.33	333.97	323.78	306.83	332.32	287.65	5.16	5.57	6.47	5.64	8.09	7.46	7.17	7.07	Sec61 translocon alpha 2 subunit [Source:HGNC Symbol;Acc:HGNC:17702]	10	12129637	12169961	40324
ENSG00000065675	PRKCQ	193	185	172	162	105	66	104	62	2.46	2.51	1.78	1.84	1.62	1.02	1.42	1.06	protein kinase C theta [Source:HGNC Symbol;Acc:HGNC:9410]	10	6427143	6580301	153158
ENSG00000065717	TLE2	136	149	64	68	34	35	22	16	3.36	3.96	1.26	1.66	1.11	1.55	0.94	1.01	TLE family member 2, transcriptional corepressor [Source:HGNC Symbol;Acc:HGNC:11838]	19	2997639	3047635	49996
ENSG00000065802	ASB1	2083	1918.91	2549.92	2558	1871.94	1951.02	2157	1519.84	34.75	31.16	26.78	32.97	26.02	27.38	33.61	23.81	ankyrin repeat and SOCS box containing 1 [Source:HGNC Symbol;Acc:HGNC:16011]	2	238426742	238452250	25508
ENSG00000065809	FAM107B	4632	3878.47	6063.07	5675	4318.04	3774.18	4853.98	4780.42	68.66	61.5	96.53	96.35	83.54	69.93	83.98	83.49	family with sequence similarity 107 member B [Source:HGNC Symbol;Acc:HGNC:23726]	10	14518557	14774897	256340
ENSG00000065833	ME1	21	14	51	41	65	41	38	48	0.25	0.18	0.49	0.44	0.93	0.6	0.48	0.76	malic enzyme 1 [Source:HGNC Symbol;Acc:HGNC:6983]	6	83210402	83431051	220649
ENSG00000065882	TBC1D1	2689	2413	2979	2726.99	2093.98	2021.46	2486	1976.32	58.13	56.53	54.81	51.31	57.15	50.59	54.33	60.69	TBC1 domain family member 1 [Source:HGNC Symbol;Acc:HGNC:11578]	4	37891084	38139175	248091
ENSG00000065883	CDK13	2379	2495.52	2881	2562	2109	2107.99	2455.94	2021.13	26	26.04	24.78	27.52	23.84	22.65	28.05	30.21	cyclin dependent kinase 13 [Source:HGNC Symbol;Acc:HGNC:1733]	7	39950121	40099580	149459
ENSG00000065911	MTHFD2	11201.8	9867.14	13959.7	13183.7	9550.82	9314.1	16263.3	16024.5	276.89	263.43	320.17	343.08	299.66	291.71	468.26	526.32	methylenetetrahydrofolate dehydrogenase (NADP+ dependent) 2, methenyltetrahydrofolate cyclohydrolase [Source:HGNC Symbol;Acc:HGNC:7434]	2	74198610	74217565	18955
ENSG00000065923	SLC9A7	2190.08	2048.99	2468.6	2514.6	1882.7	1979.15	2276.84	2286.69	19.65	19.79	17.01	19	20.81	20.53	24.64	24.47	solute carrier family 9 member A7 [Source:HGNC Symbol;Acc:HGNC:17123]	X	46599251	46759118	159867
ENSG00000065970	FOXJ2	1532.27	1359	1475	1277.75	1140	1191.12	1344	1032.94	11.22	11.03	9.48	8.83	11.05	10.99	10.83	10.35	forkhead box J2 [Source:HGNC Symbol;Acc:HGNC:24818]	12	8032716	8055517	22801
ENSG00000065978	YBX1	27876.9	26123.7	35734.8	32129.7	26172.7	25223.5	32023.4	24072	886.72	958.68	917.29	905.42	1007.38	1058.46	1085.06	983.9	Y-box binding protein 1 [Source:HGNC Symbol;Acc:HGNC:8014]	1	42682418	42703805	21387
ENSG00000065989	AC011529.1	2215.9	2188.13	2568	2455.03	1982	2052.22	2128	1543.93	21.48	22.38	19.61	22.21	21.34	22.96	22.07	18.56	phosphodiesterase 4A [Source:NCBI gene;Acc:5141]	19	10416773	10469630	52857
ENSG00000066027	PPP2R5A	1095.85	1221.96	1251	1209	1028.99	1222.05	1253.12	1384	13.7	16.3	12.65	13.85	15.58	18.52	16.64	23.1	protein phosphatase 2 regulatory subunit B'alpha [Source:HGNC Symbol;Acc:HGNC:9309]	1	212285410	212361853	76443
ENSG00000066032	CTNNA2	8	2	16	13	13	6	11.71	17	0.09	0.16	0.27	0.17	0.22	0.1	0.18	0.51	catenin alpha 2 [Source:HGNC Symbol;Acc:HGNC:2510]	2	79185231	80648861	1463630
ENSG00000066044	ELAVL1	4691	4673.19	6267	5723.2	4788.26	4622.3	4751.68	4164.6	80.35	81.02	88.07	91.99	97.16	89.51	88	91.63	ELAV like RNA binding protein 1 [Source:HGNC Symbol;Acc:HGNC:3312]	19	7958573	8005659	47086
ENSG00000066056	TIE1	18	18	21	15	12	10	30	17	0.29	0.22	0.32	0.14	0.55	0.22	0.33	0.69	tyrosine kinase with immunoglobulin like and EGF like domains 1 [Source:HGNC Symbol;Acc:HGNC:11809]	1	43300982	43323108	22126
ENSG00000066084	DIP2B	2972.06	2653.99	3495	3337.48	2729	2410	3355.88	2770	19.26	18.32	18.03	20.21	20.07	18.58	22.84	21.71	disco interacting protein 2 homolog B [Source:HGNC Symbol;Acc:HGNC:29284]	12	50504985	50748657	243672
ENSG00000066117	SMARCD1	4150.97	3859.01	4790	4262.43	3731.16	3086	3836.54	2830.94	96.77	102.74	100.75	99.32	104.84	91.94	107.84	83.69	SWI/SNF related, matrix associated, actin dependent regulator of chromatin, subfamily d, member 1 [Source:HGNC Symbol;Acc:HGNC:11106]	12	50084972	50100712	15740
ENSG00000066135	KDM4A	2294.48	2027.46	2962.63	3071.19	2136	1999.14	2609.49	2437.6	20.59	20.89	23.28	28.75	26.41	22.86	26.81	31.78	lysine demethylase 4A [Source:HGNC Symbol;Acc:HGNC:22978]	1	43650149	43705518	55369
ENSG00000066136	NFYC	2338.3	2296.87	3204.34	2858.46	2691.64	2335.52	2957.52	2054.65	55.86	60.42	68.96	68.48	80.95	73.77	77.56	62.84	nuclear transcription factor Y subunit gamma [Source:HGNC Symbol;Acc:HGNC:7806]	1	40691648	40771603	79955
ENSG00000066185	ZMYND12	10	15	36	26	12	19	26.07	23	0.26	0.44	0.78	0.62	0.39	0.62	0.73	0.81	zinc finger MYND-type containing 12 [Source:HGNC Symbol;Acc:HGNC:21192]	1	42430329	42456253	25924
ENSG00000066230	SLC9A3	168.9	197.22	360.79	347.32	292.01	395.44	288.85	181.78	1.56	2.03	2.57	2.75	3.03	4.08	2.66	2.11	solute carrier family 9 member A3 [Source:HGNC Symbol;Acc:HGNC:11073]	5	470458	524332	53874
ENSG00000066248	NGEF	1	0	3.12	1.07	0	3	4	2	0.02	0	0.15	0.08	0	0.05	0.05	0.03	neuronal guanine nucleotide exchange factor [Source:HGNC Symbol;Acc:HGNC:7807]	2	232878701	233013256	134555
ENSG00000066279	ASPM	1579.22	1024	1857	1604	1325	1388	444	496	6.62	4.61	6.16	5.83	6.69	7.07	1.96	2.77	abnormal spindle microtubule assembly [Source:HGNC Symbol;Acc:HGNC:19048]	1	197084127	197146694	62567
ENSG00000066294	CD84	6	3	15	20	15.72	32	13	15	0.05	0.02	0.1	0.19	0.15	0.81	0.07	0.23	CD84 molecule [Source:HGNC Symbol;Acc:HGNC:1704]	1	160541095	160579516	38421
ENSG00000066322	ELOVL1	2012.06	1748	2664	2486.62	1722	1531.7	2130	1648.59	67.61	60.02	72.62	74.44	63.31	59.41	70.45	71.04	ELOVL fatty acid elongase 1 [Source:HGNC Symbol;Acc:HGNC:14418]	1	43363398	43368074	4676
ENSG00000066336	SPI1	1054.62	1208	1010	899	921	924	1144	706	31.34	39.77	25.27	25.57	33.77	34.42	37.12	28.66	Spi-1 proto-oncogene [Source:HGNC Symbol;Acc:HGNC:11241]	11	47354860	47378576	23716
ENSG00000066379	ZNRD1	560.7	497.67	421.89	526.07	341.69	292.59	385.2	290.41	28.13	27.13	17.37	23.91	20.59	18.27	20.81	19.54	zinc ribbon domain containing 1 [Source:HGNC Symbol;Acc:HGNC:13182]	6	30058899	30064909	6010
ENSG00000066382	MPPED2	5	7	0	4	3	3	6	1	0.25	0.19	0	0.25	0.28	0.32	0.21	0.12	metallophosphoesterase domain containing 2 [Source:HGNC Symbol;Acc:HGNC:1180]	11	30384493	30586872	202379
ENSG00000066405	CLDN18	2	0	4	4	1	0	0.95	3	0.02	0	0.06	0.05	0.01	0	0.02	0.05	claudin 18 [Source:HGNC Symbol;Acc:HGNC:2039]	3	137998735	138033655	34920
ENSG00000066422	ZBTB11	1221.6	1321.39	1740.45	1747.78	1204.19	1305.06	1425.49	1473.18	9.11	10.32	10.15	11.24	10.61	11.41	11.03	14.52	zinc finger and BTB domain containing 11 [Source:HGNC Symbol;Acc:HGNC:16740]	3	101648889	101677495	28606
ENSG00000066427	ATXN3	751.46	679.3	572.42	537.15	447.15	467.01	464.27	502.82	20.31	18.67	13.38	15.66	13.49	15.11	16.31	17.09	ataxin 3 [Source:HGNC Symbol;Acc:HGNC:7106]	14	92044496	92106625	62129
ENSG00000066455	GOLGA5	1097.01	993.31	1252	1216	989.4	869.94	1115.1	1064.02	15.3	15.64	14.44	15.44	18.6	15.04	17.27	21.43	golgin A5 [Source:HGNC Symbol;Acc:HGNC:4428]	14	92794305	92839947	45642
ENSG00000066468	FGFR2	3	0	0	0	0	1	2	1	0.05	0	0	0	0	0.02	0.12	0.04	fibroblast growth factor receptor 2 [Source:HGNC Symbol;Acc:HGNC:3689]	10	121478334	121598458	120124
ENSG00000066557	LRRC40	712.02	607	597	589	526.98	517	559	619	9.98	9.26	6.81	7.48	8.84	8.92	8.34	11.47	leucine rich repeat containing 40 [Source:HGNC Symbol;Acc:HGNC:26004]	1	70144805	70205579	60774
ENSG00000066583	ISOC1	1296	1359	1257.93	1198	916	997	1141.81	1135	26.82	30.61	21.17	22.45	22.69	25.39	25.34	31.22	isochorismatase domain containing 1 [Source:HGNC Symbol;Acc:HGNC:24254]	5	129094749	129114028	19279
ENSG00000066629	EML1	17	17	9	10	6	9	11	3	0.46	0.52	0.07	0.2	0.09	0.11	0.25	0.04	EMAP like 1 [Source:HGNC Symbol;Acc:HGNC:3330]	14	99737693	99942060	204367
ENSG00000066651	TRMT11	622.48	588.98	739	680	535	512	548.04	503	17.49	14.83	18.17	18.59	20.36	18.46	18.38	16.85	tRNA methyltransferase 11 homolog [Source:HGNC Symbol;Acc:HGNC:21080]	6	125986479	126203817	217338
ENSG00000066654	THUMPD1	2379.07	2074.14	2428.19	2081	1794.87	1748.39	1763	1715.71	25.42	24.09	22.09	22.3	22.03	22.99	19.28	23.81	THUMP domain containing 1 [Source:HGNC Symbol;Acc:HGNC:23807]	16	20702816	20742084	39268
ENSG00000066697	MSANTD3	675.91	556.1	586.4	573.96	546.68	429.45	490.49	477.27	16.15	14.62	12.42	13.18	16.03	12.96	12.9	14.41	Myb/SANT DNA binding domain containing 3 [Source:HGNC Symbol;Acc:HGNC:23370]	9	100427156	100451711	24555
ENSG00000066735	KIF26A	10	14	3	0	0	4	1	0	0.06	0.09	0.02	0	0	0.03	0.01	0	kinesin family member 26A [Source:HGNC Symbol;Acc:HGNC:20226]	14	104138723	104180894	42171
ENSG00000066739	ATG2B	1661	1489	2108	1924.99	1635	1654	1879	1831.02	13.09	9.9	12.99	14.8	15.9	17.07	14.78	15.59	autophagy related 2B [Source:HGNC Symbol;Acc:HGNC:20187]	14	96279195	96363341	84146
ENSG00000066777	ARFGEF1	2163.14	2102.13	2160.6	2104.91	1463.75	1599.49	1670.71	1779.85	14.39	15.32	11.07	12.69	11.49	15.89	10.14	14.31	ADP ribosylation factor guanine nucleotide exchange factor 1 [Source:HGNC Symbol;Acc:HGNC:15772]	8	67173511	67343781	170270
ENSG00000066813	ACSM2B	1	1	1	0	1	0	0	0	0.06	0.07	0.09	0	0.02	0	0	0	acyl-CoA synthetase medium chain family member 2B [Source:HGNC Symbol;Acc:HGNC:30931]	16	20536226	20576427	40201
ENSG00000066827	ZFAT	3228.18	3110.05	5982.93	5567.63	4152.38	3727.24	5472.59	4198.3	67.61	74.52	113.2	115.17	106.89	102.75	134.32	126.33	zinc finger and AT-hook domain containing [Source:HGNC Symbol;Acc:HGNC:19899]	8	134477788	134713049	235261
ENSG00000066855	MTFR1	538.68	502.4	458.89	435.53	355.27	348.75	477.49	515.94	16.54	17.29	13.56	15.67	14.76	16.23	19.51	27.09	mitochondrial fission regulator 1 [Source:HGNC Symbol;Acc:HGNC:29510]	8	65644734	65771261	126527
ENSG00000066923	STAG3	587.21	427.78	539.58	551.28	464.91	490.7	450.65	403.28	18.26	13.16	14.11	15.18	13.62	16	14.39	16.1	stromal antigen 3 [Source:HGNC Symbol;Acc:HGNC:11356]	7	100177563	100221488	43925
ENSG00000066926	FECH	1350.99	1196.14	2164.01	1945.99	1650.07	1622	2249	1961.98	21.58	21.84	32.78	32.01	34.19	37.52	42.82	37.55	ferrochelatase [Source:HGNC Symbol;Acc:HGNC:3647]	18	57544389	57586702	42313
ENSG00000066933	MYO9A	1439.78	1113.78	1322.02	1206.03	949.16	870.46	1185.76	1172.17	7.09	7.58	7.5	6.6	7	4.85	5.22	7.3	myosin IXA [Source:HGNC Symbol;Acc:HGNC:7608]	15	71822291	72118577	296286
ENSG00000067048	DDX3Y	0	1.03	1.02	2.03	0	0	1.04	1.03	0	0.08	0.01	0.03	0	0	0.08	0.09	DEAD-box helicase 3 Y-linked [Source:HGNC Symbol;Acc:HGNC:2699]	Y	12904108	12920478	16370
ENSG00000067057	PFKP	6103.76	5601.89	8100.66	6717.88	6242.31	5659.31	7693.26	5335.02	107.66	111.61	111.36	108.65	131.52	120.72	150.1	130.85	phosphofructokinase, platelet [Source:HGNC Symbol;Acc:HGNC:8878]	10	3066333	3137718	71385
ENSG00000067064	IDI1	2234.11	1888.35	2359.22	1921.78	1833.59	1672.56	4546.49	4283.19	41.22	37.69	36.56	32.69	41	39.01	88.06	102.22	isopentenyl-diphosphate delta isomerase 1 [Source:HGNC Symbol;Acc:HGNC:5387]	10	1039152	1049170	10018
ENSG00000067066	SP100	3472.37	3044.55	4206.46	4065.1	3484	3236.07	3538.2	3219.31	69.27	55.36	63.92	68.59	76.01	68.04	67.07	70.77	SP100 nuclear antigen [Source:HGNC Symbol;Acc:HGNC:11206]	2	230415942	230545606	129664
ENSG00000067082	KLF6	2476.32	1407.21	2649	1542	1996.94	1297.98	3491.76	1878.93	31.93	20.8	35.87	21.74	32.44	21.95	53.87	32.14	Kruppel like factor 6 [Source:HGNC Symbol;Acc:HGNC:2235]	10	3775996	3785281	9285
ENSG00000067113	PLPP1	107.23	116.89	111.6	117.55	73.21	108.71	139.89	116.73	2.93	4.42	2.72	2.93	2.98	6.07	4.07	4.16	phospholipid phosphatase 1 [Source:HGNC Symbol;Acc:HGNC:9228]	5	55424854	55534969	110115
ENSG00000067141	NEO1	1126	1042	942	990	709	638	935.05	760	11.71	12.99	10.02	10.54	10.67	9.48	13.25	12.2	neogenin 1 [Source:HGNC Symbol;Acc:HGNC:7754]	15	73051710	73305205	253495
ENSG00000067167	TRAM1	3021.97	2910.6	1710	1592.31	1407.61	1478	1943	2326.96	77.61	75.63	43.92	43.7	42.81	44.57	57.88	75.97	translocation associated membrane protein 1 [Source:HGNC Symbol;Acc:HGNC:20568]	8	70573218	70608416	35198
ENSG00000067177	PHKA1	1089.8	973.79	1475.67	1425.06	1071.83	976.52	1208.9	1005.84	8.52	8.53	9.63	10.48	10.21	9.4	9.95	10.2	phosphorylase kinase regulatory subunit alpha 1 [Source:HGNC Symbol;Acc:HGNC:8925]	X	72578814	72714319	135505
ENSG00000067182	TNFRSF1A	700	665.3	576	564	421.29	532	789.68	685	25.55	24.6	18.02	21.06	19.67	19.69	33.93	31.68	TNF receptor superfamily member 1A [Source:HGNC Symbol;Acc:HGNC:11916]	12	6328757	6342114	13357
ENSG00000067191	CACNB1	456	428	576	501	428.94	407	836	574.29	7.29	7.08	7.19	6.49	6.44	6.85	12.47	11.37	calcium voltage-gated channel auxiliary subunit beta 1 [Source:HGNC Symbol;Acc:HGNC:1401]	17	39173453	39197703	24250
ENSG00000067208	EVI5	322.95	284	236	225	203	174	303.58	295	3.32	4.79	2.69	2.77	2.81	3.36	4.89	4.68	ecotropic viral integration site 5 [Source:HGNC Symbol;Acc:HGNC:3501]	1	92508696	92792404	283708
ENSG00000067221	STOML1	442	334	612.87	607	522	563	738	531	9.55	8.2	12.05	13.24	15.07	17.26	18.08	17.13	stomatin like 1 [Source:HGNC Symbol;Acc:HGNC:14560]	15	73978926	73994622	15696
ENSG00000067225	PKM	47669.8	43389	63811.5	58811.5	50671.2	46312.1	61442.7	41459	896.22	878.26	967.91	985.64	1116.67	1057.89	1207.9	1034.34	pyruvate kinase M1/2 [Source:HGNC Symbol;Acc:HGNC:9021]	15	72199029	72231822	32793
ENSG00000067248	DHX29	1057	935	1578	1325.94	1106	1039.99	1135	1081	9.61	8.95	11.41	10.78	12.24	11.38	10.92	12.59	DExH-box helicase 29 [Source:HGNC Symbol;Acc:HGNC:15815]	5	55256055	55307694	51639
ENSG00000067334	DNTTIP2	2226.12	1726	3510.82	2750.85	2400.63	1995	2533	2028	41.03	34.11	48.94	43.51	51.97	49	48.92	49.27	deoxynucleotidyltransferase terminal interacting protein 2 [Source:HGNC Symbol;Acc:HGNC:24013]	1	93866284	93879918	13634
ENSG00000067365	METTL22	629.93	557.54	824	797.68	675	602.29	781.98	715.01	21.02	19.41	24.78	21.22	28.04	24.62	27.72	28.07	methyltransferase like 22 [Source:HGNC Symbol;Acc:HGNC:28368]	16	8621683	8649654	27971
ENSG00000067369	TP53BP1	3138.09	2624.33	3931.55	3758.69	3070.12	2732.6	3511.74	3023.36	27.76	24.86	28.8	27.44	34.12	27.95	33.74	30.77	tumor protein p53 binding protein 1 [Source:HGNC Symbol;Acc:HGNC:11999]	15	43403061	43510728	107667
ENSG00000067445	TRO	585.27	516.14	570.42	586.82	499.03	410.46	568.24	428.05	9.61	8.82	6.59	9.05	9.57	8.15	9.93	8.32	trophinin [Source:HGNC Symbol;Acc:HGNC:12326]	X	54920462	54931431	10969
ENSG00000067533	RRP15	975.2	784	1132	946	908	798	1176.01	1108	23.76	19.9	20.94	24.15	25.34	23.87	30.77	30.75	ribosomal RNA processing 15 homolog [Source:HGNC Symbol;Acc:HGNC:24255]	1	218285293	218337983	52690
ENSG00000067560	RHOA	15654	12961.3	18820	18352	14427	13918.3	15512.9	13468.7	408.46	359.03	417.8	456.93	441.84	444.81	428.08	432.29	ras homolog family member A [Source:HGNC Symbol;Acc:HGNC:667]	3	49359145	49412998	53853
ENSG00000067596	DHX8	3906.06	3269.25	5081.02	4780.95	3718.76	3182.74	3815.82	2902.86	36.28	34.04	42.06	40.31	43.05	37.24	39.45	38.21	DEAH-box helicase 8 [Source:HGNC Symbol;Acc:HGNC:2749]	17	43483865	43610338	126473
ENSG00000067601	PMS2P4	82.86	48.31	154.93	154.87	117.82	92.44	119.83	113.97	4.83	3.24	7.34	8.18	8.22	7.38	7.97	8.78	PMS1 homolog 2, mismatch repair system component pseudogene 4 [Source:HGNC Symbol;Acc:HGNC:9129]	7	67287541	67302419	14878
ENSG00000067606	PRKCZ	6.72	0	1	2.45	1.57	1.4	6	2.51	0.3	0	0.05	0.08	0.04	0.04	0.39	0.09	protein kinase C zeta [Source:HGNC Symbol;Acc:HGNC:9412]	1	2050411	2185395	134984
ENSG00000067646	ZFY	1.22	0	1.07	0	0	1.05	1.08	1.08	0.06	0	0.05	0	0	0.07	0.06	0.03	zinc finger protein Y-linked [Source:HGNC Symbol;Acc:HGNC:12870]	Y	2935281	2982506	47225
ENSG00000067704	IARS2	3645.01	3307.04	5012.18	4534	3244	3166.33	3574	3490	56.24	46.69	54.29	59.3	55.77	54.09	61.22	55.71	isoleucyl-tRNA synthetase 2, mitochondrial [Source:HGNC Symbol;Acc:HGNC:29685]	1	220094132	220148041	53909
ENSG00000067715	SYT1	3	0	2	0	2	1	0	0	0.03	0	0.06	0	0.02	0.02	0	0	synaptotagmin 1 [Source:HGNC Symbol;Acc:HGNC:11509]	12	78863993	79452008	588015
ENSG00000067798	NAV3	44	66	77	67	35	54	81	80	0.72	0.58	0.55	0.48	1.05	1.13	1.22	1.16	neuron navigator 3 [Source:HGNC Symbol;Acc:HGNC:15998]	12	77324641	78213010	888369
ENSG00000067829	IDH3G	1407.22	1426.22	2075.41	1817.87	1638.47	1450.23	1732.39	1239.75	49.34	51.11	60.77	56.17	62.9	58.2	60.1	58.04	isocitrate dehydrogenase 3 (NAD(+)) gamma [Source:HGNC Symbol;Acc:HGNC:5386]	X	153785766	153794523	8757
ENSG00000067836	ROGDI	45	54	123	100	111	112	126	74	1.65	3.05	3.31	3.7	5.51	4.53	3.74	3.33	rogdi atypical leucine zipper [Source:HGNC Symbol;Acc:HGNC:29478]	16	4796968	4802950	5982
ENSG00000067840	PDZD4	8	5	2	5	5	3	4	3	0.11	0.14	0.02	0.08	0.12	0.04	0.05	0.05	PDZ domain containing 4 [Source:HGNC Symbol;Acc:HGNC:21167]	X	153802166	153830565	28399
ENSG00000067842	ATP2B3	1	5	4	5	0	4	1	0	0.01	0.05	0.03	0.08	0	0.11	0.01	0	ATPase plasma membrane Ca2+ transporting 3 [Source:HGNC Symbol;Acc:HGNC:816]	X	153517676	153582939	65263
ENSG00000067900	ROCK1	4121.78	3751.52	4073.64	3783.72	3180.57	3183.36	3389.52	3394.93	28.92	26.94	22.67	22.77	27.12	25.62	24.23	34.51	Rho associated coiled-coil containing protein kinase 1 [Source:HGNC Symbol;Acc:HGNC:10251]	18	20946906	21111813	164907
ENSG00000067955	CBFB	1929	1813.96	1675.99	1619	1377	1466.65	1549	1611.69	67.63	60.55	66.69	71.22	62.49	61.4	64.72	69.23	core-binding factor subunit beta [Source:HGNC Symbol;Acc:HGNC:1539]	16	67028984	67101058	72074
ENSG00000067992	PDK3	1157.08	1087.54	1316.24	1228	944	1074.96	1214	1244.79	5.97	6.96	5.88	5.85	4.86	6.23	6.35	6.96	pyruvate dehydrogenase kinase 3 [Source:HGNC Symbol;Acc:HGNC:8811]	X	24465221	24550466	85245
ENSG00000068001	HYAL2	467	434.06	544	492	389	384	518	354	10.42	10.27	9.69	9.52	10.58	11.5	12.25	10.29	hyaluronidase 2 [Source:HGNC Symbol;Acc:HGNC:5321]	3	50317790	50322782	4992
ENSG00000068024	HDAC4	717	697	643	697.32	470	593.64	648	447	7.53	6.22	6.88	8.86	7.83	9.51	7.67	5.45	histone deacetylase 4 [Source:HGNC Symbol;Acc:HGNC:14063]	2	239048168	239401654	353486
ENSG00000068028	RASSF1	1989.26	1933.79	2485.87	2072.16	1673.2	1766.63	1444.95	1012.91	46.67	47.89	47.19	44.03	46.62	49.01	35.96	31.45	Ras association domain family member 1 [Source:HGNC Symbol;Acc:HGNC:9882]	3	50329782	50340980	11198
ENSG00000068078	FGFR3	9	9	3	5	5	3	11.23	0	0.09	0.12	0.04	0.05	0.06	0.05	0.12	0	fibroblast growth factor receptor 3 [Source:HGNC Symbol;Acc:HGNC:3690]	4	1793293	1808872	15579
ENSG00000068079	IFI35	564	526	791.01	788	737	703	1121	874	22.18	20.48	24.19	29.7	36.91	31.6	46.38	44.65	interferon induced protein 35 [Source:HGNC Symbol;Acc:HGNC:5399]	17	43006725	43014456	7731
ENSG00000068097	HEATR6	572	471	768	698	607.01	454	757	518	8.6	7.64	10.04	10.09	10.2	8.24	10.7	10.38	HEAT repeat containing 6 [Source:HGNC Symbol;Acc:HGNC:24076]	17	60043194	60078931	35737
ENSG00000068120	COASY	2382	2161	2588.8	2430	2108.49	1950.52	2218	1571.92	48.37	48.09	41.05	45.57	52.69	47.14	50.96	48.76	Coenzyme A synthase [Source:HGNC Symbol;Acc:HGNC:29932]	17	42561467	42566277	4810
ENSG00000068137	PLEKHH3	966.48	1068	1475	1314.58	1206.96	1598.53	1451.39	1013	18.29	21.61	20.68	24.67	26.83	30.71	28.24	25.9	pleckstrin homology, MyTH4 and FERM domain containing H3 [Source:HGNC Symbol;Acc:HGNC:26105]	17	42667914	42676994	9080
ENSG00000068305	MEF2A	2662.59	2309.7	2391.18	2174.16	1870.98	1721.91	2354.91	2244.09	31.37	30.07	25.78	24.77	29.34	28.67	32.77	32.98	myocyte enhancer factor 2A [Source:HGNC Symbol;Acc:HGNC:6993]	15	99565417	99716466	151049
ENSG00000068308	OTUD5	2455	2299	3861.91	3501.87	3089.28	3120.52	3411.96	2353.02	48.75	47.78	59.72	62.44	71.52	68.32	69.53	59.52	OTU deubiquitinase 5 [Source:HGNC Symbol;Acc:HGNC:25402]	X	48922028	48958386	36358
ENSG00000068323	TFE3	2920.94	2862	3029.29	2922	2965	2850.05	3444	2519	36.3	38.74	30.81	33.21	45.1	43.26	45.64	41.45	transcription factor binding to IGHM enhancer 3 [Source:HGNC Symbol;Acc:HGNC:11752]	X	49028726	49043410	14684
ENSG00000068354	TBC1D25	1133.71	1057.73	1027.44	829.49	832	659.64	1049.49	699.12	17.62	18.36	11.73	10.63	11.37	12.09	17.41	13.19	TBC1 domain family member 25 [Source:HGNC Symbol;Acc:HGNC:8092]	X	48539714	48562609	22895
ENSG00000068366	ACSL4	2518.78	2199.26	2816.66	2877.26	2117	2072	3327.18	3188.01	43.77	41.27	47.87	51.34	42.99	42.31	67.14	70.85	acyl-CoA synthetase long chain family member 4 [Source:HGNC Symbol;Acc:HGNC:3571]	X	109624244	109733403	109159
ENSG00000068383	INPP5A	425	433.63	506	444	406.78	332.7	622.83	458.26	9.9	11.19	11.77	12.24	12.86	11.43	18.59	16.18	inositol polyphosphate-5-phosphatase A [Source:HGNC Symbol;Acc:HGNC:6076]	10	132537787	132783480	245693
ENSG00000068394	GPKOW	1117	924	1148	963	894	829	1162	761	27.19	24.48	22.72	21.23	26.05	24.84	30.11	24.48	G-patch domain and KOW motifs [Source:HGNC Symbol;Acc:HGNC:30677]	X	49113407	49123735	10328
ENSG00000068400	GRIPAP1	2630	2316.89	3949.67	3638.99	3496.34	3018.55	3806.41	2711.89	44.52	46.75	56.46	53.78	73.62	62.84	68.05	67.36	GRIP1 associated protein 1 [Source:HGNC Symbol;Acc:HGNC:18706]	X	48973720	49002264	28544
ENSG00000068438	FTSJ1	2428	2144.02	2263	2020	1641	1522.74	2322	1814	72.69	67.84	50.98	54.34	62.15	56.23	68.94	67.18	FtsJ RNA methyltransferase homolog 1 [Source:HGNC Symbol;Acc:HGNC:13254]	X	48476021	48486364	10343
ENSG00000068489	PRR11	1954.04	1720.66	2068.86	1948.63	1486.31	1391.39	608.3	604.43	38.6	37.56	32.56	34.41	32.46	31.26	12.9	16.46	proline rich 11 [Source:HGNC Symbol;Acc:HGNC:25619]	17	59155499	59204705	49206
ENSG00000068615	REEP1	20	22	22	26	17	26	54	63	0.39	0.33	0.3	0.43	0.43	0.7	0.79	1.3	receptor accessory protein 1 [Source:HGNC Symbol;Acc:HGNC:25786]	2	86213993	86338083	124090
ENSG00000068650	ATP11A	3341.66	3106.63	4522.99	4115.95	3077.03	3204.76	4132.51	3348	25.11	27.81	32.45	35.67	31.94	34.69	41.92	38.44	ATPase phospholipid transporting 11A [Source:HGNC Symbol;Acc:HGNC:13552]	13	112690329	112887168	196839
ENSG00000068654	POLR1A	6450.94	5620.9	7883.26	7745.97	6229.94	5689.47	7017.27	5208.08	31.35	28.93	31.87	35.36	37.94	34.82	40.62	34.05	RNA polymerase I subunit A [Source:HGNC Symbol;Acc:HGNC:17264]	2	86020216	86106155	85939
ENSG00000068697	LAPTM4A	1152	968	840	738	574	728	809.64	799	40.83	39.47	23.95	24.72	24.34	31.2	32.2	40.68	lysosomal protein transmembrane 4 alpha [Source:HGNC Symbol;Acc:HGNC:6924]	2	20032650	20051628	18978
ENSG00000068724	TTC7A	2159.88	2100.04	2758.37	2616.47	2038.06	2004.23	2420.43	1853.55	24.37	24.51	25.92	24.82	25.86	27.03	29.75	25.52	tetratricopeptide repeat domain 7A [Source:HGNC Symbol;Acc:HGNC:19750]	2	46916157	47076137	159980
ENSG00000068745	IP6K2	2797.16	2274.91	3537	3071.9	2880.99	2522	2443	1778.12	80.01	68.24	81.07	78.38	99.7	89.64	74.92	68.57	inositol hexakisphosphate kinase 2 [Source:HGNC Symbol;Acc:HGNC:17313]	3	48688003	48740353	52350
ENSG00000068781	STON1-GTF2A1L	1.38	0	0	10.89	0	9.65	0	2.3	0.02	0	0	0.11	0	0.12	0	0.03	STON1-GTF2A1L readthrough [Source:HGNC Symbol;Acc:HGNC:30651]	2	48529925	48776517	246592
ENSG00000068784	SRBD1	609.99	516	1000	926	704	656	877	764	7.11	6.26	8.93	9.75	9.25	9.6	10.8	10.93	S1 RNA binding domain 1 [Source:HGNC Symbol;Acc:HGNC:25521]	2	45388680	45612165	223485
ENSG00000068796	KIF2A	2366.62	2057.51	2492.09	2483.37	1943.48	1905.71	2147.73	2401.74	35.27	34.91	31.64	34.32	36.65	35.8	34.44	46.71	kinesin family member 2A [Source:HGNC Symbol;Acc:HGNC:6318]	5	62306162	62537249	231087
ENSG00000068831	RASGRP2	1814.03	1698	1592.01	1367.8	1239	1322.03	1310.55	893	41.91	41.61	27.75	27.61	32.19	37.72	32.69	30.22	RAS guanyl releasing protein 2 [Source:HGNC Symbol;Acc:HGNC:9879]	11	64726911	64745456	18545
ENSG00000068878	PSME4	3219.83	2834.7	4179.83	3782	3284.81	3081.3	3044	3183.71	25.24	24.83	26.1	25.9	32.93	28.49	26.74	33.06	proteasome activator subunit 4 [Source:HGNC Symbol;Acc:HGNC:20635]	2	53864069	53970993	106924
ENSG00000068885	IFT80	579.54	546.24	1020.73	1017	987.9	875.28	630.76	682.78	12.96	12.96	20.34	20.17	25.9	20.73	14.93	19.76	intraflagellar transport 80 [Source:HGNC Symbol;Acc:HGNC:29262]	3	160256986	160399880	142894
ENSG00000068903	SIRT2	1276.9	1176.5	1228.48	1153.99	1001.98	921.07	1080	760	28.91	26.98	22.49	23.62	26.5	25.36	26.13	22.42	sirtuin 2 [Source:HGNC Symbol;Acc:HGNC:10886]	19	38878555	38899862	21307
ENSG00000068912	ERLEC1	1488	1396	1269.21	1194	1018	895.25	1267	1181	26.99	29.12	19.84	20.86	22.75	20.66	25.07	28.9	endoplasmic reticulum lectin 1 [Source:HGNC Symbol;Acc:HGNC:25222]	2	53787044	53818819	31775
ENSG00000068971	PPP2R5B	501.33	531	368	337	343	321	376	298	9.1	11.14	5.67	5.61	7.64	7.18	8.82	9.83	protein phosphatase 2 regulatory subunit B'beta [Source:HGNC Symbol;Acc:HGNC:9310]	11	64917553	64934475	16922
ENSG00000068976	PYGM	69	46	37	43	36	37	33	31	1.73	0.96	0.9	0.94	1.56	1.47	0.76	1.55	glycogen phosphorylase, muscle associated [Source:HGNC Symbol;Acc:HGNC:9726]	11	64746389	64759974	13585
ENSG00000068985	PAGE1	14	10	12	17	14	6	12	8	0.9	0.7	0.63	0.99	1.08	0.47	0.82	0.68	PAGE family member 1 [Source:HGNC Symbol;Acc:HGNC:4107]	X	49687447	49695984	8537
ENSG00000069011	PITX1	14	32	32	18	24	17	41	23	0.24	0.79	0.53	0.34	0.67	0.36	1.3	0.58	paired like homeodomain 1 [Source:HGNC Symbol;Acc:HGNC:9004]	5	135027734	135034813	7079
ENSG00000069018	TRPC7	1	0	0	0	0	0	0	3	0.05	0	0	0	0	0	0	0.2	transient receptor potential cation channel subfamily C member 7 [Source:HGNC Symbol;Acc:HGNC:20754]	5	136213320	136365545	152225
ENSG00000069020	MAST4	60	40	46	41	20	27	24	21	0.6	0.56	0.49	0.35	0.18	0.24	0.47	0.48	microtubule associated serine/threonine kinase family member 4 [Source:HGNC Symbol;Acc:HGNC:19037]	5	66596361	67169595	573234
ENSG00000069122	ADGRF5	1	0	0	1	0	3	2	1	0.01	0	0	0.01	0	0.03	0.01	0.01	adhesion G protein-coupled receptor F5 [Source:HGNC Symbol;Acc:HGNC:19030]	6	46852522	46954943	102421
ENSG00000069188	SDK2	71	66	141	132	152	117	118	102	0.58	0.62	0.92	1	1.43	1.18	0.98	1.01	sidekick cell adhesion molecule 2 [Source:HGNC Symbol;Acc:HGNC:19308]	17	73334384	73644445	310061
ENSG00000069206	ADAM7	0	0	0	0	0	0	0	0	0	0	0	0	0	0	0	0	ADAM metallopeptidase domain 7 [Source:HGNC Symbol;Acc:HGNC:214]	8	24440930	24526970	86040
ENSG00000069248	NUP133	2165.99	1895.89	2668	2306	1749.37	1729.92	1836.69	1828	21.01	22.44	18.82	19.08	20.5	20.34	19.86	21	nucleoporin 133 [Source:HGNC Symbol;Acc:HGNC:18016]	1	229440259	229508341	68082
ENSG00000069275	NUCKS1	9359.66	8090.68	9171.3	8671.67	6967.11	6190.05	7508.13	6929.93	211.69	198.79	212.2	222.28	203.79	171.56	192.07	221.17	nuclear casein kinase and cyclin dependent kinase substrate 1 [Source:HGNC Symbol;Acc:HGNC:29923]	1	205712822	205750182	37360
ENSG00000069329	VPS35	3105.64	2886.51	4235.3	3837.23	2895.3	2629.86	3026	3048.11	42.37	39.81	59.89	61.82	55.29	48.39	42.11	48.61	VPS35, retromer complex component [Source:HGNC Symbol;Acc:HGNC:13487]	16	46656132	46689518	33386
ENSG00000069345	DNAJA2	3526.01	3019	3582	3210.33	2708	2637.97	3492.52	2978	70.42	64.69	60.57	60	66.1	66.48	74.55	77.86	DnaJ heat shock protein family (Hsp40) member A2 [Source:HGNC Symbol;Acc:HGNC:14884]	16	46955362	46973674	18312
ENSG00000069399	BCL3	709	861	786	731.17	723	759	622.14	426	18.69	27.95	17.85	20.79	25.14	26.71	20.02	16.92	BCL3, transcription coactivator [Source:HGNC Symbol;Acc:HGNC:998]	19	44747705	44760044	12339
ENSG00000069424	KCNAB2	10781.7	10434.3	9393.97	8498.34	8135.61	7593.59	8984.29	5944.32	134.6	131.32	98.51	99.29	118.51	113.5	120.03	97.19	potassium voltage-gated channel subfamily A regulatory beta subunit 2 [Source:HGNC Symbol;Acc:HGNC:6229]	1	5991466	6101193	109727
ENSG00000069431	ABCC9	3	4	5	3	3	7	3	4	0.02	0.04	0.06	0.04	0.04	0.07	0.04	0.06	ATP binding cassette subfamily C member 9 [Source:HGNC Symbol;Acc:HGNC:60]	12	21797401	21942529	145128
ENSG00000069482	GAL	0	0	0	0	0	0	0	0	0	0	0	0	0	0	0	0	galanin and GMAP prepropeptide [Source:HGNC Symbol;Acc:HGNC:4114]	11	68683779	68691175	7396
ENSG00000069493	CLEC2D	233.75	180.27	296.86	318.56	286.08	257.83	144.87	188.1	7.01	4.98	6.56	7.48	7.82	7.61	3.79	5.29	C-type lectin domain family 2 member D [Source:HGNC Symbol;Acc:HGNC:14351]	12	9664969	9699553	34584
ENSG00000069509	FUNDC1	300	274	362	303	237	207	244	242	11.65	11.61	11.46	10.7	11.03	9.93	10.12	12.46	FUN14 domain containing 1 [Source:HGNC Symbol;Acc:HGNC:28746]	X	44523639	44542859	19220
ENSG00000069535	MAOB	0	0	0	0	0	0	0	0	0	0	0	0	0	0	0	0	monoamine oxidase B [Source:HGNC Symbol;Acc:HGNC:6834]	X	43766610	43882450	115840
ENSG00000069667	RORA	2516.64	2142.33	1733.74	1570.81	1486.96	1366.05	1444.55	1407.81	21.7	21.12	17.7	17.11	17.66	16.2	16.87	17.58	RAR related orphan receptor A [Source:HGNC Symbol;Acc:HGNC:10258]	15	60488284	61229302	741018
ENSG00000069696	DRD4	10	25	2	2	4	2	2.5	0	0.62	0.8	0.09	0.05	0.26	0.08	0.18	0	dopamine receptor D4 [Source:HGNC Symbol;Acc:HGNC:3025]	11	637293	640706	3413
ENSG00000069702	TGFBR3	271	243	286	268	241	231	322	276	2.01	1.89	3.28	2.91	3.61	2.59	3.6	4.56	transforming growth factor beta receptor 3 [Source:HGNC Symbol;Acc:HGNC:11774]	1	91680343	91906335	225992
ENSG00000069764	PLA2G10	1.5	1	0	2.5	1.5	0.5	0.5	1.5	0.06	0.04	0	0.09	0.07	0.03	0.04	0.08	phospholipase A2 group X [Source:HGNC Symbol;Acc:HGNC:9029]	16	14672545	14694669	22124
ENSG00000069812	HES2	45	48	40	35	29	29	4	2	0.9	1.05	0.39	0.57	0.44	0.66	0.07	0.02	hes family bHLH transcription factor 2 [Source:HGNC Symbol;Acc:HGNC:16005]	1	6412418	6424670	12252
ENSG00000069849	ATP1B3	3854.77	3828.46	5003.07	4450.04	3293.79	3778.45	4619.22	4123.98	182.39	153.31	197.91	203	177.62	145.39	228.17	266.92	ATPase Na+/K+ transporting subunit beta 3 [Source:HGNC Symbol;Acc:HGNC:806]	3	141876124	141926549	50425
ENSG00000069869	NEDD4	861	763.76	1221	1174	874	822	1760	1780.38	6.74	5.91	6.79	7.31	7.71	7.62	13.5	16.62	neural precursor cell expressed, developmentally down-regulated 4, E3 ubiquitin protein ligase [Source:HGNC Symbol;Acc:HGNC:7727]	15	55826922	55993746	166824
ENSG00000069943	PIGB	233.97	219.12	432.5	374.23	313.65	306.98	294.44	305.96	6.71	10.94	10.37	11.2	13.97	15.2	9.22	10.08	phosphatidylinositol glycan anchor biosynthesis class B [Source:HGNC Symbol;Acc:HGNC:8959]	15	55318960	55355648	36688
ENSG00000069956	MAPK6	4812.32	3907.84	6177.71	5559.22	4653.53	4301.96	6810	6896.97	42.11	36.08	44.39	45.54	49.09	47.18	64.88	80.42	mitogen-activated protein kinase 6 [Source:HGNC Symbol;Acc:HGNC:6879]	15	51952106	52067375	115269
ENSG00000069966	GNB5	784.67	688.53	815.71	760.83	635.31	615.24	838.47	724.26	14.45	13.43	13.4	12.51	13.4	14.39	16.22	15.51	G protein subunit beta 5 [Source:HGNC Symbol;Acc:HGNC:4401]	15	52115105	52191369	76264
ENSG00000069974	RAB27A	5166.64	4675.91	5498.04	5460.42	4549.37	4430.41	7805.54	7483.28	139.04	133.73	129.62	138.97	143.77	139.79	230.94	250.41	RAB27A, member RAS oncogene family [Source:HGNC Symbol;Acc:HGNC:9766]	15	55202966	55319113	116147
ENSG00000069998	HDHD5	1814	1804.28	2399.01	2108	1615	1501.07	2112.68	1357.39	40.78	45.79	45	43.21	44.39	43.74	51.64	40.4	haloacid dehalogenase like hydrolase domain containing 5 [Source:HGNC Symbol;Acc:HGNC:1843]	22	17137511	17165287	27776
ENSG00000070010	UFD1	2736.31	2284.15	2880.61	2526.47	2934.97	2560.38	2194.67	1826.25	60.42	59.05	64.29	63.7	87.93	84.62	71.42	65.57	ubiquitin recognition factor in ER associated degradation 1 [Source:HGNC Symbol;Acc:HGNC:12520]	22	19449911	19479202	29291
ENSG00000070018	LRP6	802	674	720.5	670.5	505.5	515	588	501.42	5.09	4.73	4.26	4.22	4.21	3.34	3.82	5.97	LDL receptor related protein 6 [Source:HGNC Symbol;Acc:HGNC:6698]	12	12116025	12267044	151019
ENSG00000070019	GUCY2C	0	0	1	0	2	2	0	0	0	0	0.01	0	0.02	0.03	0	0	guanylate cyclase 2C [Source:HGNC Symbol;Acc:HGNC:4688]	12	14612632	14696599	83967
ENSG00000070031	SCT	0	5	0	2	0	1	2	0	0	0.45	0	0.15	0	0.1	0.17	0	secretin [Source:HGNC Symbol;Acc:HGNC:10607]	11	626309	627181	872
ENSG00000070047	PHRF1	2.22	2.43	0	4.42	90.8	71.48	194.72	7.95	0.12	0.15	0	0.22	0.78	1.09	1.77	0.59	PHD and ring finger domains 1 [Source:HGNC Symbol;Acc:HGNC:24351]	11	576470	612222	35752
ENSG00000070061	ELP1	2794.54	2322.04	3915.12	3664	2933	2827	3282	2931.01	26.2	24.06	30.3	27.96	32.99	30.3	29.87	35.62	elongator complex protein 1 [Source:HGNC Symbol;Acc:HGNC:5959]	9	108867517	108934124	66607
ENSG00000070081	NUCB2	543	434	442	384.73	271	273	473	392.9	18.88	16.9	13.15	12.63	11.31	11.03	17.4	18.09	nucleobindin 2 [Source:HGNC Symbol;Acc:HGNC:8044]	11	17208153	17349980	141827
ENSG00000070087	PFN2	1010	995.98	1372	1470	1252	1244.46	1465	1452	35.11	34.23	43.86	53.45	54.76	48.74	56.91	66.09	profilin 2 [Source:HGNC Symbol;Acc:HGNC:8882]	3	149964904	150050788	85884
ENSG00000070159	PTPN3	499	474	679	711	440	451	262	195	4.71	5.07	5.89	6.9	4.62	4.75	2.48	2.5	protein tyrosine phosphatase, non-receptor type 3 [Source:HGNC Symbol;Acc:HGNC:9655]	9	109375466	109498313	122847
ENSG00000070182	SPTB	33.12	53	56	44.05	29.25	21	34.22	11.4	0.35	0.45	0.23	0.24	0.2	0.15	0.2	0.08	spectrin beta, erythrocytic [Source:HGNC Symbol;Acc:HGNC:11274]	14	64746283	64879907	133624
ENSG00000070190	DAPP1	1686.85	1540.56	2087.46	2096.27	1785.8	1676.34	2213.09	2123.14	24.67	24.47	25.25	28.39	32.49	30.34	34.38	40.52	dual adaptor of phosphotyrosine and 3-phosphoinositides 1 [Source:HGNC Symbol;Acc:HGNC:16500]	4	99816827	99870190	53363
ENSG00000070193	FGF10	0	0	0	0	0	0	1	0	0	0	0	0	0	0	0.02	0	fibroblast growth factor 10 [Source:HGNC Symbol;Acc:HGNC:3666]	5	44303544	44389706	86162
ENSG00000070214	SLC44A1	694	619.42	633	572	431	457.2	402	407.02	4.68	5.34	4.71	4.07	3.51	4.65	3.43	4.02	solute carrier family 44 member 1 [Source:HGNC Symbol;Acc:HGNC:18798]	9	105244622	105439171	194549
ENSG00000070269	TMEM260	479	489	577	626	451	497	507.19	573.64	9.08	6.94	5.99	7.41	8.4	7.8	7.55	10.12	transmembrane protein 260 [Source:HGNC Symbol;Acc:HGNC:20185]	14	56488354	56650606	162252
ENSG00000070366	SMG6	3003.38	2611.28	4864.47	4406.8	3529.96	3252.46	3752.92	2545.8	26.32	32.27	46.4	40.77	48	43.51	49.49	42.06	SMG6, nonsense mediated mRNA decay factor [Source:HGNC Symbol;Acc:HGNC:17809]	17	2059839	2303785	243946
ENSG00000070367	EXOC5	2193.58	2179.11	1830.22	1884.3	1664.07	1760.4	1702.93	2038.36	39.52	41.92	29.13	32	35.19	38.98	33.23	41.95	exocyst complex component 5 [Source:HGNC Symbol;Acc:HGNC:10696]	14	57200507	57268905	68398
ENSG00000070371	CLTCL1	109	116	118	130	79	90	65	70	1.09	1.5	1.25	1.27	1.02	1.46	0.99	0.97	clathrin heavy chain like 1 [Source:HGNC Symbol;Acc:HGNC:2093]	22	19179473	19291719	112246
ENSG00000070388	FGF22	2	2	4	5	0	2	0	2	0.06	0.07	0.1	0.11	0	0.06	0	0.06	fibroblast growth factor 22 [Source:HGNC Symbol;Acc:HGNC:3679]	19	639879	644371	4492
ENSG00000070404	FSTL3	344	375	471	378	354	523	264	172	6.18	7.31	6.91	6.09	7.6	11.94	5.18	3.95	follistatin like 3 [Source:HGNC Symbol;Acc:HGNC:3973]	19	676392	683392	7000
ENSG00000070413	DGCR2	1736.21	1591	2494	2231.98	1805	1895	1781	1155	18.71	17.26	19.44	20.86	20.27	21.83	19.16	17.56	DiGeorge syndrome critical region gene 2 [Source:HGNC Symbol;Acc:HGNC:2845]	22	19036282	19122454	86172
ENSG00000070423	RNF126	2325.83	2971.85	2798.89	2066	2307.77	3053.11	2547.77	1694	70.25	86.21	66.08	57.1	80.3	100.13	79.12	66.63	ring finger protein 126 [Source:NCBI gene;Acc:55658]	19	647526	663233	15707
ENSG00000070444	MNT	981.51	875.34	1502.89	1303.33	1384.87	1439.92	1762.82	991.03	12.71	11.36	16.49	15.47	21.33	23.27	22.29	14.34	MAX network transcriptional repressor [Source:HGNC Symbol;Acc:HGNC:7188]	17	2384073	2401104	17031
ENSG00000070476	ZXDC	1402	1263	1672.97	1405	1214	1186	1483	1141	18.15	17.69	17.6	16.69	18.94	18.21	19.83	18.77	ZXD family zinc finger C [Source:HGNC Symbol;Acc:HGNC:28160]	3	126437601	126475891	38290
ENSG00000070495	JMJD6	1762.3	1608.47	1685.73	1669.27	1392.95	1307.52	1479.99	1068.84	50.32	48.67	37.64	41.27	47.28	45.62	45.61	40.03	jumonji domain containing 6, arginine demethylase and lysine hydroxylase [Source:HGNC Symbol;Acc:HGNC:19355]	17	76712832	76726799	13967
ENSG00000070501	POLB	772.99	713	875	862.04	640	681	1316	1370	38.88	39.31	31.79	36.51	39.14	41.32	76.22	92.15	DNA polymerase beta [Source:HGNC Symbol;Acc:HGNC:9174]	8	42338454	42371808	33354
ENSG00000070526	ST6GALNAC1	0	0	1	1	0	1	0	0	0	0	0.04	0.05	0	0.07	0	0	ST6 N-acetylgalactosaminide alpha-2,6-sialyltransferase 1 [Source:HGNC Symbol;Acc:HGNC:23614]	17	76624761	76643786	19025
ENSG00000070540	WIPI1	543.49	454.84	684.11	602.63	453.09	441.5	1525.67	1172.73	16.7	15.58	16.43	15.92	20.54	16.96	51.93	46.49	WD repeat domain, phosphoinositide interacting 1 [Source:HGNC Symbol;Acc:HGNC:25471]	17	68420948	68457513	36565
ENSG00000070601	FRMPD1	2	8	19	12	8	12	10	8	0.02	0.07	0.22	0.09	0.08	0.12	0.08	0.08	FERM and PDZ domain containing 1 [Source:HGNC Symbol;Acc:HGNC:29159]	9	37650954	37746904	95950
ENSG00000070610	GBA2	3107.94	2684.03	3002.37	2799.4	2399.67	2339.09	2474.28	1763.02	67.61	54.88	52.43	58.01	59.9	63.21	59.32	53.35	glucosylceramidase beta 2 [Source:HGNC Symbol;Acc:HGNC:18986]	9	35736866	35749228	12362
ENSG00000070614	NDST1	3957.73	3597.65	4621.89	4320.13	3520.97	3380.88	4483.99	2943.47	25.41	26.49	21.64	21.91	26	28.37	26.99	23.78	N-deacetylase and N-sulfotransferase 1 [Source:HGNC Symbol;Acc:HGNC:7680]	5	150485818	150558211	72393
ENSG00000070669	ASNS	3606.24	3104.35	7135.66	6477.64	3983.98	3839	8489.06	8443.93	85.03	77.74	134.31	135.59	112.63	110.2	210.56	253.68	asparagine synthetase (glutamine-hydrolyzing) [Source:HGNC Symbol;Acc:HGNC:753]	7	97851677	97872542	20865
ENSG00000070718	AP3M2	2935.98	2871.78	5752.94	5645.82	4600.51	4359.06	4640.79	4593.95	44.68	48.21	81.09	86.6	89.4	86.94	89	95.54	adaptor related protein complex 3 subunit mu 2 [Source:HGNC Symbol;Acc:HGNC:570]	8	42152946	42171673	18727
ENSG00000070729	CNGB1	8	0	3	3	1	0	2	1	0.06	0	0.08	0.05	0.01	0	0.1	0.01	cyclic nucleotide gated channel beta 1 [Source:HGNC Symbol;Acc:HGNC:2151]	16	57882340	57971116	88776
ENSG00000070731	ST6GALNAC2	0.06	8.08	1.9	2.92	0	0	0	5.08	0	0.16	0.1	0.15	0	0	0	0.12	ST6 N-acetylgalactosaminide alpha-2,6-sialyltransferase 2 [Source:HGNC Symbol;Acc:HGNC:10867]	17	76565379	76586956	21577
ENSG00000070748	CHAT	0	0	0	0	0	1	0	0	0	0	0	0	0	0.04	0	0	choline O-acetyltransferase [Source:HGNC Symbol;Acc:HGNC:1912]	10	49609095	49665104	56009
ENSG00000070756	PABPC1	67107.9	64276.9	66642.1	60230.8	47588	46077.1	53235.3	47378.7	2522.91	2629.13	2366.1	2279.72	2174.59	2198.98	2287.57	2341.59	poly(A) binding protein cytoplasmic 1 [Source:HGNC Symbol;Acc:HGNC:8554]	8	100685816	100722809	36993
ENSG00000070759	TESK2	522.54	510.34	371.32	349.49	316.04	257.73	274.73	203.39	7.64	7.92	4.22	4.88	5.26	4.75	3.97	4.14	testis associated actin remodelling kinase 2 [Source:HGNC Symbol;Acc:HGNC:11732]	1	45343883	45491163	147280
ENSG00000070761	CFAP20	1288.92	1312.91	1484.89	1312	1017.76	1042.92	1320.88	1063.96	46.38	47.38	43.86	43.21	41.54	44.62	53.94	48.57	cilia and flagella associated protein 20 [Source:HGNC Symbol;Acc:HGNC:29523]	16	58113592	58129381	15789
ENSG00000070770	CSNK2A2	4308	3784.84	3593	3206	2390	2271.97	2858.65	2312	80.95	81.38	47.42	57.43	47.68	44.72	49.83	48.88	casein kinase 2 alpha 2 [Source:HGNC Symbol;Acc:HGNC:2459]	16	58157907	58198106	40199
ENSG00000070778	AL162171.1	17	12.28	24	30	19	20	37.31	23	0.55	0.2	0.4	0.34	0.7	0.16	0.6	0.33	protein tyrosine phosphatase, non-receptor type 21 [Source:NCBI gene;Acc:11099]	14	88465778	88555007	89229
ENSG00000070785	EIF2B3	1143.01	945.01	1432	1314	1020.98	1018	1232	1004.01	30.02	26.8	30.75	30.75	32.19	32.23	34.07	37.2	eukaryotic translation initiation factor 2B subunit gamma [Source:HGNC Symbol;Acc:HGNC:3259]	1	44850522	44986722	136200
ENSG00000070808	CAMK2A	3	1	2	14	10.46	7.86	1	3	0.02	0.08	0.01	0.25	0.32	0.07	0.03	0.03	calcium/calmodulin dependent protein kinase II alpha [Source:HGNC Symbol;Acc:HGNC:1460]	5	150219491	150290291	70800
ENSG00000070814	TCOF1	6777.13	5893.22	7481.93	6774.9	6477.95	5422.4	5708.86	3763.32	56.86	53.71	52.07	51.38	68.02	57.54	51.93	41.81	treacle ribosome biogenesis factor 1 [Source:HGNC Symbol;Acc:HGNC:11654]	5	150357629	150400308	42679
ENSG00000070831	CDC42	7190.08	6856.78	8604.52	7754.89	6249.46	6529.44	6785.47	6987.79	128.1	133.46	129.49	129.19	134.36	143.7	128.82	165.53	cell division cycle 42 [Source:HGNC Symbol;Acc:HGNC:1736]	1	22025511	22101360	75849
ENSG00000070882	OSBPL3	2646	2270.6	3012.01	3042	2655.02	2474.85	2723	2417	36.53	30.14	31.94	32.93	42.42	34.18	35	41.49	oxysterol binding protein like 3 [Source:HGNC Symbol;Acc:HGNC:16370]	7	24796540	24981634	185094
ENSG00000070886	EPHA8	2	2	2	1	1	4	2	0	0.04	0.05	0.04	0.01	0.03	0.11	0.05	0	EPH receptor A8 [Source:HGNC Symbol;Acc:HGNC:3391]	1	22563489	22603595	40106
ENSG00000070915	SLC12A3	4	7	8	10	5	1	2	5	0.04	0.12	0.09	0.21	0.11	0.07	0.06	0.06	solute carrier family 12 member 3 [Source:HGNC Symbol;Acc:HGNC:10912]	16	56865207	56915850	50643
ENSG00000070950	RAD18	1023.96	816	1191.09	1092.49	1102	903	845	776	12.64	11.62	11.43	12.22	16.52	13.29	11.12	12.55	RAD18, E3 ubiquitin protein ligase [Source:HGNC Symbol;Acc:HGNC:18278]	3	8775402	8963773	188371
ENSG00000070961	ATP2B1	2053	2044	2502.98	2241	2014.96	1823.68	5099.89	3810.91	26.18	23.84	31.02	28.27	27.93	28.24	73.62	60.38	ATPase plasma membrane Ca2+ transporting 1 [Source:HGNC Symbol;Acc:HGNC:814]	12	89588049	89709300	121251
ENSG00000070985	TRPM5	1	0	3	0	1	2	4	3	0.01	0	0.03	0	0.01	0.03	0.05	0.04	transient receptor potential cation channel subfamily M member 5 [Source:HGNC Symbol;Acc:HGNC:14323]	11	2404515	2423045	18530
ENSG00000071051	NCK2	785.53	979	972.44	816.61	741.3	730.22	775.73	630.67	16.73	21.28	18.08	15.67	18	17.11	16.67	16.93	NCK adaptor protein 2 [Source:HGNC Symbol;Acc:HGNC:7665]	2	105744912	105894274	149362
ENSG00000071054	MAP4K4	7285.1	6404.52	7608.66	7005.19	5689.03	4932.02	5441.02	4400.77	70.71	67.3	60.56	60.82	65.93	58.97	56.87	55.31	mitogen-activated protein kinase kinase kinase kinase 4 [Source:HGNC Symbol;Acc:HGNC:6866]	2	101696850	101894689	197839
ENSG00000071073	MGAT4A	501	492.94	343	360	241	264	221	223	3.26	3.44	3.03	2.16	3.07	3.44	1.72	1.9	alpha-1,3-mannosyl-glycoprotein 4-beta-N-acetylglucosaminyltransferase A [Source:HGNC Symbol;Acc:HGNC:7047]	2	98619106	98731132	112026
ENSG00000071082	RPL31	36269.9	32550.8	33528.4	31129.4	19600.4	21408.8	23174.3	19804.9	3680.09	3535.28	2843.49	2965.55	2359.35	2613.45	2535.92	2582.34	ribosomal protein L31 [Source:HGNC Symbol;Acc:HGNC:10334]	2	101002229	101024032	21803
ENSG00000071127	WDR1	12293.2	11299.6	18348.9	16709.4	13637	12941	13196.6	9543.95	232.22	219.1	301.54	304.16	297.73	292.59	262.48	206.42	WD repeat domain 1 [Source:HGNC Symbol;Acc:HGNC:12754]	4	10074339	10116949	42610
ENSG00000071189	SNX13	700	621	805	744	572	558	657	728	6.51	8.15	8.8	7.98	6.97	10.05	9.19	9.07	sorting nexin 13 [Source:HGNC Symbol;Acc:HGNC:21335]	7	17790761	17940501	149740
ENSG00000071203	AP001034.1	0	0	0	1	0	0	0	0	0	0	0	0.07	0	0	0	0	membrane spanning 4-domains A12 [Source:NCBI gene;Acc:54860]	11	60492778	60507430	14652
ENSG00000071205	ARHGAP10	331	283	555	514	463	419	317	286	5.33	4.69	6.67	6.28	8.08	8.27	5.09	4.97	Rho GTPase activating protein 10 [Source:HGNC Symbol;Acc:HGNC:26099]	4	147732063	148072780	340717
ENSG00000071242	RPS6KA2	19	32	28	21	23.47	26.46	18	13	0.22	0.48	0.45	0.27	0.64	0.69	0.75	0.31	ribosomal protein S6 kinase A2 [Source:HGNC Symbol;Acc:HGNC:10431]	6	166409364	166906451	497087
ENSG00000071243	ING3	735.98	551	796.02	596	628	476	675.71	580	18.83	15.74	16.76	13.1	19.95	13.96	17.95	19.26	inhibitor of growth family member 3 [Source:HGNC Symbol;Acc:HGNC:14587]	7	120950763	120977216	26453
ENSG00000071246	VASH1	811.4	772.37	636.09	630.6	479.87	549.38	619.05	454.19	5.42	5.78	4.24	4.91	5.4	4.82	5.78	5.51	vasohibin 1 [Source:HGNC Symbol;Acc:HGNC:19964]	14	76761468	76783015	21547
ENSG00000071282	LMCD1	17	18	24	19	18	17	8	6	0.55	0.67	0.88	0.53	0.91	0.62	0.29	0.25	LIM and cysteine rich domains 1 [Source:HGNC Symbol;Acc:HGNC:6633]	3	8501807	8574668	72861
ENSG00000071462	BUD23	2412.62	2122.51	3013.78	2728.63	2177.38	2048.37	2826.34	2348.82	83.6	80.33	89.45	90.57	94.47	92.85	110.58	112.03	BUD23, rRNA methyltransferase and ribosome maturation factor [Source:HGNC Symbol;Acc:HGNC:16405]	7	73683025	73705161	22136
ENSG00000071537	SEL1L	3502.4	2945.43	3521	3452.97	2708	2512	7857.02	8160.71	33.72	28.17	33.79	34.46	33.67	30.18	79.12	90.52	SEL1L, ERAD E3 ligase adaptor subunit [Source:HGNC Symbol;Acc:HGNC:10717]	14	81471547	81533853	62306
ENSG00000071539	TRIP13	752.15	721	1299	1061.12	1041.14	919	528.21	441	18.78	16.5	21.48	21.57	32.29	30.38	16.72	10.99	thyroid hormone receptor interactor 13 [Source:HGNC Symbol;Acc:HGNC:12307]	5	892884	919357	26473
ENSG00000071553	ATP6AP1	2404	2298	3244	2836	2271	2087	3065	2042	45.91	48.37	50.73	49.05	53.72	52.34	63.51	51.05	ATPase H+ transporting accessory protein 1 [Source:HGNC Symbol;Acc:HGNC:868]	X	154428645	154436516	7871
ENSG00000071564	TCF3	11242.8	12739.1	14234.2	12092.1	11779.1	12759.5	7669.95	4958.39	241.94	294.2	237.34	231.39	287.86	328.52	168.06	131.36	transcription factor 3 [Source:HGNC Symbol;Acc:HGNC:11633]	19	1609284	1652615	43331
ENSG00000071575	TRIB2	966.02	863	779	696	620	504.33	450	430	13.43	10.93	10.6	9.35	11.38	9.06	6.41	9.81	tribbles pseudokinase 2 [Source:HGNC Symbol;Acc:HGNC:30809]	2	12716889	12742734	25845
ENSG00000071626	DAZAP1	5565.61	5467	9519	7797.16	7413.01	8045	8409.84	6467.91	129.12	130.91	174.24	162.24	201.17	209.77	205.57	193.13	DAZ associated protein 1 [Source:HGNC Symbol;Acc:HGNC:2683]	19	1407569	1435687	28118
ENSG00000071655	MBD3	4363.36	5027.52	4823.85	3714.38	3998.17	4330.28	4319.16	2815.35	77.33	95.62	70.32	61.51	84.19	94.2	82.2	67.11	methyl-CpG binding domain protein 3 [Source:HGNC Symbol;Acc:HGNC:6918]	19	1573596	1592865	19269
ENSG00000071677	PRLH	0	0	0	0	0	0	0	0	0	0	0	0	0	0	0	0	prolactin releasing hormone [Source:HGNC Symbol;Acc:HGNC:17945]	2	237566574	237567175	601
ENSG00000071794	HLTF	2284	2135.3	2907	2767.95	2240.58	2072.26	2061	2388	21.08	22.68	22.34	22.76	24.07	24.45	18.75	27.15	helicase like transcription factor [Source:HGNC Symbol;Acc:HGNC:11099]	3	149030127	149086554	56427
ENSG00000071859	FAM50A	2119.01	2024	2790.53	2570.99	2453.4	2367.85	2912.72	1996	70.52	69.44	73.91	76.67	92.15	94.34	100.38	84.91	family with sequence similarity 50 member A [Source:HGNC Symbol;Acc:HGNC:18786]	X	154444141	154450654	6513
ENSG00000071889	FAM3A	660	711.3	853	702	702	799	908.99	571	17.16	22.34	20.07	17.64	22.78	29.31	30.67	23.1	family with sequence similarity 3 member A [Source:HGNC Symbol;Acc:HGNC:13749]	X	154506159	154516242	10083
ENSG00000071894	CPSF1	2599.98	2418.5	2759.5	2426.5	2390.8	2195.5	2430.5	1633.23	38.63	36.24	33.1	35.5	48.71	47.34	39.43	31.94	cleavage and polyadenylation specific factor 1 [Source:HGNC Symbol;Acc:HGNC:2324]	8	144393229	144409335	16106
ENSG00000071909	MYO3B	241	162	269	239.34	184	191.01	208	187	1.86	1.3	1.61	1.75	1.61	1.74	1.7	1.94	myosin IIIB [Source:HGNC Symbol;Acc:HGNC:15576]	2	170178145	170655171	477026
ENSG00000071967	CYBRD1	487	581.01	605	687	464	535.01	483	545	11.38	10.19	8.99	11.08	8.57	12.59	7.83	10.46	cytochrome b reductase 1 [Source:HGNC Symbol;Acc:HGNC:20797]	2	171522247	171558129	35882
ENSG00000071991	CDH19	2	11	1	7	1	7	4	1	0.03	0.12	0.01	0.13	0.03	0.09	0.1	0.02	cadherin 19 [Source:HGNC Symbol;Acc:HGNC:1758]	18	66501083	66604138	103055
ENSG00000071994	PDCD2	2173.44	1952.33	2518.69	2358.94	1860.5	1810.77	2211.91	1931.85	69.75	66.16	70.58	74.69	70.32	73.74	78.31	81.15	programmed cell death 2 [Source:HGNC Symbol;Acc:HGNC:8762]	6	170575295	170584692	9397
ENSG00000072041	SLC6A15	1	2	2	1	0	0	2	2	0.01	0.17	0.03	0.07	0	0	0.08	0.21	solute carrier family 6 member 15 [Source:HGNC Symbol;Acc:HGNC:13621]	12	84859491	84913615	54124
ENSG00000072042	RDH11	1715.47	1710.04	2821.9	2482.2	2043.97	1878.01	3693.5	3296.5	31.31	34.3	47.48	46.48	45.71	45.77	81.71	77.01	retinol dehydrogenase 11 [Source:HGNC Symbol;Acc:HGNC:17964]	14	67676800	67695793	18993
ENSG00000072062	PRKACA	1949	1886	2392.46	2153	1895.89	1793.97	2254	1890.99	39.48	39.09	40.12	43.09	46.14	42.82	46.15	48.87	protein kinase cAMP-activated catalytic subunit alpha [Source:HGNC Symbol;Acc:HGNC:9380]	19	14091688	14118084	26396
ENSG00000072071	ADGRL1	2503.29	2540.01	1997.52	1687.64	1608.75	1671.8	1797.97	1166.18	19.27	24.36	13.85	12.66	17.27	19.35	17.43	13.26	adhesion G protein-coupled receptor L1 [Source:HGNC Symbol;Acc:HGNC:20973]	19	14147743	14206187	58444
ENSG00000072080	SPP2	0	0	0	0	0	0	0	0	0	0	0	0	0	0	0	0	secreted phosphoprotein 2 [Source:HGNC Symbol;Acc:HGNC:11256]	2	234050679	234077134	26455
ENSG00000072110	ACTN1	1704.84	1576.12	1947.55	1782.61	1551.87	1336.95	1823.45	1372.78	24.97	21.07	20.39	21.87	23.59	21.64	27.26	25.51	actinin alpha 1 [Source:HGNC Symbol;Acc:HGNC:163]	14	68874143	68979440	105297
ENSG00000072121	ZFYVE26	1640	1562.15	2741	2647	2080.94	1954	2381	1763	9.46	8.82	11.61	12.08	13.27	11.34	13.5	10.85	zinc finger FYVE-type containing 26 [Source:HGNC Symbol;Acc:HGNC:20761]	14	67727374	67816590	89216
ENSG00000072133	RPS6KA6	0	1	0	0	0	3	0	0	0	0.01	0	0	0	0.02	0	0	ribosomal protein S6 kinase A6 [Source:HGNC Symbol;Acc:HGNC:10435]	X	84058346	84188199	129853
ENSG00000072134	EPN2	502	449	530	442.43	432	440	420.22	375	5.6	5.61	6.06	5.9	6.16	7.46	5.95	4.28	epsin 2 [Source:HGNC Symbol;Acc:HGNC:18639]	17	19215615	19336715	121100
ENSG00000072135	PTPN18	2842.55	2663.1	4230.98	3861.04	3351	2954.93	3340.78	2303.99	48.9	49.23	55.98	57.38	66.58	60.03	59.33	49.23	protein tyrosine phosphatase, non-receptor type 18 [Source:HGNC Symbol;Acc:HGNC:9649]	2	130356045	130375405	19360
ENSG00000072163	LIMS2	6	10	2	2	1	1	1	1	0.14	0.16	0.04	0.03	0.06	0.01	0.05	0.11	LIM zinc finger domain containing 2 [Source:HGNC Symbol;Acc:HGNC:16084]	2	127638381	127681786	43405
ENSG00000072182	ASIC4	5	1	0	0	0	3	3	0	0.21	0.08	0	0	0	0.05	0.05	0	acid sensing ion channel subunit family member 4 [Source:HGNC Symbol;Acc:HGNC:21263]	2	219514170	219538772	24602
ENSG00000072195	SPEG	11	9	12	12.14	7	18.37	8	7	0.43	0.39	0.24	0.33	0.35	0.71	0.26	0.18	striated muscle enriched protein kinase [Source:HGNC Symbol;Acc:HGNC:16901]	2	219434843	219493629	58786
ENSG00000072201	LNX1	13.01	10.39	12.17	18.41	19.18	10.76	20.19	9.28	0.17	0.33	0.23	0.36	0.56	0.26	0.29	0.13	ligand of numb-protein X 1 [Source:HGNC Symbol;Acc:HGNC:6657]	4	53459301	53701405	242104
ENSG00000072210	ALDH3A2	1227	1162	1452.01	1320	1145	1122	1169	1383	23.18	26.27	23.22	24.6	25.66	29.17	25.05	37.54	aldehyde dehydrogenase 3 family member A2 [Source:HGNC Symbol;Acc:HGNC:403]	17	19648136	19677598	29462
ENSG00000072274	TFRC	29723	26431.4	38376.7	36249	27229.2	25743.3	25414.7	24603.9	364.79	329.09	406.05	440.68	418.52	365.68	339.23	359.79	transferrin receptor [Source:HGNC Symbol;Acc:HGNC:11763]	3	196027183	196082096	54913
ENSG00000072310	SREBF1	910.99	1050.97	1421	1122	925.35	965.12	1638.32	1084.1	20.27	19.12	22.24	21.45	22.92	21.31	35.04	33.15	sterol regulatory element binding transcription factor 1 [Source:HGNC Symbol;Acc:HGNC:11289]	17	17810399	17837002	26603
ENSG00000072315	TRPC5	0	0	0	1	3	1	0	0	0	0	0	0.01	0.02	0.01	0	0	transient receptor potential cation channel subfamily C member 5 [Source:HGNC Symbol;Acc:HGNC:12337]	X	111774315	112082776	308461
ENSG00000072364	AFF4	2154.1	1852	1975	1804.02	1549	1524	1905.81	1665	11.46	12.08	10.39	10.22	9.35	10.63	12.73	9.92	AF4/FMR2 family member 4 [Source:HGNC Symbol;Acc:HGNC:17869]	5	132875395	132963634	88239
ENSG00000072401	UBE2D1	543	586	340	345	417	527	439	445	10.45	11.48	5.31	5.51	10.1	10.57	9.14	12.49	ubiquitin conjugating enzyme E2 D1 [Source:HGNC Symbol;Acc:HGNC:12474]	10	58334979	58370751	35772
ENSG00000072415	MPP5	730.76	624.69	733	671.99	625	598	567	508	5.64	6.25	5.27	4.74	7.2	6.27	5.44	5.6	membrane palmitoylated protein 5 [Source:HGNC Symbol;Acc:HGNC:18669]	14	67241109	67335819	94710
ENSG00000072422	RHOBTB1	81	72.54	74	89	64	61	57	68	1.53	0.81	0.7	0.87	1.21	1.4	1.24	1.11	Rho related BTB domain containing 1 [Source:HGNC Symbol;Acc:HGNC:18738]	10	60869438	61001440	132002
ENSG00000072501	SMC1A	14381.3	12601.1	19257.8	18586	14657	12692.7	17647	13349.6	149.39	136.76	175.31	201.07	190.12	157.21	202.29	182.27	structural maintenance of chromosomes 1A [Source:HGNC Symbol;Acc:HGNC:11111]	X	53374149	53422728	48579
ENSG00000072506	HSD17B10	6212	6122.78	8260.58	7627.98	5545	5545	9540.99	6432.95	275.14	294.88	297.55	311.07	301.15	298.36	455.91	382.16	hydroxysteroid 17-beta dehydrogenase 10 [Source:HGNC Symbol;Acc:HGNC:4800]	X	53431258	53434373	3115
ENSG00000072518	MARK2	1972.47	1903	1880	1734	1555.99	1490.94	1556.85	1236.11	24.25	23.33	18.96	20.35	22.43	21.75	20.56	19.29	microtubule affinity regulating kinase 2 [Source:HGNC Symbol;Acc:HGNC:3332]	11	63838928	63911019	72091
ENSG00000072571	HMMR	611	488	994.92	1032	908	831.08	480.95	487	10.34	8.83	14.01	15.49	19.1	18.84	9	11.85	hyaluronan mediated motility receptor [Source:HGNC Symbol;Acc:HGNC:5012]	5	163460203	163491941	31738
ENSG00000072609	CHFR	3	2	1	3.02	2.03	6	5	8	0.06	0.07	0.06	0.09	0.15	0.23	0.11	0.19	checkpoint with forkhead and ring finger domains [Source:HGNC Symbol;Acc:HGNC:20455]	12	132822187	132956304	134117
ENSG00000072657	TRHDE	0	0	0	0	0	0	0	0	0	0	0	0	0	0	0	0	thyrotropin releasing hormone degrading enzyme [Source:HGNC Symbol;Acc:HGNC:30748]	12	72087266	72670757	583491
ENSG00000072682	P4HA2	1272	1264	1013	958	644.97	628.99	755	515	25.05	25.45	16.56	16.89	15.64	14.4	17	13.36	prolyl 4-hydroxylase subunit alpha 2 [Source:HGNC Symbol;Acc:HGNC:8547]	5	132191838	132295315	103477
ENSG00000072694	FCGR2B	3078.12	2685.19	3756.3	3665.12	2824.98	2814.02	5273.09	4368.23	58.7	54.38	55.27	59.33	58.22	60.63	99.14	96.72	Fc fragment of IgG receptor IIb [Source:HGNC Symbol;Acc:HGNC:3618]	1	161663147	161678654	15507
ENSG00000072736	NFATC3	2496.77	2507.97	3219.52	2854.14	2215.21	2178.4	2015.82	1791.29	21.51	21.56	21.63	22.18	19.35	20.46	17.22	20.9	nuclear factor of activated T cells 3 [Source:HGNC Symbol;Acc:HGNC:7777]	16	68084751	68229259	144508
ENSG00000072756	TRNT1	698.01	675.87	1116.99	1067.93	882.36	853.57	897.15	935.94	21.92	21.29	30.04	30.9	31.3	27.98	29.2	33.51	tRNA nucleotidyl transferase 1 [Source:HGNC Symbol;Acc:HGNC:17341]	3	3126933	3150879	23946
ENSG00000072778	ACADVL	5881.67	5301.97	7070.96	6498	10890	10040	6218	4249	223.2	199.33	239.91	249.36	574.09	469.71	267.12	239.41	acyl-CoA dehydrogenase very long chain [Source:HGNC Symbol;Acc:HGNC:92]	17	7217125	7225266	8141
ENSG00000072786	STK10	10980	9773.92	13321	12461.8	9775.98	9197.12	12675.8	9050.14	166.61	143.83	152.48	164.8	161.45	143.73	195.95	165.52	serine/threonine kinase 10 [Source:HGNC Symbol;Acc:HGNC:11388]	5	172042079	172188224	146145
ENSG00000072803	FBXW11	2885.14	2539.9	2656.3	2488.38	1820.11	1935.4	2913.19	2606.72	34.62	33.04	29.65	29.39	25.84	29.07	36.4	41.85	F-box and WD repeat domain containing 11 [Source:HGNC Symbol;Acc:HGNC:13607]	5	171861549	172006873	145324
ENSG00000072818	ACAP1	4835.33	4344	5527.99	5065.62	4235.85	4298.19	4196	2882	106.11	103.19	101.02	109.78	120.19	128.14	103.28	92.89	ArfGAP with coiled-coil, ankyrin repeat and PH domains 1 [Source:HGNC Symbol;Acc:HGNC:16467]	17	7336529	7351477	14948
ENSG00000072832	CRMP1	697.4	614.64	1200.57	1254.55	957.63	948.69	1203.87	1152.85	10.89	10.54	15.6	18.26	17.94	18.63	20.27	24.39	collapsin response mediator protein 1 [Source:HGNC Symbol;Acc:HGNC:2365]	4	5748084	5893058	144974
ENSG00000072840	EVC	5522.19	5066.38	7750.82	7304.73	5935.36	5781.31	7241.12	5400.44	36.08	34.99	40.62	42.74	46.63	48.25	50.46	45.91	EvC ciliary complex subunit 1 [Source:HGNC Symbol;Acc:HGNC:3497]	4	5711201	5814305	103104
ENSG00000072849	DERL2	1079.26	876.55	1041.94	869.59	748.13	823.75	1211.04	1241.58	56.65	50.35	43.46	39.86	43.29	50.31	63.82	74.61	derlin 2 [Source:HGNC Symbol;Acc:HGNC:17943]	17	5471254	5486811	15557
ENSG00000072858	SIDT1	2093.04	1899	2899	2794	2115	2108.64	2683	2251.01	23.19	23.07	26.2	25.49	28.26	27.72	30.58	34.76	SID1 transmembrane family member 1 [Source:HGNC Symbol;Acc:HGNC:25967]	3	113532296	113629578	97282
ENSG00000072864	NDE1	3797.07	3210.87	4188.36	3976.25	3081.52	2867.74	3050.11	2441.83	87.59	81.91	87.1	93.2	95.55	88.78	86.94	82.7	nudE neurodevelopment protein 1 [Source:HGNC Symbol;Acc:HGNC:17619]	16	15643267	15726353	83086
ENSG00000072952	MRVI1	0	0	2	4	0	5	0	0	0	0	0.01	0.14	0	0.09	0	0	murine retrovirus integration site 1 homolog [Source:HGNC Symbol;Acc:HGNC:7237]	11	10573091	10693988	120897
ENSG00000072954	TMEM38A	1651.55	1530	1515.98	1480	1035	1015	901.21	611	27.38	28.81	22.79	26.02	21	22.57	17.83	14.3	transmembrane protein 38A [Source:HGNC Symbol;Acc:HGNC:28462]	19	16661139	16690023	28884
ENSG00000072958	AP1M1	3119.15	3253	3706	3196	2723.8	2784.44	2351.76	1655.96	70.32	75.15	68.05	72.62	77.67	76.37	61.49	56.93	adaptor related protein complex 1 subunit mu 1 [Source:HGNC Symbol;Acc:HGNC:13667]	19	16197578	16245907	48329
ENSG00000073008	PVR	1687.76	1672.69	1509.98	1570.73	1146.1	1158.29	1857.73	1523.77	20.61	20.92	16.79	17.47	17.88	17.33	25.07	24.55	poliovirus receptor [Source:HGNC Symbol;Acc:HGNC:9705]	19	44643798	44666162	22364
ENSG00000073050	XRCC1	1970.93	1828.9	2304.8	2171.69	1850.97	1753.4	1743.18	1186.97	47.01	46.61	45.52	47.46	54.1	50.47	42.73	35.62	X-ray repair cross complementing 1 [Source:HGNC Symbol;Acc:HGNC:12828]	19	43543040	43580473	37433
ENSG00000073060	SCARB1	6457.07	6617.34	10985.3	9947.04	8106.98	8195.72	12626.5	9156.95	123.58	146.2	175.72	178.32	200.61	200.22	273.17	230.02	scavenger receptor class B member 1 [Source:HGNC Symbol;Acc:HGNC:1664]	12	124776856	124882668	105812
ENSG00000073067	CYP2W1	4	4	2	0	1	1	1	0	0.07	0.22	0.04	0	0.09	0.02	0.02	0	cytochrome P450 family 2 subfamily W member 1 [Source:HGNC Symbol;Acc:HGNC:20243]	7	983181	989640	6459
ENSG00000073111	MCM2	12141.8	11491.3	16222.5	14419	12422	11685.5	13117.1	8660.59	147.34	176.81	160.09	160.6	181.03	213	169.74	138.75	minichromosome maintenance complex component 2 [Source:HGNC Symbol;Acc:HGNC:6944]	3	127598410	127622436	24026
ENSG00000073146	MOV10L1	0	2	3	5	1	1	5	6	0	0.04	0.06	0.1	0.03	0.04	0.11	0.18	Mov10 like RISC complex RNA helicase 1 [Source:HGNC Symbol;Acc:HGNC:7201]	22	50089879	50161690	71811
ENSG00000073150	PANX2	32	29	54	38	121	169	61	42	0.46	0.46	0.59	0.48	2.01	3.02	0.88	0.72	pannexin 2 [Source:HGNC Symbol;Acc:HGNC:8600]	22	50170731	50180294	9563
ENSG00000073169	SELENOO	657.62	676.9	775.32	730.29	705.72	758.09	678.62	421.98	14.77	15.64	14.08	14.79	19.48	20.46	16.64	12.75	selenoprotein O [Source:HGNC Symbol;Acc:HGNC:30395]	22	50200979	50217616	16637
ENSG00000073282	TP63	1690.95	1395	2340.01	2207	1753.19	1559	1383.73	1084	21.78	18.88	26.59	27.95	29.08	24.83	21.16	16.87	tumor protein p63 [Source:HGNC Symbol;Acc:HGNC:15979]	3	189631389	189897276	265887
ENSG00000073331	ALPK1	1011.19	956.87	2252.96	2076.51	1518.01	1622.91	1900.63	1757.1	20.72	37.13	33.61	29.91	31.59	62.16	37.62	36.63	alpha kinase 1 [Source:HGNC Symbol;Acc:HGNC:20917]	4	112285509	112442621	157112
ENSG00000073350	LLGL2	291	305	349	323	302	250	258.2	161	4.91	6.3	4.97	5.21	6.44	7.1	5.33	4.65	LLGL scribble cell polarity complex component 2 [Source:HGNC Symbol;Acc:HGNC:6629]	17	75525080	75575208	50128
ENSG00000073417	PDE8A	1063	935	1648	1594.92	1209	1192	1805	1580.74	15.26	14.02	19.84	18.77	20.26	19.8	25.74	29.76	phosphodiesterase 8A [Source:HGNC Symbol;Acc:HGNC:8793]	15	84980440	85139145	158705
ENSG00000073464	CLCN4	192	154	235	253	168	200	217	260	1.8	1.28	1.93	1.86	1.95	2.04	2.67	2.82	chloride voltage-gated channel 4 [Source:HGNC Symbol;Acc:HGNC:2022]	X	10156945	10237660	80715
ENSG00000073536	NLE1	3252.12	3131.98	3845.64	3473.48	2879.36	2562.93	2779.08	1881.62	52.36	55.43	48.62	47.42	55.02	46.15	49.31	39.56	notchless homolog 1 [Source:HGNC Symbol;Acc:HGNC:19889]	17	35128730	35142304	13574
ENSG00000073578	SDHA	6573.9	6300.84	6479.51	5952.42	4746.14	4354.56	4113.93	2848.5	136.88	134.44	103.53	107.74	114.85	103.44	84.93	86.85	succinate dehydrogenase complex flavoprotein subunit A [Source:HGNC Symbol;Acc:HGNC:10680]	5	218241	257082	38841
ENSG00000073584	SMARCE1	3693.95	3260.58	5357.85	4805.77	4353.8	3627.72	4713.42	3850.22	78.84	74.93	105.96	100.97	115.43	92.77	110.08	109.42	SWI/SNF related, matrix associated, actin dependent regulator of chromatin, subfamily e, member 1 [Source:HGNC Symbol;Acc:HGNC:11109]	17	40624962	40648654	23692
ENSG00000073598	FNDC8	11.88	8	27.53	22.52	24.59	11.07	19.92	13.38	0.36	0.26	0.67	0.61	0.88	0.41	0.64	0.53	fibronectin type III domain containing 8 [Source:HGNC Symbol;Acc:HGNC:25286]	17	35121615	35130732	9117
ENSG00000073605	GSDMB	788	581	529.98	532.94	419	396	326	246	14.65	11.85	8.17	9.35	10.32	9.2	7.31	5.17	gasdermin B [Source:HGNC Symbol;Acc:HGNC:23690]	17	39904595	39919854	15259
ENSG00000073614	KDM5A	3245.76	2839.76	4104.84	4104.46	3037.74	2804.16	2827.51	2407.98	29.29	26.08	31.58	34.06	34.21	39.81	25.68	32.19	lysine demethylase 5A [Source:HGNC Symbol;Acc:HGNC:9886]	12	280129	389454	109325
ENSG00000073670	ADAM11	15	10	34	38	22	31	20	9	0.13	0.09	0.27	0.31	0.23	0.41	0.45	0.13	ADAM metallopeptidase domain 11 [Source:HGNC Symbol;Acc:HGNC:189]	17	44758988	44781846	22858
ENSG00000073711	PPP2R3A	29	15	18	25	11	23	26	16	0.17	0.1	0.13	0.19	0.08	0.19	0.23	0.41	protein phosphatase 2 regulatory subunit B''alpha [Source:HGNC Symbol;Acc:HGNC:9307]	3	135965728	136147894	182166
ENSG00000073712	FERMT2	1862.13	1849.9	3112	2860.08	2134.16	2159.64	3020	2986	26.62	27.67	39.68	41.7	36.62	37.42	46.95	56.98	fermitin family member 2 [Source:HGNC Symbol;Acc:HGNC:15767]	14	52857268	52952435	95167
ENSG00000073734	ABCB11	2	0	1	1	0	0	0	0	0.19	0	0.08	0.09	0	0	0	0	ATP binding cassette subfamily B member 11 [Source:HGNC Symbol;Acc:HGNC:42]	2	168915498	169031324	115826
ENSG00000073737	DHRS9	1	0	0	1	0	1	0	0	0.04	0	0	0.03	0	0.1	0	0	dehydrogenase/reductase 9 [Source:HGNC Symbol;Acc:HGNC:16888]	2	169064789	169096167	31378
ENSG00000073754	CD5L	2	3	4	4	2	2	4	0	0.09	0.06	0.06	0.07	0.04	0.04	0.08	0	CD5 molecule like [Source:HGNC Symbol;Acc:HGNC:1690]	1	157830911	157898256	67345
ENSG00000073756	PTGS2	312	316	267	241	215	196	1130.01	868	4.07	4.66	3.8	3.77	3.91	3.73	17.79	17.07	prostaglandin-endoperoxide synthase 2 [Source:HGNC Symbol;Acc:HGNC:9605]	1	186671791	186680423	8632
ENSG00000073792	IGF2BP2	4329.12	4031.93	5988.92	5533.74	4390.86	4376.92	4456.42	3887.57	54.29	56.7	68.52	71.81	71.28	67.58	64.64	65.23	insulin like growth factor 2 mRNA binding protein 2 [Source:HGNC Symbol;Acc:HGNC:28867]	3	185643739	185825056	181317
ENSG00000073803	MAP3K13	466.63	390.59	495.01	407.35	358.31	322.9	420.14	424.39	8.02	7.8	6.96	6.24	8.04	7.03	8.06	10.49	mitogen-activated protein kinase kinase kinase 13 [Source:HGNC Symbol;Acc:HGNC:6852]	3	185282941	185489094	206153
ENSG00000073849	ST6GAL1	822	764	1495	1487.72	848	829.89	502	418	8.03	8.38	12.12	14.07	10.16	9.97	5.41	6.17	ST6 beta-galactoside alpha-2,6-sialyltransferase 1 [Source:HGNC Symbol;Acc:HGNC:10860]	3	186930502	187078553	148051
ENSG00000073861	TBX21	0	1	0	3	4	0	0	0	0	0.02	0	0.04	0.07	0	0	0	T-box 21 [Source:HGNC Symbol;Acc:HGNC:11599]	17	47733236	47746122	12886
ENSG00000073905	VDAC1P1	207.17	178.06	363.25	332.12	206.68	216.51	292.88	236.02	10.16	9.5	14.48	14.75	12.13	13.06	15.28	15.29	voltage dependent anion channel 1 pseudogene 1 [Source:HGNC Symbol;Acc:HGNC:12671]	X	80929500	80930347	847
ENSG00000073910	FRY	218.56	204	364.42	354.53	261.15	222.58	309.66	245.81	1.39	1.96	2.46	3.3	3.23	2.54	2.7	2.83	FRY microtubule binding protein [Source:HGNC Symbol;Acc:HGNC:20367]	13	31846713	32299122	452409
ENSG00000073921	PICALM	1675	1540	1884	1725.36	1402.61	1337	1508	1392.99	38.59	33.58	41.41	39.67	43	35.2	41.72	37.96	phosphatidylinositol binding clathrin assembly protein [Source:HGNC Symbol;Acc:HGNC:15514]	11	85957175	86069882	112707
ENSG00000073969	NSF	910.85	851.06	1169.52	1092.36	829	759.16	732.88	654.18	9.95	10.2	10.53	11.84	10.77	9.88	8.64	9.41	N-ethylmaleimide sensitive factor, vesicle fusing ATPase [Source:HGNC Symbol;Acc:HGNC:8016]	17	46590669	46757464	166795
ENSG00000074047	GLI2	0	2	2	0	0	0	1	0	0	0.02	0.02	0	0	0	0.16	0	GLI family zinc finger 2 [Source:HGNC Symbol;Acc:HGNC:4318]	2	120735623	120992653	257030
ENSG00000074054	CLASP1	3225.77	2843.68	4431.68	3974.33	3497.25	3234	3691.33	3050	24.63	23.02	25.18	23.37	29.01	26.55	28.09	26	cytoplasmic linker associated protein 1 [Source:HGNC Symbol;Acc:HGNC:17088]	2	121337776	121649587	311811
ENSG00000074071	MRPS34	3271.16	3729.57	3806	3045	2655	3329	2878.98	1767	174.99	188.82	166.88	152.29	171.44	187.53	165.46	126.41	mitochondrial ribosomal protein S34 [Source:HGNC Symbol;Acc:HGNC:16618]	16	1771890	1773155	1265
ENSG00000074181	NOTCH3	4	0	2	3	3.68	6	3	2	0.02	0	0.01	0.07	0.12	0.1	0.02	0.03	notch 3 [Source:HGNC Symbol;Acc:HGNC:7883]	19	15159038	15200995	41957
ENSG00000074201	CLNS1A	3513.73	3107.26	3780.88	3431.53	2551.01	2596.95	3012.89	2855.81	146.78	144.68	134.16	142.15	125.42	129.79	135.41	153.05	chloride nucleotide-sensitive channel 1A [Source:HGNC Symbol;Acc:HGNC:2080]	11	77514936	77637805	122869
ENSG00000074211	PPP2R2C	10	25	28	24	12	31	14	19	0.16	0.56	0.33	0.42	0.22	0.42	0.27	0.59	protein phosphatase 2 regulatory subunit Bgamma [Source:HGNC Symbol;Acc:HGNC:9306]	4	6320578	6563600	243022
ENSG00000074219	TEAD2	9.19	7.63	3.44	6	2	5	2	4	0.17	0.25	0.05	0.15	0.07	0.12	0.04	0.15	TEA domain transcription factor 2 [Source:HGNC Symbol;Acc:HGNC:11715]	19	49340595	49362457	21862
ENSG00000074266	EED	991	932	1430.02	1362	1006	937.99	1022.99	1083.86	24.73	25.59	28.36	30.15	29.72	28.53	26.52	35.44	embryonic ectoderm development [Source:HGNC Symbol;Acc:HGNC:3188]	11	86244753	86278813	34060
ENSG00000074276	CDHR2	12.33	13.5	14.29	9.21	7.2	12.21	11.41	2	0.34	0.24	0.54	0.15	0.18	0.57	0.11	0.06	cadherin related family member 2 [Source:HGNC Symbol;Acc:HGNC:18231]	5	176542511	176595974	53463
ENSG00000074317	SNCB	0	0	0	0	0	0	1	0	0	0	0	0	0	0	0.03	0	synuclein beta [Source:HGNC Symbol;Acc:HGNC:11140]	5	176620082	176630556	10474
ENSG00000074319	TSG101	1141	1063	1396	1289	1078	1012	1360.45	1332	43.47	42.26	46.14	45.4	48.93	43.9	55.65	61.09	tumor susceptibility 101 [Source:HGNC Symbol;Acc:HGNC:15971]	11	18468336	18526951	58615
ENSG00000074356	NCBP3	2616.35	2255.23	3127.63	2769.97	2271.14	2349.97	2455.99	2206	35.47	29.62	31.21	32.84	27.19	28.3	34.46	31.02	nuclear cap binding subunit 3 [Source:HGNC Symbol;Acc:HGNC:24612]	17	3802158	3846246	44088
ENSG00000074370	ATP2A3	6405.16	6545.38	8963.04	8037.44	6765	7263	6040	3884	71.73	72.69	79.11	77.55	87.87	92.67	68.92	53.66	ATPase sarcoplasmic/endoplasmic reticulum Ca2+ transporting 3 [Source:HGNC Symbol;Acc:HGNC:813]	17	3923870	3964464	40594
ENSG00000074410	CA12	1	3	1	3	0	1	1	0	0.02	0.03	0.06	0.07	0	0.02	0.01	0	carbonic anhydrase 12 [Source:HGNC Symbol;Acc:HGNC:1371]	15	63321378	63381846	60468
ENSG00000074416	MGLL	3274.04	3020.59	5118.79	4593.95	4177.02	3885.07	6628.68	4613.1	34.5	34.76	47.91	49.66	55.23	51.7	75.81	68.64	monoglyceride lipase [Source:HGNC Symbol;Acc:HGNC:17038]	3	127689062	128052190	363128
ENSG00000074527	NTN4	0	0	1	0	0	0	2	5	0	0	0.09	0	0	0	0.17	0.37	netrin 4 [Source:HGNC Symbol;Acc:HGNC:13658]	12	95657807	95791152	133345
ENSG00000074582	BCS1L	1693.47	1493.74	2282.99	2116.42	1867.18	1641.12	2084.48	1625.45	78.12	78.1	87.93	90.74	100.58	89.1	99.62	108.59	BCS1 homolog, ubiquinol-cytochrome c reductase complex chaperone [Source:HGNC Symbol;Acc:HGNC:1020]	2	218658764	218663443	4679
ENSG00000074590	NUAK1	0	0	1	1	0	0	2	2	0	0	0	0.07	0	0	0.01	0.2	NUAK family kinase 1 [Source:HGNC Symbol;Acc:HGNC:14311]	12	106063340	106140033	76693
ENSG00000074603	DPP8	1529	1449	1801	1576	1338	1341.02	1449	1612.51	14.37	15.45	16.38	13.45	14.68	14.78	12.5	17.21	dipeptidyl peptidase 8 [Source:HGNC Symbol;Acc:HGNC:16490]	15	65442463	65517704	75241
ENSG00000074621	SLC24A1	746.11	606.38	983.35	949	751.7	679.37	856.48	695.87	8.48	10.86	9	9.65	9.86	9.78	9.48	9.72	solute carrier family 24 member 1 [Source:HGNC Symbol;Acc:HGNC:10975]	15	65611366	65660995	49629
ENSG00000074657	ZNF532	20	18	15	27	16.52	19	8	6.92	0.57	0.33	0.13	0.37	0.41	0.83	0.18	0.29	zinc finger protein 532 [Source:HGNC Symbol;Acc:HGNC:30940]	18	58862600	58986480	123880
ENSG00000074660	SCARF1	25.5	48.31	17.5	20.27	14.5	36.07	49.04	22.5	0.33	0.64	0.17	0.24	0.25	0.52	0.77	0.35	scavenger receptor class F member 1 [Source:HGNC Symbol;Acc:HGNC:16820]	17	1633858	1645744	11886
ENSG00000074695	LMAN1	6443.94	5811	4500.92	4317.64	3858.06	3902.14	5313.95	5488	58.21	58.89	42.18	39.12	46.38	45.07	53.94	66.14	lectin, mannose binding 1 [Source:HGNC Symbol;Acc:HGNC:6631]	18	59327823	59359265	31442
ENSG00000074696	HACD3	4000.12	3895	4262.01	3705	3180.75	2976	3039.06	2978.15	50.32	52.49	54.59	51.32	48.85	47.74	41.52	49.79	3-hydroxyacyl-CoA dehydratase 3 [Source:HGNC Symbol;Acc:HGNC:24175]	15	65530418	65578349	47931
ENSG00000074706	IPCEF1	2623.11	2512.96	2213.91	2411	1840	1865	1370	1384.9	25.66	28.27	19.84	27.93	24.36	18.01	13.54	15.92	interaction protein for cytohesin exchange factors 1 [Source:HGNC Symbol;Acc:HGNC:21204]	6	154154496	154356792	202296
ENSG00000074755	ZZEF1	4864.38	4200.45	5672	5084	4402.9	3811.26	4260	3029	24.12	20.24	21.39	21.42	23.17	21.19	20.44	18.44	zinc finger ZZ-type and EF-hand domain containing 1 [Source:HGNC Symbol;Acc:HGNC:29027]	17	4004445	4143030	138585
ENSG00000074771	NOX3	0	0	0	0	0	0	0	0	0	0	0	0	0	0	0	0	NADPH oxidase 3 [Source:HGNC Symbol;Acc:HGNC:7890]	6	155395370	155455903	60533
ENSG00000074800	ENO1	65433.6	59388	102965	93432.1	72272.6	65820	94328	65431.7	1486.21	1462.8	1896.7	1916.66	1958.49	1833.96	2270.62	1956.69	enolase 1 [Source:HGNC Symbol;Acc:HGNC:3350]	1	8861000	8879250	18250
ENSG00000074803	SLC12A1	0	7	2	0	5	1	1	1	0	0.09	0.01	0	0.05	0.01	0	0.01	solute carrier family 12 member 1 [Source:HGNC Symbol;Acc:HGNC:10910]	15	48178438	48304078	125640
ENSG00000074842	MYDGF	1793	1615	1477	1258	1017.52	1067.33	1644	1142	73.77	71.65	48.58	46.78	49.88	54.38	70.97	61.26	myeloid derived growth factor [Source:HGNC Symbol;Acc:HGNC:16948]	19	4641374	4670370	28996
ENSG00000074855	ANO8	337.81	370.64	423	356.27	402.58	477.89	358.46	246.64	3.44	4.24	3.82	3.72	4.76	5.9	4.06	3.55	anoctamin 8 [Source:HGNC Symbol;Acc:HGNC:29329]	19	17323223	17334855	11632
ENSG00000074935	TUBE1	650.41	613.9	800.14	806.1	514.16	556.87	1036.47	1096.6	17.6	16.66	17.42	18.84	14.78	17.69	27.45	40.16	tubulin epsilon 1 [Source:HGNC Symbol;Acc:HGNC:20775]	6	112070663	112087529	16866
ENSG00000074964	ARHGEF10L	24	12	44	50	48	63	32	34	0.24	0.13	0.38	0.47	1	1	0.32	0.52	Rho guanine nucleotide exchange factor 10 like [Source:HGNC Symbol;Acc:HGNC:25540]	1	17539698	17697874	158176
ENSG00000074966	TXK	363	321	190	164	126	139	152	118	9.2	7.2	3.48	3.01	4.57	3.15	3.29	3.48	TXK tyrosine kinase [Source:HGNC Symbol;Acc:HGNC:12434]	4	48066393	48134250	67857
ENSG00000075035	WSCD2	0	0	0	0	0	0	0	0	0	0	0	0	0	0	0	0	WSC domain containing 2 [Source:HGNC Symbol;Acc:HGNC:29117]	12	108129288	108250537	121249
ENSG00000075043	KCNQ2	1.33	0.76	1	3.08	2	0.76	6.04	1.11	0.11	0.63	0.04	1.32	0.41	0.72	0.54	0.01	potassium voltage-gated channel subfamily Q member 2 [Source:HGNC Symbol;Acc:HGNC:6296]	20	63400210	63472677	72467
ENSG00000075073	TACR2	4	9	3	4	2	7	3	4	0.09	0.23	0.06	0.09	0.06	0.2	0.07	0.12	tachykinin receptor 2 [Source:HGNC Symbol;Acc:HGNC:11527]	10	69403903	69416867	12964
ENSG00000075089	ACTR6	407	417	463.54	449	353	405	432	532	10.07	11.09	9.24	11.1	11.82	13.37	11.48	20.59	ARP6 actin related protein 6 homolog [Source:HGNC Symbol;Acc:HGNC:24025]	12	100199122	100241865	42743
ENSG00000075131	TIPIN	430.89	430.88	847.93	839.08	691.02	700.4	897.57	883	16.62	16.55	28.13	30.56	33.32	32.73	36.44	45.6	TIMELESS interacting protein [Source:HGNC Symbol;Acc:HGNC:30750]	15	66336191	66386746	50555
ENSG00000075142	SRI	1225.58	1102.4	2133.91	1907.14	1315.55	1455.21	2336.07	2041.62	68.74	66.74	102.79	102.27	87.12	98.04	138.41	142.87	sorcin [Source:HGNC Symbol;Acc:HGNC:11292]	7	88205118	88226993	21875
ENSG00000075151	EIF4G3	3604.82	2957.03	3967.98	3893.85	3137.05	2965	3623.63	3243	28.72	28.03	25.61	28.54	30.62	29.07	29.69	33.82	eukaryotic translation initiation factor 4 gamma 3 [Source:HGNC Symbol;Acc:HGNC:3298]	1	20806292	21176888	370596
ENSG00000075188	NUP37	795.43	714.79	1445.66	1213	940.66	922.74	868.65	882.65	26.87	25.54	39.61	36.11	37.07	37.67	30.64	39.03	nucleoporin 37 [Source:HGNC Symbol;Acc:HGNC:29929]	12	102073103	102120120	47017
ENSG00000075213	SEMA3A	2	9	7	8	2	5	5	7	0.08	0.17	0.32	0.1	0.04	0.1	0.17	0.1	semaphorin 3A [Source:HGNC Symbol;Acc:HGNC:10723]	7	83955777	84492724	536947
ENSG00000075218	GTSE1	1754	1751.01	2201.83	1996	1599	1490	549	523	25.81	26.68	28.07	28.55	30.98	28.37	9.16	10.26	G2 and S-phase expressed 1 [Source:HGNC Symbol;Acc:HGNC:13698]	22	46296870	46330810	33940
ENSG00000075223	SEMA3C	0	0	0	2	1	4	1	1	0	0	0	0.12	0.04	0.14	0.02	0.04	semaphorin 3C [Source:HGNC Symbol;Acc:HGNC:10725]	7	80742538	80922359	179821
ENSG00000075234	TTC38	1017	983	1007	867.99	711	640	807	592	21.78	21.79	16.04	16.55	18.3	17.53	17.31	14.46	tetratricopeptide repeat domain 38 [Source:HGNC Symbol;Acc:HGNC:26082]	22	46267961	46294008	26047
ENSG00000075239	ACAT1	2069.16	2035.83	3341.36	2976.78	2162.58	2079.47	2204.76	2119.58	88.45	85.82	88.77	100.68	96.71	105.47	105.63	122.42	acetyl-CoA acetyltransferase 1 [Source:HGNC Symbol;Acc:HGNC:93]	11	108121516	108147776	26260
ENSG00000075240	GRAMD4	636.89	622	466	418	337	381	550	387	6.58	7.65	3.87	3.72	6.48	4.53	5.38	6.17	GRAM domain containing 4 [Source:HGNC Symbol;Acc:HGNC:29113]	22	46576012	46679790	103778
ENSG00000075275	CELSR1	43.99	59	62	53	39	31.93	53.25	40	0.18	0.27	0.25	0.36	0.16	0.18	0.43	0.18	cadherin EGF LAG seven-pass G-type receptor 1 [Source:HGNC Symbol;Acc:HGNC:1850]	22	46360834	46537170	176336
ENSG00000075290	WNT8B	3	5	3	2	7	2	5	0	0.06	0.1	0.05	0.03	0.16	0.05	0.1	0	Wnt family member 8B [Source:HGNC Symbol;Acc:HGNC:12789]	10	100463041	100483744	20703
ENSG00000075292	ZNF638	3277.64	2943.51	4705	4451	3161.51	3167.98	3408.23	3758.7	36.28	40.2	41.32	46.05	45.56	48.56	44.45	47.55	zinc finger protein 638 [Source:HGNC Symbol;Acc:HGNC:17894]	2	71276561	71435069	158508
ENSG00000075303	SLC25A40	1418	1235.89	1312.82	1370.94	1201	1177.9	1172.94	1393.89	37.26	36.08	32.83	36.02	35.68	39.52	33.95	39.08	solute carrier family 25 member 40 [Source:HGNC Symbol;Acc:HGNC:29680]	7	87833568	87876360	42792
ENSG00000075336	TIMM21	1083.28	1044	1288	1186	988.66	983.01	984	976	56.01	58.11	55.24	55.94	59.9	62.44	56.02	66.54	translocase of inner mitochondrial membrane 21 [Source:HGNC Symbol;Acc:HGNC:25010]	18	74148523	74160531	12008
ENSG00000075340	ADD2	46	31	16	25	10	13	14	22	0.57	0.53	0.13	0.24	0.3	0.2	0.24	0.46	adducin 2 [Source:HGNC Symbol;Acc:HGNC:244]	2	70607618	70768225	160607
ENSG00000075388	FGF4	0	0	1	1	0	0	0	0	0	0	0.01	0.07	0	0	0	0	fibroblast growth factor 4 [Source:HGNC Symbol;Acc:HGNC:3682]	11	69771022	69775341	4319
ENSG00000075391	RASAL2	254	202	247	215	173	166	158	184	2.27	1.81	1.46	1.41	1.52	1.44	1.25	1.53	RAS protein activator like 2 [Source:HGNC Symbol;Acc:HGNC:9874]	1	178094141	178484147	390006
ENSG00000075399	VPS9D1	214.97	226.84	289.71	237.39	215.16	274.68	300.21	190.71	3.66	4.41	4.34	3.77	4.62	7.57	6.02	4.24	VPS9 domain containing 1 [Source:HGNC Symbol;Acc:HGNC:13526]	16	89707134	89720898	13764
ENSG00000075407	ZNF37A	1307.8	1160.04	1422.58	1420.53	1312.91	1311.48	1011.58	1032.14	8.2	8.6	7.63	9.86	11.01	10.64	6.98	9.71	zinc finger protein 37A [Source:HGNC Symbol;Acc:HGNC:13102]	10	38094334	38150293	55959
ENSG00000075413	MARK3	2754.92	2552.99	2981.61	2619.58	2521.56	2280.71	2505.98	2284.68	67.4	56.54	56.4	59.39	72.14	64.42	64.35	68.29	microtubule affinity regulating kinase 3 [Source:HGNC Symbol;Acc:HGNC:6897]	14	103385392	103503831	118439
ENSG00000075415	SLC25A3	16267.7	15900.4	19958.7	17195.2	12179.8	13360.5	13744.1	11679.6	553.95	574.49	536.69	513.43	485.91	553.15	489.84	528.19	solute carrier family 25 member 3 [Source:HGNC Symbol;Acc:HGNC:10989]	12	98593591	98606379	12788
ENSG00000075420	FNDC3B	2870.73	2761	3176	3236	2398.07	2404.94	3435.94	3034.37	25.66	28.12	26.47	29.51	28.27	27.41	34.71	37.43	fibronectin type III domain containing 3B [Source:HGNC Symbol;Acc:HGNC:24670]	3	172039578	172401669	362091
ENSG00000075426	FOSL2	272	245	271	280	306	211	395	264	2.28	2.11	2.16	1.96	3.28	1.82	3.93	2.86	FOS like 2, AP-1 transcription factor subunit [Source:HGNC Symbol;Acc:HGNC:3798]	2	28392448	28417317	24869
ENSG00000075429	CACNG5	0	0	0	1	0	0	0	0	0	0	0	0.04	0	0	0	0	calcium voltage-gated channel auxiliary subunit gamma 5 [Source:HGNC Symbol;Acc:HGNC:1409]	17	66835117	66885486	50369
ENSG00000075461	CACNG4	0	2	0	2	0	3	0	0	0	0.02	0	0.02	0	0.04	0	0	calcium voltage-gated channel auxiliary subunit gamma 4 [Source:HGNC Symbol;Acc:HGNC:1408]	17	66964707	67033398	68691
ENSG00000075539	FRYL	2482.69	2075	3536.03	3420	2523	2415	2616	2420	21.85	19.47	26.4	28.98	26.01	27.72	25.91	28.55	FRY like transcription coactivator [Source:HGNC Symbol;Acc:HGNC:29127]	4	48497361	48780322	282961
ENSG00000075568	TMEM131	2180.01	1969	2162.25	2162.55	1768.22	1681	1947	1811	18.66	14.29	14.93	15.61	15.58	19.23	17.03	15.57	transmembrane protein 131 [Source:HGNC Symbol;Acc:HGNC:30366]	2	97756333	97995948	239615
ENSG00000075618	FSCN1	2365.37	3097.28	4600.86	3641.72	3582.83	4802.68	2263.92	1522	37.52	48.44	57.8	56.61	66.15	85.06	37.45	30.89	fascin actin-bundling protein 1 [Source:HGNC Symbol;Acc:HGNC:11148]	7	5592816	5606655	13839
ENSG00000075624	ACTB	138900	137104	262833	229275	203286	197031	203144	152026	4089.61	3648.12	5920.35	6094.08	6914.22	6222.41	6418.94	5773.09	actin beta [Source:HGNC Symbol;Acc:HGNC:132]	7	5527148	5563784	36636
ENSG00000075643	MOCOS	234.12	208	206	236.11	154.09	148.16	270.16	274.17	1.5	1.89	1.75	1.95	1.22	1.38	2.61	2.31	molybdenum cofactor sulfurase [Source:HGNC Symbol;Acc:HGNC:18234]	18	36187497	36272157	84660
ENSG00000075651	PLD1	1083	1008	1663	1661	1267.28	1205.98	1395	1388	13.43	13.4	16.95	20.69	17.33	17.17	21.66	20.93	phospholipase D1 [Source:HGNC Symbol;Acc:HGNC:9067]	3	171600404	171810950	210546
ENSG00000075673	ATP12A	2	1	1	4	1	4	1	2	0.02	0.01	0.01	0.04	0.01	0.05	0.01	0.03	ATPase H+/K+ transporting non-gastric alpha2 subunit [Source:HGNC Symbol;Acc:HGNC:13816]	13	24680411	24712493	32082
ENSG00000075702	WDR62	1108	1034	1577	1254.03	1380	1221	815	468	9.63	9.29	10.97	9.65	14.39	12.89	7.66	5.26	WD repeat domain 62 [Source:HGNC Symbol;Acc:HGNC:24502]	19	36054881	36105108	50227
ENSG00000075711	DLG1	3789.92	3243.44	4709.11	4489.99	3464.1	3386.1	3744.74	3794.96	62.6	60.29	65.89	68.21	78.61	75.28	73.5	78.21	discs large MAGUK scaffold protein 1 [Source:HGNC Symbol;Acc:HGNC:2900]	3	197042560	197299300	256740
ENSG00000075785	RAB7A	7074.87	6676.24	9543.32	8301.28	6626	6695.05	8254.5	6964	167.39	181.77	228.38	213.89	222	217.27	248.98	202.33	RAB7A, member RAS oncogene family [Source:HGNC Symbol;Acc:HGNC:9788]	3	128726122	128814796	88674
ENSG00000075790	BCAP29	611	520.99	703	690.27	640.14	585.42	801	829.14	18.46	15.88	13.21	13.49	17.55	19.83	18.85	25.19	B cell receptor associated protein 29 [Source:HGNC Symbol;Acc:HGNC:24131]	7	107579977	107629170	49193
ENSG00000075826	SEC31B	1017.11	680.36	2104.99	1912.97	1773.67	1598.42	1325.24	1095.9	10.84	9.8	18.35	18.38	22.25	23.46	14.48	14.14	SEC31 homolog B, COPII coat complex component [Source:HGNC Symbol;Acc:HGNC:23197]	10	100486646	100519864	33218
ENSG00000075856	SART3	3862.96	3327	4856	4602.05	3845.17	3653	3816	3000	53.8	46.36	51.88	53.5	58.66	57.13	51.01	47.96	spliceosome associated factor 3, U4/U6 recycling protein [Source:HGNC Symbol;Acc:HGNC:16860]	12	108522214	108561400	39186
ENSG00000075884	ARHGAP15	1114	877	1397.02	1183.69	959	832	839	850	29.24	24.63	30.17	27.17	29.97	25.12	23.26	27.96	Rho GTPase activating protein 15 [Source:HGNC Symbol;Acc:HGNC:21030]	2	143091362	143768352	676990
ENSG00000075886	TUBA3D	37.51	47.06	44.58	43.5	28.32	23.7	33.5	24.64	1.02	1.75	0.97	1.05	1.56	0.78	0.95	1.27	tubulin alpha 3d [Source:HGNC Symbol;Acc:HGNC:24071]	2	131476119	131482934	6815
ENSG00000075891	PAX2	0	0	0	0	1	0	0	0	0	0	0	0	0.01	0	0	0	paired box 2 [Source:HGNC Symbol;Acc:HGNC:8616]	10	100735603	100829941	94338
ENSG00000075914	EXOSC7	1494.11	1275	1992.76	1870.69	1339	1352	1720.67	1319	59.59	55.66	67.5	72.31	63.46	65.43	73.26	66.85	exosome component 7 [Source:HGNC Symbol;Acc:HGNC:28112]	3	44975241	45036066	60825
ENSG00000075945	KIFAP3	1958	1741	2505	2287	1785	1751	1883	1978	27.42	26.18	27.48	28.65	29.46	29.99	27.33	36.66	kinesin associated protein 3 [Source:HGNC Symbol;Acc:HGNC:17060]	1	169921326	170085208	163882
ENSG00000075975	MKRN2	1924.26	1715.38	2198.93	2048.68	1767.3	1601.81	1856.12	1665.83	34.72	30	33.92	34.35	37.08	33.78	35.05	34.56	makorin ring finger protein 2 [Source:HGNC Symbol;Acc:HGNC:7113]	3	12557087	12583713	26626
ENSG00000076003	MCM6	5440.15	4950.97	10039	8981.99	7084.19	6295	8060.91	6572.81	84.4	83.73	121.86	125.43	133.69	120.38	131.67	132.35	minichromosome maintenance complex component 6 [Source:HGNC Symbol;Acc:HGNC:6949]	2	135839626	135876443	36817
ENSG00000076043	REXO2	908	910	1084	1036.79	889.4	959.01	814.78	801	37.01	48.05	39.87	39.95	44.75	58.89	38.56	46.07	RNA exonuclease 2 [Source:HGNC Symbol;Acc:HGNC:17851]	11	114439386	114450279	10893
ENSG00000076053	RBM7	1080.87	859.13	696.99	558.04	483.52	468.52	528.56	488.52	35.52	31.73	23.73	20.52	19.68	17.61	21.39	24.22	RNA binding motif protein 7 [Source:HGNC Symbol;Acc:HGNC:9904]	11	114400030	114414203	14173
ENSG00000076067	RBMS2	724.47	678.09	579.17	528.21	437.83	434.1	404.1	380.49	9.49	10.41	6.19	5.27	5.36	8.52	6.82	6.23	RNA binding motif single stranded interacting protein 2 [Source:HGNC Symbol;Acc:HGNC:9909]	12	56521820	56596193	74373
ENSG00000076108	BAZ2A	8459.43	7401.08	10423.5	10473.3	8356.45	7662.22	8778.08	7147.49	79.65	72.23	69.14	87.72	87.75	80.51	81.57	79.16	bromodomain adjacent to zinc finger domain 2A [Source:HGNC Symbol;Acc:HGNC:962]	12	56595596	56636816	41220
ENSG00000076201	PTPN23	1945	1701	2071.87	1773.97	1854.09	1722	1987.82	1201	16.26	15.5	14.04	13.4	18.89	18.41	17.44	12.62	protein tyrosine phosphatase, non-receptor type 23 [Source:HGNC Symbol;Acc:HGNC:14406]	3	47381011	47413435	32424
ENSG00000076242	MLH1	1691	1497	2888.19	2725.96	2062	1852	2429.97	2070	33.49	34.89	48.87	54.03	63.08	50.95	61.33	64.48	mutL homolog 1 [Source:HGNC Symbol;Acc:HGNC:7127]	3	36993332	37050918	57586
ENSG00000076248	UNG	2265	2208	3310.63	2867	2297	2445	2135	1750.95	43.8	48.29	52.28	50.57	53.19	65.83	43.97	45.18	uracil DNA glycosylase [Source:HGNC Symbol;Acc:HGNC:12572]	12	109097574	109110992	13418
ENSG00000076258	FMO4	40.97	29	54	59	37	51	71	61	1.1	0.8	0.95	1.68	1.73	1.32	1.54	2.45	flavin containing monooxygenase 4 [Source:HGNC Symbol;Acc:HGNC:3772]	1	171314183	171342084	27901
ENSG00000076321	KLHL20	752.75	719	769	812	602	557	635	513	13.25	11.36	10.31	11.49	12.03	10.32	9.96	11.79	kelch like family member 20 [Source:HGNC Symbol;Acc:HGNC:25056]	1	173714941	173786692	71751
ENSG00000076344	RGS11	4.61	1	0	1	0	0	5	1	0.08	0.03	0	0.02	0	0	0.38	0.01	regulator of G protein signaling 11 [Source:HGNC Symbol;Acc:HGNC:9993]	16	268301	275980	7679
ENSG00000076351	SLC46A1	623.13	638.1	753.85	840.54	570.18	409.46	694.12	643.83	8.84	7.38	9.48	10.5	11.61	7.37	10.77	14.01	solute carrier family 46 member 1 [Source:HGNC Symbol;Acc:HGNC:30521]	17	28394642	28407197	12555
ENSG00000076356	PLXNA2	27.36	34.05	13	13.13	6.01	9.04	9.03	2	0.33	0.48	0.08	0.13	0.1	0.44	0.05	0.02	plexin A2 [Source:HGNC Symbol;Acc:HGNC:9100]	1	208022242	208244384	222142
ENSG00000076382	SPAG5	2630.67	1988.57	3702.93	3403.84	2717.81	2154.72	1193.73	888.87	46.4	36.49	44.3	46.78	46.19	40.84	21.19	19.7	sperm associated antigen 5 [Source:HGNC Symbol;Acc:HGNC:13452]	17	28577565	28599025	21460
ENSG00000076513	ANKRD13A	2434.03	2226.47	2875.02	2804.76	2131.94	2103.4	2311.15	2048.83	45.21	46.09	44.3	47.97	46.81	47.23	43.98	47.6	ankyrin repeat domain 13A [Source:HGNC Symbol;Acc:HGNC:21268]	12	109999186	110039763	40577
ENSG00000076554	TPD52	1642.99	1370	2087.3	2014	1806.89	1731	2110	2072.99	61.59	49	91.25	90.43	83.85	81.48	97.25	95.17	tumor protein D52 [Source:HGNC Symbol;Acc:HGNC:12005]	8	80034745	80231232	196487
ENSG00000076555	ACACB	186	184	312	330	210	173	196	182	2.29	1.89	2.6	2.72	3.38	2.01	2.23	2.01	acetyl-CoA carboxylase beta [Source:HGNC Symbol;Acc:HGNC:85]	12	109116595	109268226	151631
ENSG00000076604	TRAF4	5544.37	5267.47	6383.88	5513.81	4983.36	4498.96	6760.69	4036.07	194.25	192.01	194.16	180.5	212.31	190.55	247.06	179.76	TNF receptor associated factor 4 [Source:HGNC Symbol;Acc:HGNC:12034]	17	28744005	28750956	6951
ENSG00000076641	PAG1	3073.08	2745.16	2704.78	2590.96	1911.84	2174.46	4253	4315.19	19.67	20.77	21.21	18.64	18.33	17.33	35.86	38.52	phosphoprotein membrane anchor with glycosphingolipid microdomains 1 [Source:HGNC Symbol;Acc:HGNC:30043]	8	80967810	81112068	144258
ENSG00000076650	GPATCH1	646.59	635.34	802.1	656.14	674.63	505.67	582.03	464.13	10.73	9.26	10.23	8.96	12.68	10.06	8.54	9.17	G-patch domain containing 1 [Source:HGNC Symbol;Acc:HGNC:24658]	19	33080880	33130542	49662
ENSG00000076662	ICAM3	6183.33	6297.31	5889.9	5185.58	4106.55	4062.61	6694.48	4608.77	142.02	155.48	113.78	116.49	112.47	114.05	166.1	138.4	intercellular adhesion molecule 3 [Source:HGNC Symbol;Acc:HGNC:5346]	19	10333776	10339661	5885
ENSG00000076685	NT5C2	1641.3	1420.96	2325.87	2001.62	1731.86	1626.21	1980.3	1812.43	29.43	25.44	35.41	34.23	36.39	32.68	36.28	41.4	5'-nucleotidase, cytosolic II [Source:HGNC Symbol;Acc:HGNC:8022]	10	103088017	103193306	105289
ENSG00000076706	AP002956.1	36	33.29	34	49	27	25.16	59	35.25	0.62	0.46	0.45	0.76	0.65	0.4	1.1	0.61	melanoma cell adhesion molecule [Source:NCBI gene;Acc:4162]	11	119308529	119321521	12992
ENSG00000076716	GPC4	3	4	6	6	6	12	4	7	0.02	0.03	0.04	0.04	0.06	0.12	0.03	0.07	glypican 4 [Source:HGNC Symbol;Acc:HGNC:4452]	X	133300103	133415489	115386
ENSG00000076770	MBNL3	1447	1274	1425.04	1541	1285	1326	1091.13	1158.09	12.96	12.94	13.95	17.26	13.57	14.49	10.69	11.24	muscleblind like splicing regulator 3 [Source:HGNC Symbol;Acc:HGNC:20564]	X	132369317	132489968	120651
ENSG00000076826	CAMSAP3	187	200	163	141	141	157	162	100	2.42	2.98	1.84	1.74	1.91	1.88	2.21	1.78	calmodulin regulated spectrin associated protein family member 3 [Source:HGNC Symbol;Acc:HGNC:29307]	19	7595902	7618304	22402
ENSG00000076864	RAP1GAP	24	23	30	22	18	21	37	34	0.29	0.54	0.3	0.24	0.26	0.3	0.48	0.89	RAP1 GTPase activating protein [Source:HGNC Symbol;Acc:HGNC:9858]	1	21596215	21669363	73148
ENSG00000076924	XAB2	2116	2128.29	2670.99	2213.79	2267	2080.91	1964.99	1214	31.57	34.28	33.73	31.11	41.04	37.74	31.99	25.96	XPA binding protein 2 [Source:HGNC Symbol;Acc:HGNC:14089]	19	7619525	7629545	10020
ENSG00000076928	ARHGEF1	4879.09	4539	7380.87	6356.38	6439.01	6838.04	5901	3983	85.01	87.13	113.68	97.44	150.35	161.02	111.63	99.17	Rho guanine nucleotide exchange factor 1 [Source:HGNC Symbol;Acc:HGNC:681]	19	41883161	41930150	46989
ENSG00000076944	STXBP2	1955.22	1690.46	2206.48	2070.27	1877.52	1791.03	2185.46	1281.56	54.69	55.46	53.67	60.17	71.69	72.69	68.24	56.98	syntaxin binding protein 2 [Source:HGNC Symbol;Acc:HGNC:11445]	19	7636881	7647873	10992
ENSG00000076984	MAP2K7	2722.21	2905.38	2280.25	1786.24	1872.73	1884.04	1872.66	1320.82	40.83	50.72	29.97	28.77	29.53	37.7	27.08	22.96	mitogen-activated protein kinase kinase 7 [Source:HGNC Symbol;Acc:HGNC:6847]	19	7903843	7914478	10635
ENSG00000077009	NMRK2	1	0	3	1	0	0	1	0	0.06	0	0.09	0.06	0	0	0.06	0	nicotinamide riboside kinase 2 [Source:HGNC Symbol;Acc:HGNC:17871]	19	3933103	3942416	9313
ENSG00000077044	DGKD	1289	1198	1668.58	1450	1234	1224.96	1661	1243	10.16	10.91	12.18	12.83	13.07	13.72	16.09	15.61	diacylglycerol kinase delta [Source:HGNC Symbol;Acc:HGNC:2851]	2	233354507	233472104	117597
ENSG00000077063	CTTNBP2	0	1	1	1	7	1	2	3	0	0.01	0.01	0.01	0.19	0.09	0.02	0.03	cortactin binding protein 2 [Source:HGNC Symbol;Acc:HGNC:15679]	7	117710651	117874139	163488
ENSG00000077080	ACTL6B	3	1	0	0	1	1	2	0	0.15	0.05	0	0	0.05	0.05	0.16	0	actin like 6B [Source:HGNC Symbol;Acc:HGNC:160]	7	100643097	100656461	13364
ENSG00000077092	RARB	3	5	8	2	3	0	2	6	0.07	0.11	0.17	0.03	0.12	0	0.04	0.17	retinoic acid receptor beta [Source:HGNC Symbol;Acc:HGNC:9865]	3	25174332	25597932	423600
ENSG00000077097	TOP2B	3691	3247.21	5796.98	5499.97	4518.06	4301	5646.14	5606	41.04	34.68	49.51	55.96	66.53	50.4	73.79	98.73	DNA topoisomerase II beta [Source:HGNC Symbol;Acc:HGNC:11990]	3	25597905	25664907	67002
ENSG00000077147	TM9SF3	3714.74	3496.4	3327	2933.8	2736.18	2818.04	2854	3151.02	52.87	53.51	33.13	32.04	36.26	43.58	35.75	50.61	transmembrane 9 superfamily member 3 [Source:HGNC Symbol;Acc:HGNC:21529]	10	96518110	96587452	69342
ENSG00000077150	NFKB2	11751.7	11418.3	12255.2	11211.5	9717.78	10344.2	15340	10211.9	189.61	222.15	152.11	144.83	208.28	214.01	277.22	208	nuclear factor kappa B subunit 2 [Source:HGNC Symbol;Acc:HGNC:7795]	10	102394110	102402524	8414
ENSG00000077152	UBE2T	748.99	596	1384	1310.98	887	867.74	963	828	34	29.11	55.57	55.56	48.16	49.63	46.76	50.64	ubiquitin conjugating enzyme E2 T [Source:HGNC Symbol;Acc:HGNC:25009]	1	202331657	202341980	10323
ENSG00000077157	PPP1R12B	2031.77	1751.53	2083.82	1931.76	1493.67	1444.81	1662.66	1559.63	12.43	11.91	8.74	9.82	8.35	7.95	10.85	10.92	protein phosphatase 1 regulatory subunit 12B [Source:HGNC Symbol;Acc:HGNC:7619]	1	202348699	202592706	244007
ENSG00000077232	DNAJC10	2758	2542.5	2731.73	2493.98	2008	2085	3249.92	3475.08	43.52	51.91	43.93	39.81	39.03	42.83	57.13	77.97	DnaJ heat shock protein family (Hsp40) member C10 [Source:HGNC Symbol;Acc:HGNC:24637]	2	182716041	182794464	78423
ENSG00000077235	GTF3C1	4939	4392	5774	5410.83	4486.93	4223	4559.65	3187	41.44	33.74	39.25	43.61	43.25	41.41	40.37	29.58	general transcription factor IIIC subunit 1 [Source:HGNC Symbol;Acc:HGNC:4664]	16	27459555	27549913	90358
ENSG00000077238	IL4R	1562	1503.75	1855	1644.93	1388	1158.01	1694	1191	23.1	22.7	24.07	22.72	24.3	20.76	28.2	24.03	interleukin 4 receptor [Source:HGNC Symbol;Acc:HGNC:6015]	16	27313668	27364778	51110
ENSG00000077254	USP33	883.04	777	1034.33	951	729	773	735	948	13.43	11.81	11.42	11.23	12.22	13.12	10.36	15.04	ubiquitin specific peptidase 33 [Source:HGNC Symbol;Acc:HGNC:20059]	1	77695987	77759852	63865
ENSG00000077264	PAK3	18	19	17	12	7	5	11	21	0.37	0.39	0.24	0.28	0.27	0.03	0.53	0.33	p21 (RAC1) activated kinase 3 [Source:HGNC Symbol;Acc:HGNC:8592]	X	110944285	111227361	283076
ENSG00000077274	CAPN6	0	0	0	0	0	0	0	0	0	0	0	0	0	0	0	0	calpain 6 [Source:HGNC Symbol;Acc:HGNC:1483]	X	111245099	111270483	25384
ENSG00000077279	DCX	0	0	0	0	0	2	2	0	0	0	0	0	0	0.01	0.01	0	doublecortin [Source:HGNC Symbol;Acc:HGNC:2714]	X	111293779	111412429	118650
ENSG00000077312	SNRPA	3186.42	3178.2	3877.8	3589.9	3216.23	3062.04	2969.64	2218.79	106.18	113.57	116.34	113.56	133.92	129.16	111.76	103.03	small nuclear ribonucleoprotein polypeptide A [Source:HGNC Symbol;Acc:HGNC:11151]	19	40750637	40765389	14752
ENSG00000077327	SPAG6	2	11	18	11	13	5	9	8	0.03	0.42	0.48	0.17	0.25	0.16	0.2	0.38	sperm associated antigen 6 [Source:HGNC Symbol;Acc:HGNC:11215]	10	22345445	22454224	108779
ENSG00000077348	EXOSC5	1297	1341	1685	1475.11	1187	1145	1428	1012	54.2	60.87	57.02	55.5	59.38	58.87	63.64	55.43	exosome component 5 [Source:HGNC Symbol;Acc:HGNC:24662]	19	41386374	41397359	10985
ENSG00000077380	DYNC1I2	2558.76	2251.39	3293.93	3055.91	2490.07	2291.11	2789.03	2447.91	53.13	45.3	55.85	61.45	61.92	50.52	59.21	63.11	dynein cytoplasmic 1 intermediate chain 2 [Source:HGNC Symbol;Acc:HGNC:2964]	2	171687409	171748420	61011
ENSG00000077420	APBB1IP	1128	1156	1720	1633	1365	1459.9	1824.12	1578	17.23	19.15	21.41	22.72	24.9	27.64	29.69	31.71	amyloid beta precursor protein binding family B member 1 interacting protein [Source:HGNC Symbol;Acc:HGNC:17379]	10	26438341	26567803	129462
ENSG00000077454	LRCH4	1378.34	1331.16	1360.25	1053.91	1156.8	1256.46	1144.72	767.24	44.74	47.52	28.58	26.85	44.25	48.81	34.38	27.68	leucine rich repeats and calponin homology domain containing 4 [Source:HGNC Symbol;Acc:HGNC:6691]	7	100574011	100586129	12118
ENSG00000077458	FAM76B	743	586	809	686	632	554.75	528	646	21.32	12.34	27.1	22.52	25.31	20.09	19.49	28.49	family with sequence similarity 76 member B [Source:HGNC Symbol;Acc:HGNC:28492]	11	95768953	95790409	21456
ENSG00000077463	SIRT6	1044.99	1138	1203.5	976	973.99	1155.83	1211.16	777	29.64	35.76	28.68	26.07	35.77	41.68	37.16	30.62	sirtuin 6 [Source:HGNC Symbol;Acc:HGNC:14934]	19	4174109	4182566	8457
ENSG00000077498	TYR	0	0	0	0	0	0	0	0	0	0	0	0	0	0	0	0	tyrosinase [Source:HGNC Symbol;Acc:HGNC:12442]	11	89177875	89295759	117884
ENSG00000077514	POLD3	1753.46	1561	2527.26	2297.55	1972.98	1839.42	1613	1549.03	25.82	28.04	32.99	34.92	36.95	36.28	27.06	34.52	DNA polymerase delta 3, accessory subunit [Source:HGNC Symbol;Acc:HGNC:20932]	11	74493851	74669117	175266
ENSG00000077522	ACTN2	3	5	2	1	1	0	0	1	0.15	0.15	0.04	0.04	0.02	0	0	0.03	actinin alpha 2 [Source:HGNC Symbol;Acc:HGNC:164]	1	236664141	236764631	100490
ENSG00000077549	CAPZB	6770.68	6059.13	9172.85	8469.99	6690.29	6053.3	6971.35	5322.7	187.08	175.76	214.27	229.72	212.63	191.27	201.06	192.34	capping actin protein of muscle Z-line subunit beta [Source:HGNC Symbol;Acc:HGNC:1491]	1	19338775	19485539	146764
ENSG00000077585	GPR137B	590	509	659	711	466	489	520	556	16.58	15.35	16.52	18.67	16.06	16.27	15.87	19.29	G protein-coupled receptor 137B [Source:HGNC Symbol;Acc:HGNC:11862]	1	236142505	236221865	79360
ENSG00000077616	NAALAD2	65.5	49	57.5	65	44.5	43.5	41.5	46.31	0.92	0.77	0.75	0.85	0.69	0.81	0.63	0.81	N-acetylated alpha-linked acidic dipeptidase 2 [Source:HGNC Symbol;Acc:HGNC:14526]	11	90131515	90192894	61379
ENSG00000077684	JADE1	2160.73	2001.2	2610.85	2621.84	2126.51	1890.69	2066.55	1762.24	19.99	19.38	21.14	24.15	23.95	21.5	22.6	20.12	jade family PHD finger 1 [Source:HGNC Symbol;Acc:HGNC:30027]	4	128809700	128875224	65524
ENSG00000077713	SLC25A43	679	627	676	619.54	493	562	772	739	12.95	12.1	10.68	12.07	9.37	12.78	14.87	15.54	solute carrier family 25 member 43 [Source:HGNC Symbol;Acc:HGNC:30557]	X	119399336	119454478	55142
ENSG00000077721	UBE2A	2008.63	1818.34	1941.8	1839.9	1578.73	1577.89	1562.86	1613.43	66.45	64.57	56.65	57.6	60.91	66.68	58.77	65.74	ubiquitin conjugating enzyme E2 A [Source:HGNC Symbol;Acc:HGNC:12472]	X	119574536	119591083	16547
ENSG00000077782	FGFR1	150.34	136.14	171.1	154.15	117	89	121.18	106.18	3.67	3.1	2.44	2.73	3.51	1.71	2.8	2.43	fibroblast growth factor receptor 1 [Source:HGNC Symbol;Acc:HGNC:3688]	8	38400215	38468834	68619
ENSG00000077800	FKBP6	9.46	16.62	8.26	9.96	26.02	9.14	16.89	2.75	0.22	0.43	0.18	0.21	0.74	0.27	0.71	0.08	FKBP prolyl isomerase 6 [Source:HGNC Symbol;Acc:HGNC:3722]	7	73328161	73358637	30476
ENSG00000077935	SMC1B	7	3	7	10	6	5	2	11	0.07	0.03	0.06	0.1	0.08	0.07	0.02	0.14	structural maintenance of chromosomes 1B [Source:HGNC Symbol;Acc:HGNC:11112]	22	45344063	45413619	69556
ENSG00000077942	FBLN1	1	0	1	2.6	0	0	0	1	0.02	0	0.01	0.1	0	0	0	0.02	fibulin 1 [Source:HGNC Symbol;Acc:HGNC:3600]	22	45502238	45601135	98897
ENSG00000077943	ITGA8	2	0	1	2	0	3	3	2	0.01	0	0	0.01	0	0.02	0.02	0.02	integrin subunit alpha 8 [Source:HGNC Symbol;Acc:HGNC:6144]	10	15513954	15719922	205968
ENSG00000077984	CST7	5	2	5	3	1	3	56	34	0.23	0.1	0.19	0.13	0.06	0.17	2.77	2.09	cystatin F [Source:HGNC Symbol;Acc:HGNC:2479]	20	24949269	24959928	10659
ENSG00000078018	MAP2	7	3	3	7	3	4	4	3	0.1	0.02	0.19	0.32	0.19	0.12	0.07	0.05	microtubule associated protein 2 [Source:HGNC Symbol;Acc:HGNC:6839]	2	209424058	209734118	310060
ENSG00000078043	PIAS2	266	247	278	243.22	212.99	168	242	242	4.2	3.85	3.73	3.39	3.72	3.36	4.03	4.58	protein inhibitor of activated STAT 2 [Source:HGNC Symbol;Acc:HGNC:17311]	18	46803218	46920160	116942
ENSG00000078053	AMPH	1	1	0	1	3	2	4	0	0.01	0.01	0	0.01	0.05	0.03	0.05	0	amphiphysin [Source:HGNC Symbol;Acc:HGNC:471]	7	38383704	38631420	247716
ENSG00000078061	ARAF	5650.86	5093.21	6759.98	5691.97	4892.54	4372.22	5389.02	3623.02	103.84	99.9	103.55	98.1	109.97	98.44	103.89	94.79	A-Raf proto-oncogene, serine/threonine kinase [Source:HGNC Symbol;Acc:HGNC:646]	X	47561100	47571920	10820
ENSG00000078070	MCCC1	1754.48	1472.94	3046.28	2810.4	2181.84	2183.73	2438.46	1946.72	34.18	31.34	45.54	46.62	51.17	53.54	49.09	48.22	methylcrotonoyl-CoA carboxylase 1 [Source:HGNC Symbol;Acc:HGNC:6936]	3	183015218	183116075	100857
ENSG00000078081	LAMP3	8238.93	8015.95	9595.35	8583.78	7211.53	6686.69	8852.68	7772.93	133.35	140.35	141.15	138.36	146.46	136	159.16	165.13	lysosomal associated membrane protein 3 [Source:HGNC Symbol;Acc:HGNC:14582]	3	183122215	183163839	41624
ENSG00000078098	FAP	2	3	0	0	1	0	0	1	0.16	0.1	0	0	0.09	0	0	0.04	fibroblast activation protein alpha [Source:HGNC Symbol;Acc:HGNC:3590]	2	162170684	162245151	74467
ENSG00000078114	NEBL	13	6	14	8	6	7	18	11	0.14	0.06	0.14	0.1	0.22	0.22	0.28	0.59	nebulette [Source:HGNC Symbol;Acc:HGNC:16932]	10	20779973	21174187	394214
ENSG00000078124	ACER3	910.24	826	739.15	703	686	649.16	761	832.42	7.54	7.63	5.96	5.78	5.7	6.66	7.1	9.29	alkaline ceramidase 3 [Source:HGNC Symbol;Acc:HGNC:16066]	11	76860867	77026797	165930
ENSG00000078140	UBE2K	2346.91	2253.97	2566	2481.91	2391.19	2305.94	2354.16	2727.03	54.6	58.39	63.9	64.36	69.12	65.94	59.28	75.23	ubiquitin conjugating enzyme E2 K [Source:HGNC Symbol;Acc:HGNC:4914]	4	39698109	39782792	84683
ENSG00000078142	PIK3C3	1785.96	1542.83	3112	2980.31	2156.37	2041.39	2773	2729.48	35.84	39.47	56.19	53.2	53.8	47.79	61.47	67.91	phosphatidylinositol 3-kinase catalytic subunit type 3 [Source:HGNC Symbol;Acc:HGNC:8974]	18	41955234	42087830	132596
ENSG00000078177	N4BP2	1506	1260	1573.88	1577.99	1255	1240	1356	1460	7.55	7.15	7.04	7.61	7.64	7.64	7.29	9.39	NEDD4 binding protein 2 [Source:HGNC Symbol;Acc:HGNC:29851]	4	40056850	40158252	101402
ENSG00000078237	TIGAR	853.95	738.83	588.19	629.81	502.71	518.17	458.33	483.74	20.35	19.73	19.49	21.55	19.99	16.48	14.69	20.28	TP53 induced glycolysis regulatory phosphatase [Source:HGNC Symbol;Acc:HGNC:1185]	12	4307763	4360028	52265
ENSG00000078246	TULP3	702	658	783	766	608	523.01	738	600	9.41	10.75	8.45	9.29	10.59	8.91	11.37	10.45	tubby like protein 3 [Source:HGNC Symbol;Acc:HGNC:12425]	12	2877223	2941138	63915
ENSG00000078269	SYNJ2	1418	1339.95	1507	1354	1135	1038	1743	1358.51	9.69	10.03	9.73	9.47	10.81	8.9	14.15	12.25	synaptojanin 2 [Source:HGNC Symbol;Acc:HGNC:11504]	6	157981863	158099176	117313
ENSG00000078295	ADCY2	4	1	1	5	0	0	1	0	0.07	0.06	0	0.13	0	0	0.01	0	adenylate cyclase 2 [Source:HGNC Symbol;Acc:HGNC:233]	5	7396208	7830081	433873
ENSG00000078304	PPP2R5C	2729.65	2546.1	2712.72	2462.63	1905.42	1985.17	2032.64	1999.9	66.56	58.05	55.96	54.59	55.18	55.47	56.45	65.91	protein phosphatase 2 regulatory subunit B'gamma [Source:HGNC Symbol;Acc:HGNC:9311]	14	101761798	101927989	166191
ENSG00000078319	PMS2P1	330.01	310.86	664.48	597.91	473.94	479.85	584.56	419.72	10.96	11.24	17.95	17.99	18.85	19.62	20.67	18.43	PMS1 homolog 2, mismatch repair system component pseudogene 1 [Source:HGNC Symbol;Acc:HGNC:9123]	7	100320992	100341908	20916
ENSG00000078328	RBFOX1	1.06	4	3.04	6.16	3.07	4.04	3	0	0.05	0.38	0.09	0.24	0.09	0.19	0.11	0	RNA binding fox-1 homolog 1 [Source:HGNC Symbol;Acc:HGNC:18222]	16	5239802	7713338	2473536
ENSG00000078369	GNB1	10709.3	9689	14559	12885.9	10388.1	9133.55	12713	10087.9	201.8	206.84	210.48	217.07	234.21	204.96	246.74	230.68	G protein subunit beta 1 [Source:HGNC Symbol;Acc:HGNC:4396]	1	1785285	1891117	105832
ENSG00000078399	HOXA9	0	0	0	0	0	0	0	0	0	0	0	0	0	0	0	0	homeobox A9 [Source:HGNC Symbol;Acc:HGNC:5109]	7	27162438	27175180	12742
ENSG00000078401	EDN1	7	1	6	4	2	2	7	7	0.14	0.02	0.1	0.07	0.05	0.05	0.15	0.18	endothelin 1 [Source:HGNC Symbol;Acc:HGNC:3176]	6	12290361	12297194	6833
ENSG00000078403	MLLT10	2149.92	1758.89	2334.01	2222.88	1669.74	1457.24	1984.45	1938.89	29.25	25.4	22.04	23.84	22.68	20.88	23.14	30.85	MLLT10, histone lysine methyltransferase DOT1L cofactor [Source:HGNC Symbol;Acc:HGNC:16063]	10	21524646	21743630	218984
ENSG00000078487	ZCWPW1	179.02	159.33	219.08	262.23	220.09	224.71	320.21	274.34	3.77	5.2	4	5.65	6.66	6.53	7.31	7.9	zinc finger CW-type and PWWP domain containing 1 [Source:HGNC Symbol;Acc:HGNC:23486]	7	100400826	100428992	28166
ENSG00000078549	ADCYAP1R1	3	0	3	1	0	0	0	2	0.11	0	0.01	0.01	0	0	0	0.02	ADCYAP receptor type I [Source:HGNC Symbol;Acc:HGNC:242]	7	31052461	31111479	59018
ENSG00000078579	FGF20	0	1	0	3	2	2	2	0	0	0.02	0	0.18	0.05	0.05	0.05	0	fibroblast growth factor 20 [Source:HGNC Symbol;Acc:HGNC:3677]	8	16992181	17002345	10164
ENSG00000078589	P2RY10	3983.79	3672.9	3496.93	3217.96	2475	2268	2893.93	2774.65	70.45	74	58.9	58.31	55.33	48.79	54.87	66.17	P2Y receptor family member 10 [Source:HGNC Symbol;Acc:HGNC:19906]	X	78945332	78963727	18395
ENSG00000078596	ITM2A	1167.94	1061.2	1211	1102	662	708	1053	846	55.04	52.23	48	47.64	39.06	41.63	53.45	49.82	integral membrane protein 2A [Source:HGNC Symbol;Acc:HGNC:6173]	X	79360384	79367667	7283
ENSG00000078618	NRDC	5422.07	4706.27	6691.58	6298.78	5486.59	5190.71	5556.93	5004.01	75.23	74.64	74.74	83.56	95.28	103.63	87.45	90.7	nardilysin convertase [Source:HGNC Symbol;Acc:HGNC:7995]	1	51789191	51878937	89746
ENSG00000078668	VDAC3	4563.52	4190.49	5376.49	4827.27	4193.29	3824.19	5095.25	4553.61	160.07	153.22	149.41	154.98	167.61	160.67	181.59	207.95	voltage dependent anion channel 3 [Source:HGNC Symbol;Acc:HGNC:12674]	8	42391624	42405937	14313
ENSG00000078674	PCM1	5548	4674.59	8333.93	7790.01	5502.18	5270.86	6608.36	6838.31	77.92	59.14	92.73	102.43	101.97	85.76	88.34	111.92	pericentriolar material 1 [Source:HGNC Symbol;Acc:HGNC:8727]	8	17922840	18029944	107104
ENSG00000078687	TNRC6C	5	4	3	2	6	0	1	2	0.15	0.02	0.02	0.07	0.04	0	0.01	0.01	trinucleotide repeat containing 6C [Source:HGNC Symbol;Acc:HGNC:29318]	17	77959240	78108835	149595
ENSG00000078699	CBFA2T2	1320.99	1086	1375.99	1311	981	943.05	1073.01	1093	9.23	8.46	7.94	7.88	8.19	7.76	9.13	10.28	CBFA2/RUNX1 translocation partner 2 [Source:HGNC Symbol;Acc:HGNC:1536]	20	33490075	33650036	159961
ENSG00000078725	BRINP1	5	0	5	4	2	2	2	4	0.06	0	0.07	0.07	0.03	0.12	0.03	0.1	BMP/retinoic acid inducible neural specific 1 [Source:HGNC Symbol;Acc:HGNC:2687]	9	119153458	119369435	215977
ENSG00000078747	ITCH	1389	1360.02	1117	1203	826	842.05	883.87	918	12.97	13.75	9.39	11.12	9.27	10.47	9.12	12.01	itchy E3 ubiquitin protein ligase [Source:HGNC Symbol;Acc:HGNC:13890]	20	34363235	34511393	148158
ENSG00000078795	PKD2L2	9.86	6.24	6.61	7.43	12.8	10.63	5.36	5.37	0.3	0.13	0.13	0.19	0.44	0.52	0.12	0.2	polycystin 2 like 2, transient receptor potential cation channel [Source:HGNC Symbol;Acc:HGNC:9012]	5	137887968	137942747	54779
ENSG00000078804	TP53INP2	432	431	772	688.35	542	491	873	605	4.24	4.61	6.15	6.1	6.36	5.94	9.13	7.89	tumor protein p53 inducible nuclear protein 2 [Source:HGNC Symbol;Acc:HGNC:16104]	20	34704339	34713439	9100
ENSG00000078808	SDF4	4329.4	4137.24	4780.14	4079	3842.53	4019.38	4795.46	3130.41	124.39	123.18	108.71	99.09	134.71	128.97	152.13	120.05	stromal cell derived factor 4 [Source:HGNC Symbol;Acc:HGNC:24188]	1	1216908	1232031	15123
ENSG00000078814	MYH7B	22	12	17	15.03	27	12	14	10	0.17	0.1	0.31	0.12	0.41	0.21	0.09	0.2	myosin heavy chain 7B [Source:HGNC Symbol;Acc:HGNC:15906]	20	34975403	35002437	27034
ENSG00000078898	BPIFB2	1	0	1	0	0	0	0	0	0.02	0	0.02	0	0	0	0	0	BPI fold containing family B member 2 [Source:HGNC Symbol;Acc:HGNC:16177]	20	33007704	33023703	15999
ENSG00000078900	TP73	2101.95	2050.1	3230.61	2648.09	2705.85	2645.58	1880.19	1172.71	19.16	21.48	27.65	24.38	33.17	34.3	20.35	14.95	tumor protein p73 [Source:HGNC Symbol;Acc:HGNC:12003]	1	3652516	3736201	83685
ENSG00000078902	TOLLIP	1882.99	1956.99	1720.04	1487.01	1331	1405.79	1657	1225	28.78	35.89	23.06	22.3	25.92	30.05	28.84	21.93	toll interacting protein [Source:HGNC Symbol;Acc:HGNC:16476]	11	1274371	1309654	35283
ENSG00000078967	UBE2D4	487.75	481.65	531.04	466.45	416.45	394.81	543.92	385.28	11.45	12.27	10.11	10.08	10.78	11.77	14.39	12.48	ubiquitin conjugating enzyme E2 D4 (putative) [Source:HGNC Symbol;Acc:HGNC:21647]	7	43926436	43956136	29700
ENSG00000079101	CLUL1	2.27	4.09	4.32	2.91	1.63	4.63	3.29	7.36	0.17	0.58	0.37	0.34	0.1	0.75	0.46	1.27	clusterin like 1 [Source:HGNC Symbol;Acc:HGNC:2096]	18	596988	650334	53346
ENSG00000079102	RUNX1T1	0	0	0	0	3	0	0	0	0	0	0	0	0.17	0	0	0	RUNX1 translocation partner 1 [Source:HGNC Symbol;Acc:HGNC:1535]	8	91954967	92103286	148319
ENSG00000079112	CDH17	23.13	17.01	36.06	40.12	29.12	15.08	4	1	0.67	0.26	0.4	0.62	0.64	0.56	0.1	0.01	cadherin 17 [Source:HGNC Symbol;Acc:HGNC:1756]	8	94127162	94217303	90141
ENSG00000079134	THOC1	1612.04	1362.63	1483.91	1407.54	1257.89	1152.37	1271.64	1263.05	42.11	38.38	30.26	31.49	40.77	36.99	31.83	42.06	THO complex 1 [Source:HGNC Symbol;Acc:HGNC:19070]	18	214520	268050	53530
ENSG00000079150	FKBP7	68	66	68	78	73	66	132	178	2.91	2.3	2.45	3.63	4.05	3.55	4.88	7.75	FKBP prolyl isomerase 7 [Source:HGNC Symbol;Acc:HGNC:3723]	2	178463664	178478600	14936
ENSG00000079156	OSBPL6	294	278	368.13	357	270	225	697	719	3.05	3.1	3.2	3.36	3.16	2.66	7.34	9.03	oxysterol binding protein like 6 [Source:HGNC Symbol;Acc:HGNC:16388]	2	178194481	178402893	208412
ENSG00000079215	SLC1A3	20	20	18	22	18	8	25	14	0.82	0.46	0.51	0.45	0.5	0.18	0.44	0.37	solute carrier family 1 member 3 [Source:HGNC Symbol;Acc:HGNC:10941]	5	36606355	36688334	81979
ENSG00000079246	XRCC5	12572.1	11134	17865.3	16436.9	13147.3	11923.5	13390.6	12213.5	172.04	168.12	202.98	202.65	206.6	187.53	207.54	209.75	X-ray repair cross complementing 5 [Source:HGNC Symbol;Acc:HGNC:12833]	2	216107464	216206303	98839
ENSG00000079257	LXN	22	22	69	64	49	29	47	28	0.84	0.92	2.15	2.22	2.25	1.37	1.92	1.42	latexin [Source:HGNC Symbol;Acc:HGNC:13347]	3	158645822	158672648	26826
ENSG00000079263	SP140	1220.61	984.24	1083.71	1135.86	811.79	804.59	968.77	726.39	21.11	19.02	14.39	18.23	16.02	16.27	17.46	17.93	SP140 nuclear body protein [Source:HGNC Symbol;Acc:HGNC:17133]	2	230203110	230313215	110105
ENSG00000079277	MKNK1	1013.94	929.94	1234.41	1127.66	962.54	864.8	971.98	807.86	22.51	21.66	26.11	26.02	28.54	24.84	21.68	26.34	MAP kinase interacting serine/threonine kinase 1 [Source:HGNC Symbol;Acc:HGNC:7110]	1	46557408	46616843	59435
ENSG00000079308	TNS1	3	10	8	8	7	6	5	1	0.01	0.3	0.3	0.03	0.13	0.16	0.11	0.01	tensin 1 [Source:HGNC Symbol;Acc:HGNC:11973]	2	217799588	218033982	234394
ENSG00000079313	REXO1	2373.45	2797.31	2645.63	1995.06	2149.35	2446.12	2189.74	1280.85	37.33	44.62	36.1	31.61	44.51	38.41	41.17	28.13	RNA exonuclease 1 homolog [Source:HGNC Symbol;Acc:HGNC:24616]	19	1815248	1848483	33235
ENSG00000079332	SAR1A	1606	1593.02	2019.67	1757.64	1685.76	1591.85	1941.13	1872	35.3	34.09	46.29	36.02	45.07	39.08	39.49	46.84	secretion associated Ras related GTPase 1A [Source:HGNC Symbol;Acc:HGNC:10534]	10	70147289	70170523	23234
ENSG00000079335	CDC14A	347	307.33	391	296.41	236.78	242	355	307	4.59	4.19	4.46	3.57	3.33	3.51	4.81	5.52	cell division cycle 14A [Source:HGNC Symbol;Acc:HGNC:1718]	1	100345001	100520277	175276
ENSG00000079337	RAPGEF3	15	28.88	28.53	35	43	23.62	31.78	17.57	0.11	0.35	0.19	0.22	1.16	0.36	0.3	0.26	Rap guanine nucleotide exchange factor 3 [Source:HGNC Symbol;Acc:HGNC:16629]	12	47734363	47771040	36677
ENSG00000079385	CEACAM1	186.38	166.18	233.67	274.69	167.99	138.36	132.98	184.85	3.08	3.25	3.1	4.48	3.59	3.84	2.25	3.78	carcinoembryonic antigen related cell adhesion molecule 1 [Source:HGNC Symbol;Acc:HGNC:1814]	19	42507304	42561234	53930
ENSG00000079387	SENP1	1816.59	1704.04	2303.35	2259.74	1684.58	1512.78	1654.23	1616.73	18.5	20.64	21.79	24.12	20.39	20.1	19.59	23.45	SUMO specific peptidase 1 [Source:HGNC Symbol;Acc:HGNC:17927]	12	48042897	48106079	63182
ENSG00000079393	DUSP13	0	2	2	4	5	4	0	0	0	0.13	0.1	0.15	0.37	0.2	0	0	dual specificity phosphatase 13 [Source:HGNC Symbol;Acc:HGNC:19681]	10	75094432	75109221	14789
ENSG00000079432	CIC	3371	3730	2796.88	2352	2461.71	2698.02	2375	1464	24.21	26.59	16.43	17.53	20.83	23.63	18.02	14.2	capicua transcriptional repressor [Source:HGNC Symbol;Acc:HGNC:14214]	19	42268537	42295797	27260
ENSG00000079435	LIPE	552.3	601.48	726.92	670.16	564.82	604.66	748.16	467.83	18.71	22.93	20.56	22.45	25.56	22.21	27.82	23.64	lipase E, hormone sensitive type [Source:HGNC Symbol;Acc:HGNC:6621]	19	42401514	42427388	25874
ENSG00000079459	FDFT1	2271.76	2163.4	2781.77	2544.02	1807.41	1878.61	3850.1	3524.69	55.26	54.45	53.61	55.02	48.91	52.32	97.1	110.3	farnesyl-diphosphate farnesyltransferase 1 [Source:HGNC Symbol;Acc:HGNC:3629]	8	11795573	11839304	43731
ENSG00000079462	PAFAH1B3	915.18	946.11	1039.7	921.31	730.14	765.67	998.11	619.41	42.35	46.32	41.97	40.01	43.92	42.98	53.5	39.35	platelet activating factor acetylhydrolase 1b catalytic subunit 3 [Source:HGNC Symbol;Acc:HGNC:8576]	19	42297033	42303546	6513
ENSG00000079482	OPHN1	0	0	1	1	0	1	0	0	0	0	0	0.05	0	0.01	0	0	oligophrenin 1 [Source:HGNC Symbol;Acc:HGNC:8148]	X	68042344	68433913	391569
ENSG00000079557	AFM	0	0	0	0	0	0	0	0	0	0	0	0	0	0	0	0	afamin [Source:HGNC Symbol;Acc:HGNC:316]	4	73481745	73504001	22256
ENSG00000079616	KIF22	3487.24	2967.91	4886.35	4360.92	3819.22	3254.26	2271.62	1474.13	72.21	68.16	88.62	87.97	95.14	86.32	54.8	40.99	kinesin family member 22 [Source:HGNC Symbol;Acc:HGNC:6391]	16	29790719	29805385	14666
ENSG00000079689	SCGN	0	0	1	0	0	0	0	0	0	0	0.05	0	0	0	0	0	secretagogin, EF-hand calcium binding protein [Source:HGNC Symbol;Acc:HGNC:16941]	6	25652201	25701783	49582
ENSG00000079691	CARMIL1	774	700.46	891.48	827	640	631.57	619	537	6	5.55	5.81	5.77	5.91	5.84	5.7	5.73	capping protein regulator and myosin 1 linker 1 [Source:HGNC Symbol;Acc:HGNC:21581]	6	25279078	25620530	341452
ENSG00000079739	PGM1	2219	2083.73	2313	2105	1778	1563	2016	1625	38.95	39.4	32.4	33.82	36.84	33.46	37.17	36.89	phosphoglucomutase 1 [Source:HGNC Symbol;Acc:HGNC:8905]	1	63593411	63660245	66834
ENSG00000079785	DDX1	3221.87	2812	4802.28	4289	3526	3014.38	4140.77	3903.92	57.76	56.5	71.69	69.3	75.68	66.31	79.11	88.91	DEAD-box helicase 1 [Source:HGNC Symbol;Acc:HGNC:2734]	2	15591178	15631111	39933
ENSG00000079805	DNM2	6355.78	5908.97	8019.24	7069.55	6643.41	6318.28	6975.33	4496.37	101.41	93.91	99.67	96.92	126.98	121.47	118.44	97.74	dynamin 2 [Source:HGNC Symbol;Acc:HGNC:2974]	19	10718079	10833488	115409
ENSG00000079819	EPB41L2	4037.65	3392.94	5216.53	4800	4224.17	3732.97	4072.94	3517	55.47	47.32	62.57	60.97	63.67	58.02	49.33	61.77	erythrocyte membrane protein band 4.1 like 2 [Source:HGNC Symbol;Acc:HGNC:3379]	6	130839347	131063322	223975
ENSG00000079841	RIMS1	3	19	5	4	6	6	18	24	0.02	0.12	0.06	0.07	0.08	0.08	0.2	0.26	regulating synaptic membrane exocytosis 1 [Source:HGNC Symbol;Acc:HGNC:17282]	6	71886703	72403143	516440
ENSG00000079931	MOXD1	2834	2729	4081	3731	2839	2927.53	5022	4617	46.55	40.24	47.51	51.38	49.75	48.13	71.54	87.49	monooxygenase DBH like 1 [Source:HGNC Symbol;Acc:HGNC:21063]	6	132296055	132401475	105420
ENSG00000079950	STX7	1137.96	1097.36	1455	1493.23	1157	1172	1285.26	1437	17.68	17.2	25.51	28.72	22.52	23.07	27.68	30.09	syntaxin 7 [Source:HGNC Symbol;Acc:HGNC:11442]	6	132445867	132513198	67331
ENSG00000079974	RABL2B	933.37	845.74	1214.2	1017.95	870.35	834.24	980.46	808.66	24.82	21.83	28.52	24.14	30.16	25.38	27.6	28.4	RAB, member of RAS oncogene family like 2B [Source:HGNC Symbol;Acc:HGNC:9800]	22	50767501	50783663	16162
ENSG00000079999	KEAP1	4049.56	4168	4585.26	3634.12	3726	3581	3148	2080	82.52	81.52	76.08	69.58	89.21	76.84	70.79	56.44	kelch like ECH associated protein 1 [Source:HGNC Symbol;Acc:HGNC:23177]	19	10486125	10503558	17433
ENSG00000080007	DDX43	3	1	0	3.07	2	1	6	0	0.05	0.07	0	0.05	0.08	0.02	0.28	0	DEAD-box helicase 43 [Source:HGNC Symbol;Acc:HGNC:18677]	6	73394828	73417566	22738
ENSG00000080031	PTPRH	2	1	5	0	1	0	1	1	0.05	0.02	0.06	0	0.02	0	0.08	0.1	protein tyrosine phosphatase, receptor type H [Source:HGNC Symbol;Acc:HGNC:9672]	19	55181247	55209506	28259
ENSG00000080166	DCT	2	5	18	15	14	7	17	10	0.02	0.06	0.14	0.15	0.22	0.07	0.46	0.14	dopachrome tautomerase [Source:HGNC Symbol;Acc:HGNC:2709]	13	94436811	94479682	42871
ENSG00000080189	SLC35C2	1816.09	1653.15	2814.21	2454.99	1976.02	1890.52	2295	1488.01	39.63	39.56	51.39	44.8	46.9	48.75	50.3	43.76	solute carrier family 35 member C2 [Source:HGNC Symbol;Acc:HGNC:17117]	20	46345980	46364458	18478
ENSG00000080200	CRYBG3	1312.21	1055.95	1431.44	1343.71	1058.64	1127.27	891.96	1046.29	6.28	5.33	6.9	7.75	7.15	7.39	5.47	7.23	crystallin beta-gamma domain containing 3 [Source:HGNC Symbol;Acc:HGNC:34427]	3	97822011	97944984	122973
ENSG00000080224	EPHA6	1	3	2	1	4	6	1	1	0.04	0.12	0.03	0.03	0.17	0.23	0.04	0.03	EPH receptor A6 [Source:HGNC Symbol;Acc:HGNC:19296]	3	96814581	97752460	937879
ENSG00000080293	SCTR	0	2	4	4	2	4	1	0	0	0.05	0.2	0.15	0.2	0.11	0.09	0	secretin receptor [Source:HGNC Symbol;Acc:HGNC:10608]	2	119439843	119525301	85458
ENSG00000080298	RFX3	1059.93	973.94	1622.03	1577	1211.99	1170	1290	1258	9.74	11.43	21.14	18.69	14.15	15.46	16.55	19.45	regulatory factor X3 [Source:HGNC Symbol;Acc:HGNC:9984]	9	3218297	3526004	307707
ENSG00000080345	RIF1	4485.14	3607.89	4322.03	4268.55	3416.58	3471	3847.92	4138.11	21.82	19.01	16.79	18.59	19.59	19.03	18.06	24.25	replication timing regulatory factor 1 [Source:HGNC Symbol;Acc:HGNC:23207]	2	151409883	151508013	98130
ENSG00000080371	RAB21	2474.65	2271.54	1715.82	1571	1469.26	1510.11	2020	2064	55.91	52.6	37.95	38.01	41.93	43.97	53.77	64.04	RAB21, member RAS oncogene family [Source:HGNC Symbol;Acc:HGNC:18263]	12	71754863	71800286	45423
ENSG00000080493	SLC4A4	72	77	53	47	23	25	134	142	0.51	0.61	0.32	0.37	0.16	0.35	0.85	1.49	solute carrier family 4 member 4 [Source:HGNC Symbol;Acc:HGNC:11030]	4	71062667	71572087	509420
ENSG00000080503	SMARCA2	18949.9	16867.9	31135.8	29908.3	24588.4	22095	26189.2	20705	364.18	331.9	562.81	660.01	581.77	497.43	583.84	485.23	SWI/SNF related, matrix associated, actin dependent regulator of chromatin, subfamily a, member 2 [Source:HGNC Symbol;Acc:HGNC:11098]	9	1980290	2193624	213334
ENSG00000080511	RDH8	2	1	4	4	1	3	2	0	0.12	0.03	0.1	0.09	0.07	0.15	0.06	0	retinol dehydrogenase 8 [Source:NCBI gene;Acc:50700]	19	10013249	10022279	9030
ENSG00000080546	SESN1	504.09	514.3	338.22	320.94	251	256.71	149	114	8.4	11.13	5.03	5.48	6.31	5.48	3.52	2.87	sestrin 1 [Source:HGNC Symbol;Acc:HGNC:21595]	6	108986437	109094819	108382
ENSG00000080561	MID2	3	0	11	5	3	5	9	0	0.05	0	0.2	0.19	0.08	0.09	0.24	0	midline 2 [Source:HGNC Symbol;Acc:HGNC:7096]	X	107825755	107927193	101438
ENSG00000080572	PIH1D3	0	0	1	0	1	0	0	0	0	0	0.02	0	0.05	0	0	0	PIH1 domain containing 3 [Source:HGNC Symbol;Acc:HGNC:28570]	X	107206632	107244243	37611
ENSG00000080573	COL5A3	3702.59	3434.64	3988.58	3498.11	3022.39	3291.19	4686.83	3113.09	24.08	24.98	21.29	21.09	23.67	26.88	32.54	26.85	collagen type V alpha 3 chain [Source:HGNC Symbol;Acc:HGNC:14864]	19	9959561	10010504	50943
ENSG00000080603	SRCAP	8410.18	7595.85	7715.92	6274.17	6397.11	5333.68	6940.87	3862.25	47.69	48.59	35.63	32.54	39.34	37.72	37.66	28.39	Snf2 related CREBBP activator protein [Source:HGNC Symbol;Acc:HGNC:16974]	16	30698209	30741409	43200
ENSG00000080608	PUM3	2842.9	2424.95	3078.96	2796.9	2342.98	2008.95	3346.2	2940.35	57.18	52.14	49.15	51.4	58.23	51.41	72.55	74.72	pumilio RNA binding family member 3 [Source:HGNC Symbol;Acc:HGNC:29676]	9	2720469	2844095	123626
ENSG00000080618	CPB2	3	1	3	9	5	2	2	4	0.08	0.03	0.06	0.21	0.15	0.06	0.05	0.14	carboxypeptidase B2 [Source:HGNC Symbol;Acc:HGNC:2300]	13	46053186	46105033	51847
ENSG00000080644	CHRNA3	41.68	34.25	52.67	56.28	48.52	38.25	25	38	1.3	0.97	1.28	0.9	1.3	1.3	0.48	0.69	cholinergic receptor nicotinic alpha 3 subunit [Source:HGNC Symbol;Acc:HGNC:1957]	15	78593052	78621295	28243
ENSG00000080709	KCNN2	116	156	98.99	80	61	85	71	40	2.46	2.99	1.51	1.85	1.3	1.83	1.46	0.96	potassium calcium-activated channel subfamily N member 2 [Source:HGNC Symbol;Acc:HGNC:6291]	5	114055545	114496500	440955
ENSG00000080802	CNOT4	968	921.96	1070	958.99	890	827	883	796	12.79	12.46	12.28	11.35	14.55	14.6	12.78	13.32	CCR4-NOT transcription complex subunit 4 [Source:HGNC Symbol;Acc:HGNC:7880]	7	135361795	135510127	148332
ENSG00000080815	PSEN1	1703	1382	1963	1864	1530	1425	1709.99	1635	22.14	19.95	21	23	22.71	22.62	23.49	27.3	presenilin 1 [Source:HGNC Symbol;Acc:HGNC:9508]	14	73136418	73223691	87273
ENSG00000080819	CPOX	7558.59	7243.73	7696.79	7399.53	5594.26	5976.17	7219.01	6527.21	142.5	148.94	127.15	141.92	132.17	143	152.7	173.55	coproporphyrinogen oxidase [Source:HGNC Symbol;Acc:HGNC:2321]	3	98579446	98593723	14277
ENSG00000080822	CLDND1	3833.78	3769.2	3814.18	3659.85	3096.19	3077.84	3102.6	3221.99	147.4	158.63	151.73	157.12	153.7	151.64	141.21	167.35	claudin domain containing 1 [Source:HGNC Symbol;Acc:HGNC:1322]	3	98497912	98523066	25154
ENSG00000080823	MOK	114	111	153	154	184	170	173	157	2.53	3.39	3.08	3.66	5.29	5.35	4.63	6.36	MOK protein kinase [Source:HGNC Symbol;Acc:HGNC:9833]	14	102224500	102305190	80690
ENSG00000080824	HSP90AA1	39624.4	34334.4	48122.2	44927.3	37307	34906	46189.3	43099.3	597.64	550.5	555.64	557.45	640.4	629.91	704.01	862.77	heat shock protein 90 alpha family class A member 1 [Source:HGNC Symbol;Acc:HGNC:5253]	14	102080738	102139699	58961
ENSG00000080839	RBL1	770.36	728.85	1170.78	1050.22	987.62	961.37	914.55	1032.95	8.8	6.45	9.98	8.05	12.51	10.26	9.14	12.69	RB transcriptional corepressor like 1 [Source:HGNC Symbol;Acc:HGNC:9893]	20	36996349	37095995	99646
ENSG00000080845	DLGAP4	2211.95	2149.66	2108.29	1692.1	1525.24	1522.54	2404.1	1902.22	46.73	47.24	35.98	31.91	40.07	34.57	48.54	47.11	DLG associated protein 4 [Source:HGNC Symbol;Acc:HGNC:24476]	20	36306336	36528637	222301
ENSG00000080854	IGSF9B	98	94	116	75	90	96	113	67	1.92	1.82	2.11	1.41	1.88	2.48	1.82	2.24	immunoglobulin superfamily member 9B [Source:HGNC Symbol;Acc:HGNC:32326]	11	133908564	133956985	48421
ENSG00000080910	CFHR2	2	2	0	2	2	3	0	1	0.06	0.07	0	0.06	0.07	0.11	0	0.06	complement factor H related 2 [Source:HGNC Symbol;Acc:HGNC:4890]	1	196943738	196959622	15884
ENSG00000080947	CROCCP3	48.78	52.87	47.81	48.05	42.56	58.12	23.18	43.12	0.54	0.61	0.42	0.55	0.92	0.93	0.26	0.83	ciliary rootlet coiled-coil, rootletin pseudogene 3 [Source:HGNC Symbol;Acc:HGNC:29405]	1	16467436	16499257	31821
ENSG00000080986	NDC80	555	517	1037	864	735.01	608	323	322	12.83	12.16	17.26	17.56	17.94	14.7	6.85	8.26	NDC80, kinetochore complex component [Source:HGNC Symbol;Acc:HGNC:16909]	18	2571557	2616635	45078
ENSG00000081014	AP4E1	865	685	1013	858	819	752.88	1028.02	1049	5.1	4.4	4.9	4.6	5.81	5.44	6.41	8.29	adaptor related protein complex 4 subunit epsilon 1 [Source:HGNC Symbol;Acc:HGNC:573]	15	50908672	51005895	97223
ENSG00000081019	RSBN1	843	833	819.88	702.68	593	678	560	579	10.03	9.8	10.07	8.14	9.19	9.67	7.5	8.68	round spermatid basic protein 1 [Source:HGNC Symbol;Acc:HGNC:25642]	1	113761832	113812476	50644
ENSG00000081026	MAGI3	163	146	231.96	195	180	169	138	127	1.63	1.39	1.47	1.35	1.82	1.5	1.17	1.49	membrane associated guanylate kinase, WW and PDZ domain containing 3 [Source:HGNC Symbol;Acc:HGNC:29647]	1	113390515	113685923	295408
ENSG00000081041	CXCL2	0	0	1.26	1.06	0	0	0	0	0	0	0.08	0.04	0	0	0	0	C-X-C motif chemokine ligand 2 [Source:HGNC Symbol;Acc:HGNC:4603]	4	74097040	74099196	2156
ENSG00000081051	AFP	0	0	0	0	0	0	0	0	0	0	0	0	0	0	0	0	alpha fetoprotein [Source:HGNC Symbol;Acc:HGNC:317]	4	73431138	73456174	25036
ENSG00000081052	COL4A4	248	208	314	307	281	266.09	257	184	1.55	0.89	1	1.56	1.32	1.29	1.13	1.19	collagen type IV alpha 4 chain [Source:HGNC Symbol;Acc:HGNC:2206]	2	227002711	227164453	161742
ENSG00000081059	TCF7	6097.28	5778.89	10271.3	9354.98	7832.83	7122.09	8278.88	5747.14	113.18	116.16	163.34	168.07	202.49	174.01	191.39	134.2	transcription factor 7 [Source:HGNC Symbol;Acc:HGNC:11639]	5	134114681	134151865	37184
ENSG00000081087	OSTM1	516.12	557	352	370	340	344	353	383.61	5.62	8.85	6.98	7.43	7.6	9.55	6.85	8.5	osteoclastogenesis associated transmembrane protein 1 [Source:HGNC Symbol;Acc:HGNC:21652]	6	108041409	108165854	124445
ENSG00000081138	CDH7	1	0	1	0	1	0	1	4	0	0	0.01	0	0.07	0	0.02	0.06	cadherin 7 [Source:HGNC Symbol;Acc:HGNC:1766]	18	65750252	65890337	140085
ENSG00000081148	IMPG2	128	71	38	42	33	40	31	29	0.6	0.36	0.15	0.18	0.19	0.23	0.16	0.18	interphotoreceptor matrix proteoglycan 2 [Source:HGNC Symbol;Acc:HGNC:18362]	3	101222546	101320575	98029
ENSG00000081154	PCNP	3206.97	2834.85	2632.73	2568.41	2207.36	2062.62	2721.14	2815.93	111.49	95.06	102.58	103.24	95.53	92.34	115.1	119.34	PEST proteolytic signal containing nuclear protein [Source:HGNC Symbol;Acc:HGNC:30023]	3	101574095	101594437	20342
ENSG00000081177	EXD2	528	525	537.9	510	450.46	449	507	452	6.31	7.63	5.47	5.76	6.76	6.83	7.08	7.09	exonuclease 3'-5' domain containing 2 [Source:HGNC Symbol;Acc:HGNC:20217]	14	69191511	69244020	52509
ENSG00000081181	ARG2	275.06	274.53	199.84	230.02	174.71	111.39	285.96	291.47	6.05	6.84	4.61	4.38	4.4	3.86	7.36	8.1	arginase 2 [Source:HGNC Symbol;Acc:HGNC:664]	14	67619920	67651708	31788
ENSG00000081189	MEF2C	11090.3	10050.8	17577	17232.6	13933.5	13141.9	12853	11010.8	208.84	199.15	323.66	327.62	304	298.36	265.9	240.39	myocyte enhancer factor 2C [Source:HGNC Symbol;Acc:HGNC:6996]	5	88717117	88904257	187140
ENSG00000081237	PTPRC	8800.77	7756.02	9795.93	9391.2	7528.23	6642.56	8265.78	7808.34	85.03	79.89	91.73	98.87	96.86	86.02	91.15	89.82	protein tyrosine phosphatase, receptor type C [Source:HGNC Symbol;Acc:HGNC:9666]	1	198638457	198757476	119019
ENSG00000081248	CACNA1S	0	0	2	0	4	0	0	2	0	0	0.01	0	0.03	0	0	0.02	calcium voltage-gated channel subunit alpha1 S [Source:HGNC Symbol;Acc:HGNC:1397]	1	201039512	201112451	72939
ENSG00000081277	PKP1	0	1	1	1	0	0	1	0	0	0.01	0.04	0.01	0	0	0.01	0	plakophilin 1 [Source:HGNC Symbol;Acc:HGNC:9023]	1	201283452	201332993	49541
ENSG00000081307	UBA5	1669.3	1577.67	1852.62	1632.16	1500.74	1755.58	1646.8	1666.9	37.76	42.79	36.87	34.43	37.9	60.57	37.82	45.64	ubiquitin like modifier activating enzyme 5 [Source:HGNC Symbol;Acc:HGNC:23230]	3	132654446	132678097	23651
ENSG00000081320	STK17B	3999.96	3514.06	2884.88	2787.99	2301.95	2359.98	2022.94	2141.58	33.16	31.12	22.32	24.73	23.17	24.48	18.78	23.87	serine/threonine kinase 17b [Source:HGNC Symbol;Acc:HGNC:11396]	2	196133583	196176503	42920
ENSG00000081377	CDC14B	111.18	93.23	181.83	164.17	166.76	136.88	813.43	790.79	0.83	0.78	1.3	1.31	1.67	1.44	7.66	8.92	cell division cycle 14B [Source:HGNC Symbol;Acc:HGNC:1719]	9	96490241	96619830	129589
ENSG00000081386	ZNF510	820	674	753	700	568	511	506.01	539	9.95	6.95	6.29	6.57	7.92	6.16	5.19	5.41	zinc finger protein 510 [Source:HGNC Symbol;Acc:HGNC:29161]	9	96755865	96778129	22264
ENSG00000081479	LRP2	81	51	24	33	20	12	25	22	0.56	0.22	0.11	0.23	0.79	0.32	0.3	0.2	LDL receptor related protein 2 [Source:HGNC Symbol;Acc:HGNC:6694]	2	169127109	169362534	235425
ENSG00000081665	ZNF506	362.31	351.45	325.37	306.82	248.07	309.21	283.88	286.17	5.24	4.5	5.67	4.03	4.32	6.09	5.31	5.21	zinc finger protein 506 [Source:HGNC Symbol;Acc:HGNC:23780]	19	19785839	19821751	35912
ENSG00000081692	JMJD4	662.51	688.28	1235.29	1066.06	902.54	939.79	1220.16	752.34	12.36	13.75	18.18	17.48	18.86	20.73	22.82	19.69	jumonji domain containing 4 [Source:HGNC Symbol;Acc:HGNC:25724]	1	227730425	227735411	4986
ENSG00000081721	DUSP12	872	814	1134	1036	860	773	1017	965	36.08	36.1	40.96	41.58	41.36	38.55	42.32	52.24	dual specificity phosphatase 12 [Source:HGNC Symbol;Acc:HGNC:3067]	1	161749758	161757238	7480
ENSG00000081760	AACS	2387.99	2207.92	2450.94	2297	1617.38	1462	2702.84	1914.96	30.57	30.64	25.3	26.44	26.4	22.46	35.71	32.17	acetoacetyl-CoA synthetase [Source:HGNC Symbol;Acc:HGNC:21298]	12	125065434	125143333	77899
ENSG00000081791	DELE1	3115	2771.65	3333.74	2940	2633.28	2249	2581.22	1759.99	76.08	79.86	71.99	68.72	88.12	71.84	75.5	64.56	DAP3 binding cell death enhancer 1 [Source:HGNC Symbol;Acc:HGNC:28969]	5	141923855	141942047	18192
ENSG00000081800	SLC13A1	1	3	2	3	0	4	2	0	0.02	0.05	0.03	0.05	0	0.07	0.04	0	solute carrier family 13 member 1 [Source:HGNC Symbol;Acc:HGNC:10916]	7	123113531	123199972	86441
ENSG00000081803	CADPS2	1052.93	1000	716	651	519	468	580	568	11.43	11.56	6.33	6.52	6.62	6.23	6.21	8.49	calcium dependent secretion activator 2 [Source:HGNC Symbol;Acc:HGNC:16018]	7	122318411	122886759	568348
ENSG00000081818	PCDHB4	6.78	5.06	4.24	6.01	3.6	1.04	3.55	2.18	0.07	0.07	0.09	0.06	0.06	0.01	0.05	0.03	protocadherin beta 4 [Source:HGNC Symbol;Acc:HGNC:8689]	5	141121799	141125623	3824
ENSG00000081842	PCDHA6	2.57	0	5.56	0	6.61	5.4	8.11	6.65	0.03	0	0.06	0	0.11	0.08	0.12	0.11	protocadherin alpha 6 [Source:HGNC Symbol;Acc:HGNC:8672]	5	140827958	141012347	184389
ENSG00000081853	PCDHGA2	24.9	47.58	57.34	33.82	45.45	30.56	33.75	20.88	0.21	0.43	0.4	0.26	0.46	0.32	0.3	0.24	protocadherin gamma subfamily A, 2 [Source:HGNC Symbol;Acc:HGNC:8700]	5	141338760	141512975	174215
ENSG00000081870	HSPB11	444	452	720	664	559	560	469	537	22.12	24.54	27.91	28.77	32.27	33.09	24.15	34.16	heat shock protein family B (small) member 11 [Source:HGNC Symbol;Acc:HGNC:25019]	1	53916574	53945929	29355
ENSG00000081913	PHLPP1	1570	1546.92	1881	1643	1217.08	1216	1142	893	11.59	10.57	11.24	13.8	11.3	10.41	11.16	9.63	PH domain and leucine rich repeat protein phosphatase 1 [Source:HGNC Symbol;Acc:HGNC:20610]	18	62715541	62980433	264892
ENSG00000081923	ATP8B1	3.56	3.17	4.09	6.3	11.13	9.14	5.13	2.16	0.13	0.03	0.02	0.11	0.25	0.19	0.04	0.02	ATPase phospholipid transporting 8B1 [Source:HGNC Symbol;Acc:HGNC:3706]	18	57646426	57803315	156889
ENSG00000081985	IL12RB2	52	38	30	33	19	12	17	19	0.58	0.92	0.46	0.58	0.59	0.16	0.23	0.47	interleukin 12 receptor subunit beta 2 [Source:HGNC Symbol;Acc:HGNC:5972]	1	67307364	67397090	89726
ENSG00000082014	SMARCD3	79.19	94.29	74.27	57.56	80.67	59.25	47.71	41.95	3.53	3.75	2.41	2.05	4.89	3.07	2.73	2.84	SWI/SNF related, matrix associated, actin dependent regulator of chromatin, subfamily d, member 3 [Source:HGNC Symbol;Acc:HGNC:11108]	7	151238764	151277896	39132
ENSG00000082068	WDR70	1422.48	1196.4	1545.4	1477.72	1121.46	1027.93	1301.24	1124	43.53	37.1	34.89	37.74	35.81	39.99	40.33	39.73	WD repeat domain 70 [Source:HGNC Symbol;Acc:HGNC:25495]	5	37379212	37753435	374223
ENSG00000082074	FYB1	31	32	99	85	60	60	4	5	0.59	0.45	1.43	1.01	0.9	1.67	0.11	0.25	FYN binding protein 1 [Source:HGNC Symbol;Acc:HGNC:4036]	5	39105252	39274528	169276
ENSG00000082126	MPP4	1	3	6	8	2	5	8	11	0.02	0.08	0.1	0.29	0.05	0.11	0.17	0.27	membrane palmitoylated protein 4 [Source:HGNC Symbol;Acc:HGNC:13680]	2	201644870	201698694	53824
ENSG00000082146	STRADB	594.58	626.14	930.13	870.96	666.03	608.87	771.91	822.74	14.43	15.62	18.31	19.4	19.24	18.39	16.89	20.58	STE20 related adaptor beta [Source:HGNC Symbol;Acc:HGNC:13205]	2	201387858	201480846	92988
ENSG00000082153	BZW1	7973.45	7035.41	9284.96	8470.49	7049.22	6745.9	7805.22	8800.5	162.11	152.77	238.57	215.08	176.17	188.17	169.92	248.54	basic leucine zipper and W2 domains 1 [Source:HGNC Symbol;Acc:HGNC:18380]	2	200810594	200827338	16744
ENSG00000082175	PGR	0	0	0	0	0	0	0	0	0	0	0	0	0	0	0	0	progesterone receptor [Source:HGNC Symbol;Acc:HGNC:8910]	11	101029624	101130524	100900
ENSG00000082196	C1QTNF3	41.86	34.43	33.83	33.79	17.54	27.6	18.09	34.49	1.45	1.21	1.36	0.83	1	1.18	0.63	1.49	C1q and TNF related 3 [Source:HGNC Symbol;Acc:HGNC:14326]	5	34019448	34043832	24384
ENSG00000082212	ME2	3239.63	2991.97	4525.58	4337.5	3392.44	3410.82	4282.68	4275.6	61.26	58.61	70.17	71.86	74.32	73.44	84.11	103.65	malic enzyme 2 [Source:HGNC Symbol;Acc:HGNC:6984]	18	50879080	50954257	75177
ENSG00000082213	C5orf22	1146	1035.29	1124	1012	930.02	864	1087	1117	23.08	21.01	21.3	20.76	20.07	22.65	25.98	27.52	chromosome 5 open reading frame 22 [Source:HGNC Symbol;Acc:HGNC:25639]	5	31532287	31555053	22766
ENSG00000082258	CCNT2	1305	972	1642.09	1463.86	1331.82	1151	1339.21	1384	15.46	11.63	17.18	16.18	19	16.84	16.8	18.47	cyclin T2 [Source:HGNC Symbol;Acc:HGNC:1600]	2	134918235	134959342	41107
ENSG00000082269	FAM135A	457	403	442.29	442	392.37	332	413	461	4.11	3.81	4.02	3.54	4.21	5.07	4.19	5.33	family with sequence similarity 135 member A [Source:HGNC Symbol;Acc:HGNC:21084]	6	70412941	70561174	148233
ENSG00000082293	COL19A1	1520.86	1301.54	1297	1308.61	1075.4	1063	748.74	697.37	13.58	14.32	12.57	13.79	15.55	18.45	9.59	10.13	collagen type XIX alpha 1 chain [Source:HGNC Symbol;Acc:HGNC:2196]	6	69866556	70212468	345912
ENSG00000082397	EPB41L3	0	4	3	0	0	0	2	0	0	0.04	0.03	0	0	0	0.08	0	erythrocyte membrane protein band 4.1 like 3 [Source:HGNC Symbol;Acc:HGNC:3380]	18	5392381	5630700	238319
ENSG00000082438	COBLL1	1	2	0	1	0	1	0	0	0.09	0.19	0	0.01	0	0.01	0	0	cordon-bleu WH2 repeat protein like 1 [Source:HGNC Symbol;Acc:HGNC:23571]	2	164653624	164843679	190055
ENSG00000082458	DLG3	26	18.9	18	17	9	17	24	14	0.49	0.18	0.18	0.14	0.17	0.45	0.34	0.19	discs large MAGUK scaffold protein 3 [Source:HGNC Symbol;Acc:HGNC:2902]	X	70444835	70505490	60655
ENSG00000082482	KCNK2	150	161	125	149	80	71	94.88	69	2.67	2.71	1.86	2.84	1.9	2.05	1.74	1.14	potassium two pore domain channel subfamily K member 2 [Source:HGNC Symbol;Acc:HGNC:6277]	1	215005775	215237093	231318
ENSG00000082497	SERTAD4	1	0	0	0	0	0	0	0	0.04	0	0	0	0	0	0	0	SERTA domain containing 4 [Source:HGNC Symbol;Acc:HGNC:25236]	1	210232796	210246631	13835
ENSG00000082512	TRAF5	1103	908	1918.98	1839	1530	1509.34	1225	1397	14.73	14.37	22.19	22.77	23.45	24.15	17.09	24.62	TNF receptor associated factor 5 [Source:HGNC Symbol;Acc:HGNC:12035]	1	211326615	211374946	48331
ENSG00000082515	MRPL22	732	620.76	859	800.77	584.98	578.12	580.01	609	40.54	39.11	41.67	41.34	37.36	38.95	34.56	44.07	mitochondrial ribosomal protein L22 [Source:HGNC Symbol;Acc:HGNC:14480]	5	154941073	154969411	28338
ENSG00000082516	GEMIN5	2155.3	2045	2886	2760	2024	1844	3044.36	2423	18.36	17.41	19.2	21.12	18.75	18	26.6	23.84	gem nuclear organelle associated protein 5 [Source:HGNC Symbol;Acc:HGNC:20043]	5	154887411	154938211	50800
ENSG00000082556	OPRK1	0	1	2	4	0	0	2	0	0	0.02	0.03	0.03	0	0	0.02	0	opioid receptor kappa 1 [Source:HGNC Symbol;Acc:HGNC:8154]	8	53225716	53251697	25981
ENSG00000082641	NFE2L1	17022.5	15312.2	26432.7	25203.1	18698.1	17425.5	30900.7	22564	195.96	177.42	268.24	280.71	259.65	248.82	419.47	342.75	nuclear factor, erythroid 2 like 1 [Source:HGNC Symbol;Acc:HGNC:7781]	17	48048329	48061545	13216
ENSG00000082684	SEMA5B	5	0	1	2	1	1	0	0	0.05	0	0.01	0.02	0.01	0.03	0	0	semaphorin 5B [Source:HGNC Symbol;Acc:HGNC:10737]	3	122909082	123028605	119523
ENSG00000082701	GSK3B	3239	3074.55	2645	2319	1982	1900	2483	2303.87	39.76	36.71	29.55	26.38	27.1	24.15	30.75	34.55	glycogen synthase kinase 3 beta [Source:HGNC Symbol;Acc:HGNC:4617]	3	119821323	120094417	273094
ENSG00000082781	ITGB5	346	311	570	543.02	449	361	402	348	11.68	12.46	15.32	15.39	18.6	12.23	12.86	11.58	integrin subunit beta 5 [Source:HGNC Symbol;Acc:HGNC:6160]	3	124761948	124901418	139470
ENSG00000082805	ERC1	2114	1885	2567.88	2350.78	1978	1591	2035.82	1692	10.71	9.89	11.02	11.2	12.48	10.5	11.38	10.93	ELKS/RAB6-interacting/CAST family member 1 [Source:HGNC Symbol;Acc:HGNC:17072]	12	990509	1495933	505424
ENSG00000082898	XPO1	8003.21	6973.02	8145.3	7770.23	6575.55	6740.29	6112.17	7168.88	99.19	91.26	92.47	97.97	108.27	103.41	84.23	112.95	exportin 1 [Source:HGNC Symbol;Acc:HGNC:12825]	2	61477849	61538626	60777
ENSG00000082929	LINC01587	0	0	1	1	0	0	0	0	0	0	0.07	0.07	0	0	0	0	long intergenic non-protein coding RNA 1587 [Source:HGNC Symbol;Acc:HGNC:13716]	4	5524569	5527801	3232
ENSG00000082996	RNF13	728.63	642.4	926.29	816.84	698.44	623.63	953.73	1052.44	21.99	18.4	22.37	20.57	23.63	21.77	27.67	40.69	ring finger protein 13 [Source:HGNC Symbol;Acc:HGNC:10057]	3	149812708	149962139	149431
ENSG00000083067	TRPM3	2	0	6	4	5	5	3	0	0.02	0	0.09	0.02	0.05	0.05	0.03	0	transient receptor potential cation channel subfamily M member 3 [Source:HGNC Symbol;Acc:HGNC:17992]	9	70529063	71446904	917841
ENSG00000083093	PALB2	1000.63	866.68	1400.51	1213.3	967.44	812.33	1109.85	999.93	10.61	11.42	12.51	13.51	13.19	12.13	13.37	15.26	partner and localizer of BRCA2 [Source:HGNC Symbol;Acc:HGNC:26144]	16	23603160	23641310	38150
ENSG00000083097	DOP1A	703.08	651.06	863.11	811.82	578.5	632.03	570.84	594.44	4.5	5.08	4.38	4.59	4.14	5.68	3.94	4.83	DOP1 leucine zipper like protein A [Source:HGNC Symbol;Acc:HGNC:21194]	6	83067666	83171350	103684
ENSG00000083099	LYRM2	647.61	620.48	1135.69	1103.95	938.36	850.48	1172.94	1208.16	8.45	10.87	15.59	16.64	17.04	14.62	18.6	21	LYR motif containing 2 [Source:HGNC Symbol;Acc:HGNC:25229]	6	89568144	89638749	70605
ENSG00000083123	BCKDHB	351	379	837.05	809	627	617.68	601	590	7.37	8.93	14.72	14.45	14.62	15.25	13.1	15.38	branched chain keto acid dehydrogenase E1 subunit beta [Source:HGNC Symbol;Acc:HGNC:987]	6	80106647	80346270	239623
ENSG00000083168	KAT6A	3927	3358.49	4253.03	4011.4	3132	2847	4233.58	3523.99	22.4	19.55	18.85	19.63	20.5	19.16	24.4	23.87	lysine acetyltransferase 6A [Source:HGNC Symbol;Acc:HGNC:13013]	8	41929479	42051994	122515
ENSG00000083223	TUT7	2346	2180.85	3004.35	2994.97	2301	2254.92	1993	1832	21.55	22.02	23.33	24.07	23.83	24.09	18.61	18.46	terminal uridylyl transferase 7 [Source:HGNC Symbol;Acc:HGNC:25817]	9	86287733	86354454	66721
ENSG00000083290	ULK2	3	3	7	6	2	0	2	4	0.07	0.01	0.1	0.34	0.17	0	0.07	0.19	unc-51 like autophagy activating kinase 2 [Source:HGNC Symbol;Acc:HGNC:13480]	17	19770829	19867936	97107
ENSG00000083307	GRHL2	0	0	0	1	0	0	0	0	0	0	0	0.01	0	0	0	0	grainyhead like transcription factor 2 [Source:HGNC Symbol;Acc:HGNC:2799]	8	101492432	101669726	177294
ENSG00000083312	TNPO1	4815.44	4677.28	4946.05	4596.33	3852.12	3620.68	4093.52	4629.93	61.12	53.97	47.25	46.53	50.48	52.78	50.54	72.54	transportin 1 [Source:HGNC Symbol;Acc:HGNC:6401]	5	72816312	72916733	100421
ENSG00000083444	PLOD1	3094	2754	3527	3153	2684	2370	3594	2369	44.85	42.51	39.5	38.75	48.04	40.79	53.29	44.11	procollagen-lysine,2-oxoglutarate 5-dioxygenase 1 [Source:HGNC Symbol;Acc:HGNC:9081]	1	11934205	11975538	41333
ENSG00000083454	P2RX5	1348.09	1271.77	2764.42	2305.18	1444.7	1496.06	3455.06	2531.1	36.5	33.28	56.57	52.94	50.34	46.37	100.46	87.84	purinergic receptor P2X 5 [Source:HGNC Symbol;Acc:HGNC:8536]	17	3672199	3696240	24041
ENSG00000083457	ITGAE	195.24	181.09	252	253.02	169.06	140	201	226	9.27	8.66	10.67	12.32	10.61	9.46	11.11	14.92	integrin subunit alpha E [Source:HGNC Symbol;Acc:HGNC:6147]	17	3714628	3801188	86560
ENSG00000083520	DIS3	2732.22	2515.01	3825.53	3258.84	2518.16	2289.31	2794.11	2667.5	28.44	29.21	35.16	32.2	31.15	29.24	31.19	37.34	DIS3 homolog, exosome endoribonuclease and 3'-5' exoribonuclease [Source:HGNC Symbol;Acc:HGNC:20604]	13	72752169	72782096	29927
ENSG00000083535	PIBF1	423	389	525	480	405	379	427	539.05	5.47	5.47	6.87	6.91	6.3	6.9	5.87	11.73	progesterone immunomodulatory binding factor 1 [Source:HGNC Symbol;Acc:HGNC:23352]	13	72782133	73016461	234328
ENSG00000083544	TDRD3	758	612.31	725.13	740	521.13	549	597	567	11.88	10.59	9.32	10.6	9.78	10.59	10.24	11.82	tudor domain containing 3 [Source:HGNC Symbol;Acc:HGNC:20612]	13	60396457	60573878	177421
ENSG00000083622	AC000061.1	0	0	0	0	0	0	0	0	0	0	0	0	0	0	0	0	novel transcript, antisense to CFTR	7	117604791	117647415	42624
ENSG00000083635	NUFIP1	559.19	492.25	709.99	544.34	550.78	516.75	635.5	515.86	6.38	6.12	6.59	5.63	7.53	7.26	7.72	7.78	nuclear FMR1 interacting protein 1 [Source:HGNC Symbol;Acc:HGNC:8057]	13	44939249	44989471	50222
ENSG00000083642	PDS5B	2373.58	2054.95	2343.01	2028.33	1723.03	1585.24	1383.01	1361.09	28.85	24.56	24.41	23.61	26.73	22.86	19.58	19.62	PDS5 cohesin associated factor B [Source:HGNC Symbol;Acc:HGNC:20418]	13	32586452	32778019	191567
ENSG00000083720	OXCT1	4040.68	3669.02	6826.63	6249.59	4760.4	4467.5	5044.1	4851.64	71.83	64.15	98.47	108.62	92.51	81.98	90.16	96.76	3-oxoacid CoA-transferase 1 [Source:HGNC Symbol;Acc:HGNC:8527]	5	41730065	41870425	140360
ENSG00000083750	RRAGB	462	365	425	405	366	298.94	327	256.97	13.33	9.27	10.98	9.22	11.36	12.07	11.22	10.71	Ras related GTP binding B [Source:HGNC Symbol;Acc:HGNC:19901]	X	55717739	55758774	41035
ENSG00000083782	EPYC	0	0	0	0	0	0	0	0	0	0	0	0	0	0	0	0	epiphycan [Source:HGNC Symbol;Acc:HGNC:3053]	12	90963682	91005026	41344
ENSG00000083799	CYLD	4969	4393	6881.32	6580	5187.94	5041.88	10487.9	9730.82	50.98	49.81	55.28	59.52	62.68	62.8	115.99	126.4	CYLD lysine 63 deubiquitinase [Source:HGNC Symbol;Acc:HGNC:2584]	16	50742050	50801935	59885
ENSG00000083807	SLC27A5	278.22	271.31	422.15	392.97	248.6	304.6	419.1	341.03	16.49	17.05	19.3	18.21	15.02	16.98	23.52	25.15	solute carrier family 27 member 5 [Source:HGNC Symbol;Acc:HGNC:10999]	19	58479512	58512413	32901
ENSG00000083812	ZNF324	897.71	872.24	1097.29	907.38	838.25	793.36	1210.03	788.24	14.35	13.7	14.7	12.12	15.51	15.96	20.62	13.29	zinc finger protein 324 [Source:HGNC Symbol;Acc:HGNC:14096]	19	58467045	58475436	8391
ENSG00000083814	ZNF671	434	384	695	628.42	515	503	411	271	7.45	6.91	9.73	9.93	10.7	10.61	7.87	6.28	zinc finger protein 671 [Source:HGNC Symbol;Acc:HGNC:26279]	19	57719751	57727624	7873
ENSG00000083817	ZNF416	415.95	367	458.89	435.85	315.91	348.54	420.88	324.8	6.53	6.27	5.86	6.2	5.93	6.73	7.03	6.74	zinc finger protein 416 [Source:HGNC Symbol;Acc:HGNC:20645]	19	57571566	57578911	7345
ENSG00000083828	ZNF586	693.86	627.08	788.6	669.36	549.32	588.02	438.74	346	14.91	14.36	12.2	11.81	13.91	14.88	10.7	9.22	zinc finger protein 586 [Source:HGNC Symbol;Acc:HGNC:25949]	19	57769655	57819939	50284
ENSG00000083838	ZNF446	549.77	640.96	589.59	433.13	402.66	460.97	440.25	315.65	11.17	13.9	10.29	7.88	10.03	11.57	9.67	9.25	zinc finger protein 446 [Source:HGNC Symbol;Acc:HGNC:21036]	19	58474017	58481230	7213
ENSG00000083844	ZNF264	1151.98	1086.91	746.1	572.63	534.53	548.14	584.91	482.86	13.94	14.41	11.3	8.76	10.89	16.3	11.33	8.48	zinc finger protein 264 [Source:HGNC Symbol;Acc:HGNC:13057]	19	57191500	57222846	31346
ENSG00000083845	RPS5	29411.2	30442.7	29387.5	26932.8	18448.7	19364.9	22141.7	15810.4	1621.32	1823.25	1321.13	1351.99	1216.38	1309.12	1296.84	1154.79	ribosomal protein S5 [Source:HGNC Symbol;Acc:HGNC:10426]	19	58386400	58394806	8406
ENSG00000083857	FAT1	8	7	22	25	13	21	47	39	0.02	0.33	0.43	0.28	0.19	0.13	0.31	1.43	FAT atypical cadherin 1 [Source:HGNC Symbol;Acc:HGNC:3595]	4	186587794	186726722	138928
ENSG00000083896	YTHDC1	2213.05	1902.68	2311.56	2037.49	1710.43	1534.01	1570.98	1422	35.73	32.07	31.78	32.24	33.21	33.83	30.17	32.07	YTH domain containing 1 [Source:HGNC Symbol;Acc:HGNC:30626]	4	68310387	68350089	39702
ENSG00000083937	CHMP2B	880	771	951.15	799	728	673.24	925.16	976.34	21.06	20.39	23.55	20.59	21.63	20.42	26.63	30.81	charged multivesicular body protein 2B [Source:HGNC Symbol;Acc:HGNC:24537]	3	87227271	87255556	28285
ENSG00000084070	SMAP2	7179	6760.96	9751.98	8775.91	7235.19	6872	11157	8807.04	111.54	108.04	122.66	124.11	133.59	123.02	187.72	184.58	small ArfGAP2 [Source:HGNC Symbol;Acc:HGNC:25082]	1	40344850	40423326	78476
ENSG00000084072	PPIE	1747.01	1603.9	1858.62	1783.8	1258.89	1186.03	1688.53	1228.87	59.3	59.07	49.55	52.63	46.89	47.67	59.18	50.88	peptidylprolyl isomerase E [Source:HGNC Symbol;Acc:HGNC:9258]	1	39692182	39763914	71732
ENSG00000084073	ZMPSTE24	1531	1352.1	1423.18	1465	1297	1345	1568.29	1785.77	22.13	20.82	17.28	19.08	21.52	23.3	23.36	33.35	zinc metallopeptidase STE24 [Source:HGNC Symbol;Acc:HGNC:12877]	1	40258236	40294180	35944
ENSG00000084090	STARD7	8676.14	8606.62	9833.52	8815.49	7428.29	7081.03	7681.75	6612.22	147.72	139.62	137.87	141.34	142.55	138.74	135.89	129.57	StAR related lipid transfer domain containing 7 [Source:HGNC Symbol;Acc:HGNC:18063]	2	96184859	96208825	23966
ENSG00000084092	NOA1	2223	2430.71	2183	1875.74	1699	1810.23	1261	1067	40.14	47.78	32.06	30.68	36.73	40.23	24.24	25.47	nitric oxide associated 1 [Source:HGNC Symbol;Acc:HGNC:28473]	4	56963350	56977606	14256
ENSG00000084093	REST	1540.42	1418	1591.12	1642	1241.01	1279	1252	1341	11.05	9.96	12.91	13.08	12.68	13.21	9.87	13.53	RE1 silencing transcription factor [Source:HGNC Symbol;Acc:HGNC:9966]	4	56907876	56966678	58802
ENSG00000084110	HAL	9	5	4	4	5	5	4	4	0.12	0.28	0.1	0.15	0.24	0.48	0.22	0.24	histidine ammonia-lyase [Source:HGNC Symbol;Acc:HGNC:4806]	12	95972662	95996365	23703
ENSG00000084112	SSH1	4371.11	4009.99	4936.13	4777	4068.97	4137.98	5002.02	4400.24	28.72	27.55	27.97	29.65	30.73	31.61	36.34	34.54	slingshot protein phosphatase 1 [Source:HGNC Symbol;Acc:HGNC:30579]	12	108778191	108857590	79399
ENSG00000084207	GSTP1	13603	13137	15911.9	14797.5	12444	12753.2	11695	7684.04	751.31	787.89	712.91	739.18	815.54	861.89	689.48	562.94	glutathione S-transferase pi 1 [Source:HGNC Symbol;Acc:HGNC:4638]	11	67583595	67586656	3061
ENSG00000084234	APLP2	2209	1838	2409	2185	1663	1582	2474	1948	33.84	29.76	28.74	29.14	29.32	28.24	38.87	35.98	amyloid beta precursor like protein 2 [Source:HGNC Symbol;Acc:HGNC:598]	11	130068147	130144811	76664
ENSG00000084444	FAM234B	99.06	85.87	68	56.02	43	51	51.03	52	0.92	1.06	0.51	0.52	0.55	0.53	0.63	0.62	family with sequence similarity 234 member B [Source:HGNC Symbol;Acc:HGNC:29288]	12	13044381	13142521	98140
ENSG00000084453	SLCO1A2	3	1	4	10	4	7	4	3	0.03	0.01	0.13	0.18	0.09	0.07	0.1	0.04	solute carrier organic anion transporter family member 1A2 [Source:HGNC Symbol;Acc:HGNC:10956]	12	21264600	21419594	154994
ENSG00000084463	WBP11	4171.21	3818.66	5335.1	4552.61	3927.91	3443.62	4053.99	3047.21	56.66	54.87	63.23	61.44	62.82	51.17	59.03	57.5	WW domain binding protein 11 [Source:HGNC Symbol;Acc:HGNC:16461]	12	14784582	14803486	18904
ENSG00000084623	EIF3I	7992.59	7571.96	9855.41	8891.61	7014.24	6278.65	8845.74	6670.89	263.13	262.11	264.29	260.06	282.08	254.97	308.87	292.74	eukaryotic translation initiation factor 3 subunit I [Source:HGNC Symbol;Acc:HGNC:3272]	1	32221928	32231604	9676
ENSG00000084628	NKAIN1	0	0	6	1	3	0	2	4	0	0	0.12	0.01	0.18	0	0.03	0.07	sodium/potassium transporting ATPase interacting 1 [Source:HGNC Symbol;Acc:HGNC:25743]	1	31179745	31239887	60142
ENSG00000084636	COL16A1	41	52	55	45	45	65	72	51	0.57	1.35	1.09	1.03	1.47	2.03	1.93	1.17	collagen type XVI alpha 1 chain [Source:HGNC Symbol;Acc:HGNC:2193]	1	31652263	31704319	52056
ENSG00000084652	TXLNA	7801.51	7074.16	9626.6	9126.88	7738.95	7288.2	8444.94	6351.99	62.97	62.11	63.16	66.66	74.6	72	72.57	67.49	taxilin alpha [Source:HGNC Symbol;Acc:HGNC:30685]	1	32179675	32198285	18610
ENSG00000084674	APOB	0	2	0	0	0	1	0	0	0	0.03	0	0	0	0	0	0	apolipoprotein B [Source:HGNC Symbol;Acc:HGNC:603]	2	21001429	21044073	42644
ENSG00000084676	NCOA1	1998.98	1666.16	2441.39	2283	1723	1529	2035.98	1789.94	13.28	12.32	13.94	14.26	14	12.74	14.26	15.84	nuclear receptor coactivator 1 [Source:HGNC Symbol;Acc:HGNC:7668]	2	24491914	24770702	278788
ENSG00000084693	AGBL5	1317.16	1363.9	2070.29	1994.88	1501.06	1511.07	1203.43	954.42	22.63	26.34	29.52	31.14	31.6	37.05	23.96	23.33	ATP/GTP binding protein like 5 [Source:HGNC Symbol;Acc:HGNC:26147]	2	27042364	27070622	28258
ENSG00000084710	EFR3B	13	16	37	21	24	25.01	26	16	0.14	0.11	0.23	0.1	0.19	0.23	0.15	0.11	EFR3 homolog B [Source:HGNC Symbol;Acc:HGNC:29155]	2	25042076	25159135	117059
ENSG00000084731	KIF3C	262	257	327	300	222	256	265	235	3.34	2.77	2.37	2.73	3.08	4.55	2.33	2.94	kinesin family member 3C [Source:HGNC Symbol;Acc:HGNC:6321]	2	25926598	25982749	56151
ENSG00000084733	RAB10	4056.98	4139.44	4019.99	3856	3335.94	3608.86	4083.58	4256.98	103.36	112.84	104.41	114.73	108.73	118.97	124.17	144	RAB10, member RAS oncogene family [Source:HGNC Symbol;Acc:HGNC:9759]	2	26034084	26137454	103370
ENSG00000084734	GCKR	0	0	0	1	2	0	1	0	0	0	0	0.02	0.18	0	0.06	0	glucokinase regulator [Source:HGNC Symbol;Acc:HGNC:4196]	2	27496839	27523684	26845
ENSG00000084754	HADHA	8019.04	7320.42	11600.9	10555.5	7911.91	7104.54	8383.39	6966.45	119.39	117.36	140.03	142.42	140.16	128.81	132.7	136.04	hydroxyacyl-CoA dehydrogenase trifunctional multienzyme complex subunit alpha [Source:HGNC Symbol;Acc:HGNC:4801]	2	26190635	26244672	54037
ENSG00000084764	MAPRE3	242	197.96	216	194	286	334	213	170	6.24	5.33	4.81	4.83	8.18	11.09	5.83	6.12	microtubule associated protein RP/EB family member 3 [Source:HGNC Symbol;Acc:HGNC:6892]	2	26970612	27027196	56584
ENSG00000084774	CAD	10978.1	9933.44	13460.2	12616	10376.2	9484.65	12244.8	8604.87	90.13	90.89	90.81	93.18	118.64	102.3	111.17	93.8	carbamoyl-phosphate synthetase 2, aspartate transcarbamylase, and dihydroorotase [Source:HGNC Symbol;Acc:HGNC:1424]	2	27217369	27243943	26574
ENSG00000085063	CD59	3341.03	2898.76	4352.25	3965.74	2977.62	2850.77	2998.63	2470.22	70.11	63.76	88.27	89.65	80.82	85.31	77.33	75.9	CD59 molecule (CD59 blood group) [Source:HGNC Symbol;Acc:HGNC:1689]	11	33703010	33736491	33481
ENSG00000085117	CD82	7675.2	7012.77	9578.07	8589.6	6884.38	7149.76	16804.6	11622	270.43	277.7	295.82	292.89	316.63	321.2	660.95	548.53	CD82 molecule [Source:HGNC Symbol;Acc:HGNC:6210]	11	44564427	44620358	55931
ENSG00000085185	BCORL1	691	683	601	634	470	441	407	316.85	4.87	4.68	3.43	4.51	3.67	3.7	3.17	2.99	BCL6 corepressor like 1 [Source:HGNC Symbol;Acc:HGNC:25657]	X	129981107	130058083	76976
ENSG00000085224	ATRX	3151.65	2316	3188.18	3180.17	2365.28	2379	2339.99	2627.54	33.12	30.61	38.24	38.46	30.49	33.13	26.28	37.67	ATRX, chromatin remodeler [Source:HGNC Symbol;Acc:HGNC:886]	X	77504878	77786233	281355
ENSG00000085231	AK6	168.9	162.87	227.99	191.79	130.56	131.08	198.29	244.65	12.97	13.55	14.84	13.58	12.02	12.18	15.99	24.57	adenylate kinase 6 [Source:HGNC Symbol;Acc:HGNC:49151]	5	69350984	69370013	19029
ENSG00000085265	FCN1	0	1	0	0	1	0	0	2	0	0.01	0	0	0.01	0	0	0.02	ficolin 1 [Source:HGNC Symbol;Acc:HGNC:3623]	9	134903232	134917912	14680
ENSG00000085274	MYNN	1014.02	827.79	992.47	816.71	647.21	571.01	742.92	752.36	16.59	14.86	13.9	12.46	12.54	11.39	12.79	12.96	myoneurin [Source:HGNC Symbol;Acc:HGNC:14955]	3	169772831	169789716	16885
ENSG00000085276	MECOM	6	0	2	4	3	0	0	2	0.05	0	0.02	0.14	0.03	0	0	0.14	MDS1 and EVI1 complex locus [Source:HGNC Symbol;Acc:HGNC:3498]	3	169083499	169663775	580276
ENSG00000085365	SCAMP1	565.04	515.31	502	446	393	391.31	425	464	10.63	12.53	9.43	9.48	10.1	11.36	10.38	11.94	secretory carrier membrane protein 1 [Source:HGNC Symbol;Acc:HGNC:10563]	5	78360611	78480739	120128
ENSG00000085377	PREP	1518.36	1266.1	1719	1629	1187.02	1128	1361	1201	20.42	17.66	17.7	18.76	18.25	18.63	20.05	21.87	prolyl endopeptidase [Source:HGNC Symbol;Acc:HGNC:9358]	6	105273220	105454062	180842
ENSG00000085382	HACE1	487	493	466.93	435	320	391.99	429	399.85	7.01	10.12	6.1	6.13	6.03	8.56	6.91	8.47	HECT domain and ankyrin repeat containing E3 ubiquitin protein ligase 1 [Source:HGNC Symbol;Acc:HGNC:21033]	6	104728094	104859919	131825
ENSG00000085415	SEH1L	2206	2207.75	2284	2020.94	1821	1713.68	2542	2233.31	39.09	43.88	43.51	37.76	43.84	41.35	52.88	50.4	SEH1 like nucleoporin [Source:HGNC Symbol;Acc:HGNC:30379]	18	12947133	12987536	40403
ENSG00000085433	WDR47	563	508	615	608	452	435	472	435	5.31	5.82	4.89	5.22	5.12	5.03	4.95	5.41	WD repeat domain 47 [Source:HGNC Symbol;Acc:HGNC:29141]	1	108970214	109042113	71899
ENSG00000085449	WDFY1	2349.92	2083.87	2191.1	1964.78	1665.4	1570.41	2545.04	2541.95	30.37	31.38	22.2	23.45	25.27	21.37	34.16	36.8	WD repeat and FYVE domain containing 1 [Source:HGNC Symbol;Acc:HGNC:20451]	2	223855716	223945357	89641
ENSG00000085465	OVGP1	126	122	67	40	51	44	49	17	2.97	2.64	1.05	0.77	1.68	1.11	0.96	0.4	oviductal glycoprotein 1 [Source:HGNC Symbol;Acc:HGNC:8524]	1	111414314	111427777	13463
ENSG00000085491	SLC25A24	615.63	583.04	645.23	616.07	521.55	570.27	485.59	521.33	7.21	7.54	6.2	6.63	7.39	8.19	6.1	8.06	solute carrier family 25 member 24 [Source:HGNC Symbol;Acc:HGNC:20662]	1	108134043	108200849	66806
ENSG00000085511	MAP3K4	2302.32	2234.52	2738.91	2485.86	2044.96	2038.58	1615.44	1537.19	23.72	24.27	22.61	24.46	25.31	28.42	18.61	20.83	mitogen-activated protein kinase kinase kinase 4 [Source:HGNC Symbol;Acc:HGNC:6856]	6	160991727	161117385	125658
ENSG00000085514	PILRA	1778.17	1750.28	2195.65	1956.11	1505.1	1381.2	2406.98	1701.47	58.79	62.86	60.18	60.08	59.85	57.3	85.08	74.62	paired immunoglobin like type 2 receptor alpha [Source:HGNC Symbol;Acc:HGNC:20396]	7	100367530	100400096	32566
ENSG00000085552	IGSF9	1	3	3	0	2	6	4	0	0.01	0.04	0.02	0	0.03	0.08	0.05	0	immunoglobulin superfamily member 9 [Source:HGNC Symbol;Acc:HGNC:18132]	1	159927039	159945613	18574
ENSG00000085563	ABCB1	1062.96	925.08	1226.34	1093.44	931.5	872.05	1234.45	1114.9	15.42	14.29	17.53	19.33	17.43	18.57	26.85	17.19	ATP binding cassette subfamily B member 1 [Source:HGNC Symbol;Acc:HGNC:40]	7	87503633	87713323	209690
ENSG00000085644	ZNF213	507	543.98	747.17	592.52	608.03	660.99	667.06	487	7.21	8.01	7.84	7.72	9.36	10.94	9.83	8.2	zinc finger protein 213 [Source:HGNC Symbol;Acc:HGNC:13005]	16	3129777	3142805	13028
ENSG00000085662	AKR1B1	5077.49	4698.73	6209.82	5721.34	4218.57	4020.94	4628.88	3452.4	159.06	158.66	156.1	160.27	156.42	153.72	153.75	142.55	aldo-keto reductase family 1 member B [Source:HGNC Symbol;Acc:HGNC:381]	7	134442356	134459284	16928
ENSG00000085719	CPNE3	1824	1708.95	1934.89	1939	1522.98	1529.01	1648	1638	24.36	23.56	24.86	29.51	26.86	25.48	22.01	27.02	copine 3 [Source:HGNC Symbol;Acc:HGNC:2316]	8	86514435	86561498	47063
ENSG00000085721	RRN3	1504.59	1387.12	1484	1500.67	1195.59	1177.99	1278.48	1242.22	18.25	18.51	15.24	17.89	17.92	17.98	16.96	20.11	RRN3 homolog, RNA polymerase I transcription factor [Source:HGNC Symbol;Acc:HGNC:30346]	16	15060022	15094317	34295
ENSG00000085733	CTTN	883	792	2118.83	1947.86	1623.9	1516	1753.93	1340.99	17.05	16.44	31.8	33.23	36.44	31.87	34.92	33.9	cortactin [Source:HGNC Symbol;Acc:HGNC:3338]	11	70398404	70436584	38180
ENSG00000085741	WNT11	2	1	1	0	0	0	3	4	0.04	0.02	0.02	0	0	0	0.07	0.11	Wnt family member 11 [Source:HGNC Symbol;Acc:HGNC:12776]	11	76186325	76210736	24411
ENSG00000085760	MTIF2	1261.99	1053.99	2106.93	1883	1605.98	1452.99	1982.94	1858.98	25.24	20.9	32.42	30.02	37.3	32.54	38.47	46.89	mitochondrial translational initiation factor 2 [Source:HGNC Symbol;Acc:HGNC:7441]	2	55236595	55269347	32752
ENSG00000085788	DDHD2	1851.14	1683.65	2178.67	2036.31	1707.04	1563.97	1654.65	1640.79	60.86	60.61	67.12	70.9	67.98	60.71	60.63	61	DDHD domain containing 2 [Source:HGNC Symbol;Acc:HGNC:29106]	8	38225218	38275558	50340
ENSG00000085831	TTC39A	1	5	7	5	2	11	6	6	0.01	0.16	0.13	0.18	0.06	0.66	0.2	0.4	tetratricopeptide repeat domain 39A [Source:HGNC Symbol;Acc:HGNC:18657]	1	51287258	51345116	57858
ENSG00000085832	EPS15	2474	2241.35	3425.1	3178	2372.72	2238.14	3109.98	3114.11	29.44	25.22	30.73	33.11	29.23	28.63	38.58	43.47	epidermal growth factor receptor pathway substrate 15 [Source:HGNC Symbol;Acc:HGNC:3419]	1	51354263	51519266	165003
ENSG00000085840	ORC1	1510	1334.73	2253	1981	1645	1511	1095	792	19.31	18.58	23.42	22.92	25.2	23.75	14.88	13.36	origin recognition complex subunit 1 [Source:HGNC Symbol;Acc:HGNC:8487]	1	52372829	52404423	31594
ENSG00000085871	MGST2	0	1	0	0	0	0	0	0	0	0.07	0	0	0	0	0	0	microsomal glutathione S-transferase 2 [Source:HGNC Symbol;Acc:HGNC:7063]	4	139665768	139740745	74977
ENSG00000085872	CHERP	4184.1	4303.63	4546.58	3704.52	4071.31	3918.98	3904.71	2546.93	55.3	56.14	47.19	42.69	61.59	65.15	51.93	41.27	calcium homeostasis endoplasmic reticulum protein [Source:HGNC Symbol;Acc:HGNC:16930]	19	16517894	16542437	24543
ENSG00000085978	ATG16L1	548	431	678	559.66	519.55	420.5	522	379	6.71	5.73	7.16	6.64	7.84	6.97	7.22	6.32	autophagy related 16 like 1 [Source:HGNC Symbol;Acc:HGNC:21498]	2	233210051	233295674	85623
ENSG00000085982	USP40	498	416	1404	1295	999	983	922	872	5.83	4.94	12.68	13.72	14.87	14.79	12.78	11.06	ubiquitin specific peptidase 40 [Source:HGNC Symbol;Acc:HGNC:20069]	2	233475520	233566782	91262
ENSG00000085998	POMGNT1	1927.25	1793.18	2649.96	2414.51	1887.08	1846.56	2602.44	1766	34.96	33.79	38.47	38.06	36.01	40.04	47.52	40.64	protein O-linked mannose N-acetylglucosaminyltransferase 1 (beta 1,2-) [Source:HGNC Symbol;Acc:HGNC:19139]	1	46188682	46220305	31623
ENSG00000085999	RAD54L	887.13	829.77	1587.94	1561.16	1204.74	1111.33	617.03	488.08	14.07	16.58	26.39	24.45	26.19	22.3	11.23	14.8	RAD54 like [Source:HGNC Symbol;Acc:HGNC:9826]	1	46247688	46278473	30785
ENSG00000086015	MAST2	2656	2358	2902.08	2445.19	2197.97	1989.03	2405	1728	24.38	22.52	21.15	18.82	23.81	22.06	22.35	19.22	microtubule associated serine/threonine kinase 2 [Source:HGNC Symbol;Acc:HGNC:19035]	1	45786987	46036122	249135
ENSG00000086061	DNAJA1	9951.87	9013.83	10917.4	10837.5	8852.47	8426.45	9840.94	8951.45	185.7	188.83	173.19	185.65	201.9	204.75	204.41	224.81	DnaJ heat shock protein family (Hsp40) member A1 [Source:HGNC Symbol;Acc:HGNC:5229]	9	33025273	33039907	14634
ENSG00000086062	B4GALT1	4564.98	4474.31	5596.81	4974.85	4107.74	4280.86	6725.88	5311.95	43.11	46.12	42.95	42.51	46.54	49.8	67.59	66.23	beta-1,4-galactosyltransferase 1 [Source:HGNC Symbol;Acc:HGNC:924]	9	33104082	33167356	63274
ENSG00000086065	CHMP5	1693.69	1449.29	1731.68	1639.82	1271	1289.64	1560.15	1446.59	36.02	33.36	30.57	32.31	33.53	36.35	35.11	41.63	charged multivesicular body protein 5 [Source:HGNC Symbol;Acc:HGNC:26942]	9	33264879	33282070	17191
ENSG00000086102	NFX1	3149.82	2821.36	4276.96	3993.51	3240.65	2837.98	3414.28	2752.6	34.37	33.01	36.86	38.8	41.11	37.45	38.23	38.17	nuclear transcription factor, X-box binding 1 [Source:HGNC Symbol;Acc:HGNC:7803]	9	33290512	33371157	80645
ENSG00000086159	AQP6	1.04	0	1.05	0	2.02	1	0	1	0.02	0	0.02	0	0.02	0.02	0	0.02	aquaporin 6 [Source:HGNC Symbol;Acc:HGNC:639]	12	49967194	49977139	9945
ENSG00000086189	DIMT1	1034.4	889.31	1050.92	884.62	873.52	835.29	1144.27	1139.26	23.64	22.43	21.39	19.42	24.44	25.22	29.04	31.94	DIM1 dimethyladenosine transferase 1 homolog [Source:HGNC Symbol;Acc:HGNC:30217]	5	62347284	62403939	56655
ENSG00000086200	IPO11	878	824.56	902.99	963	727.87	721.98	812.96	874.45	19.44	19.06	15.62	19.97	18.31	18.08	20.8	17.47	importin 11 [Source:HGNC Symbol;Acc:HGNC:20628]	5	62403972	62628582	224610
ENSG00000086205	FOLH1	11.81	16.19	46.34	37.33	37	31.32	37.68	41.69	0.52	0.42	0.75	0.56	0.7	1.17	1.11	1.12	folate hydrolase 1 [Source:HGNC Symbol;Acc:HGNC:3788]	11	49145092	49208638	63546
ENSG00000086232	EIF2AK1	6766.02	6159.7	8704.51	7826.77	6065.42	5526.18	7383.03	6566.24	88.96	85.15	80.2	88.8	89.34	81.87	97.95	112.35	eukaryotic translation initiation factor 2 alpha kinase 1 [Source:HGNC Symbol;Acc:HGNC:24921]	7	6022247	6059175	36928
ENSG00000086288	NME8	11	14	10	5	5	8	7	3	0.7	0.63	0.43	0.33	0.36	0.65	0.67	0.08	NME/NM23 family member 8 [Source:HGNC Symbol;Acc:HGNC:16473]	7	37848597	37900401	51804
ENSG00000086289	EPDR1	921.97	904	937.81	770	792.96	888	953.37	1022	14.64	18.95	14.51	12.06	16	20.93	19.15	23.31	ependymin related 1 [Source:HGNC Symbol;Acc:HGNC:17572]	7	37683843	37951936	268093
ENSG00000086300	SNX10	21	18	24	25	23	25	16	24	0.34	0.37	0.55	1.07	0.58	0.55	0.48	1.25	sorting nexin 10 [Source:HGNC Symbol;Acc:HGNC:14974]	7	26291895	26374329	82434
ENSG00000086475	SEPHS1	1523.87	1486.61	2026.35	1929.06	1463.27	1423.83	1819.99	1548.71	36.96	37.31	39.07	43.33	40.6	42.62	48	51.51	selenophosphate synthetase 1 [Source:HGNC Symbol;Acc:HGNC:19685]	10	13317428	13348298	30870
ENSG00000086504	MRPL28	2246.66	2195.75	2667.11	2439.31	2053.62	2209.74	2129.27	1361.58	81.18	84.98	77.79	78.32	88.23	97.57	83.38	68.8	mitochondrial ribosomal protein L28 [Source:HGNC Symbol;Acc:HGNC:14484]	16	366969	371289	4320
ENSG00000086506	HBQ1	5	9	10	10	12	22	7	4	0.41	0.8	0.66	0.74	1.17	2.21	0.61	0.43	hemoglobin subunit theta 1 [Source:HGNC Symbol;Acc:HGNC:4833]	16	180459	181179	720
ENSG00000086544	ITPKC	586	535	647	719	594	586	685	458	6.9	6.86	6.97	8.33	8.53	8.68	8.58	7.13	inositol-trisphosphate 3-kinase C [Source:HGNC Symbol;Acc:HGNC:14897]	19	40717112	40740860	23748
ENSG00000086548	CEACAM6	0	0	0	0	0	1.04	0	0	0	0	0	0	0	0.02	0	0	carcinoembryonic antigen related cell adhesion molecule 6 [Source:HGNC Symbol;Acc:HGNC:1818]	19	41750977	41772211	21234
ENSG00000086570	FAT2	38.96	21.97	39.33	55.47	70	47.72	27.4	45	0.17	0.07	0.12	0.14	0.29	0.16	0.09	0.16	FAT atypical cadherin 2 [Source:HGNC Symbol;Acc:HGNC:3596]	5	151504093	151568944	64851
ENSG00000086589	RBM22	3284.95	2840.02	3536	2955.99	2770	2384	2752.51	2257.83	65.84	59.78	58.62	54.28	69.12	56.74	57	57.53	RNA binding motif protein 22 [Source:HGNC Symbol;Acc:HGNC:25503]	5	150690792	150701077	10285
ENSG00000086598	TMED2	5247.79	4891.29	3879.76	3616.45	2860.8	2990.95	3918.68	4110.81	112.51	111.4	79.07	75.31	75.07	76.45	93.51	107.97	transmembrane p24 trafficking protein 2 [Source:HGNC Symbol;Acc:HGNC:16996]	12	123584533	123598582	14049
ENSG00000086619	ERO1B	1220	1184.06	1192.98	1112.1	1100	1087	977.66	880.99	16.23	14.03	13.12	13.19	17.3	15.78	13.95	17.9	endoplasmic reticulum oxidoreductase 1 beta [Source:HGNC Symbol;Acc:HGNC:14355]	1	236215555	236281985	66430
ENSG00000086666	ZFAND6	1901.76	1987.93	2600.7	2189.84	1679.89	1831	1837.69	1828.68	72	79.75	92.8	82.33	78.56	85.84	77.17	95.59	zinc finger AN1-type containing 6 [Source:HGNC Symbol;Acc:HGNC:30164]	15	80059568	80138393	78825
ENSG00000086696	HSD17B2	3	1	0	0	0	0	0	0	0.01	0.01	0	0	0	0	0	0	hydroxysteroid 17-beta dehydrogenase 2 [Source:HGNC Symbol;Acc:HGNC:5211]	16	82035004	82098534	63530
ENSG00000086712	TXLNG	2550.65	2239.72	3245.89	2995.93	2573.74	2380.6	3581.45	3401.62	23.24	22.24	23.99	24.7	28.12	26.78	34.76	40.93	taxilin gamma [Source:HGNC Symbol;Acc:HGNC:18578]	X	16786432	16844519	58087
ENSG00000086717	PPEF1	51	38	114	99	79	75	96	77	0.94	1.41	2.71	3.35	2.92	2.63	2.42	3.04	protein phosphatase with EF-hand domain 1 [Source:HGNC Symbol;Acc:HGNC:9243]	X	18675909	18827921	152012
ENSG00000086730	LAT2	11091	10316	13586	12516.2	10506.3	9709.99	13068.4	9292.21	243.56	246.69	239.16	245.8	277.35	261.03	314.21	268.75	linker for activation of T cells family member 2 [Source:HGNC Symbol;Acc:HGNC:12749]	7	74199652	74229834	30182
ENSG00000086758	HUWE1	24809.8	22205.4	33120.1	31845.7	23185.1	22479.6	34641.6	27193.6	106.62	107.37	119.41	124.56	129.29	123.24	163.59	169.32	HECT, UBA and WWE domain containing 1, E3 ubiquitin protein ligase [Source:HGNC Symbol;Acc:HGNC:30892]	X	53532096	53686728	154632
ENSG00000086827	ZW10	976	849	1150	1121	854	806	909	894	14.73	14.16	13.22	14.29	14.53	14.18	14.59	16.77	zw10 kinetochore protein [Source:HGNC Symbol;Acc:HGNC:13194]	11	113733187	113773735	40548
ENSG00000086848	ALG9	942.09	926.32	1056.83	1021.32	775.81	719.93	749.77	703.14	19.45	17.86	18.46	18.23	19.58	22.16	17.41	19.29	ALG9, alpha-1,2-mannosyltransferase [Source:HGNC Symbol;Acc:HGNC:15672]	11	111782195	111871581	89386
ENSG00000086967	MYBPC2	15	6	7	5	0	0	5	2	0.17	0.07	0.08	0.19	0	0	0.06	0.03	myosin binding protein C, fast type [Source:HGNC Symbol;Acc:HGNC:7550]	19	50432892	50466321	33429
ENSG00000086991	NOX4	0	0	2	0	0	0	0	0	0	0	0.02	0	0	0	0	0	NADPH oxidase 4 [Source:HGNC Symbol;Acc:HGNC:7891]	11	89324353	89498187	173834
ENSG00000087008	ACOX3	499	530	722	639	485	513.96	557	419	8.42	12.46	11.7	10.15	11.93	11.93	9.98	10.38	acyl-CoA oxidase 3, pristanoyl [Source:HGNC Symbol;Acc:HGNC:121]	4	8366282	8440723	74441
ENSG00000087053	MTMR2	1719.46	1582	1757	1549.09	1434.99	1365	1632.98	1574	23.13	20.98	20.28	18.31	23.62	22.1	22.97	28.43	myotubularin related protein 2 [Source:HGNC Symbol;Acc:HGNC:7450]	11	95832882	95925315	92433
ENSG00000087074	PPP1R15A	11396.7	8073.01	8425.96	5851.02	6405.42	5026.5	15316.5	8783.1	195.52	150.48	117.4	90.73	131.42	106.11	279	199.09	protein phosphatase 1 regulatory subunit 15A [Source:HGNC Symbol;Acc:HGNC:14375]	19	48872421	48876058	3637
ENSG00000087076	HSD17B14	143	168	118	131.9	75	83	89.6	74	8.12	10.45	5.33	5.96	5.05	6.45	4.57	4.12	hydroxysteroid 17-beta dehydrogenase 14 [Source:HGNC Symbol;Acc:HGNC:23238]	19	48813018	48836510	23492
ENSG00000087077	TRIP6	3001.85	3358	2937.08	2505.39	2524.03	2718	2366.63	1487.06	81.08	95.04	66.1	61.77	86.15	87.45	69.77	54.29	thyroid hormone receptor interactor 6 [Source:HGNC Symbol;Acc:HGNC:12311]	7	100867387	100873454	6067
ENSG00000087085	ACHE	690	762	865	669	608	762	760	372	12.26	16.17	13.01	11.24	13.21	17.69	14.19	9.19	acetylcholinesterase (Cartwright blood group) [Source:HGNC Symbol;Acc:HGNC:108]	7	100889994	100896974	6980
ENSG00000087086	FTL	23389.1	19862	26376.9	25753.3	24505.9	20790.9	27205.5	18255.6	1114.49	1030.17	1022.01	1111.48	1397.87	1219.16	1379.76	1149.61	ferritin light chain [Source:HGNC Symbol;Acc:HGNC:3999]	19	48965309	48966879	1570
ENSG00000087087	SRRT	4832	4172.27	8184.83	7332.84	7280.72	6336	7080	5007.55	118.39	103.13	146.68	141.32	181.75	175.57	168.85	154.83	serrate, RNA effector molecule [Source:HGNC Symbol;Acc:HGNC:24101]	7	100875103	100888664	13561
ENSG00000087088	BAX	5606	5289	6668.01	6121	4728	5127	4844	3584	378.69	369.35	348.8	348.03	340.53	370.16	321.12	270.99	BCL2 associated X, apoptosis regulator [Source:HGNC Symbol;Acc:HGNC:959]	19	48954815	48961798	6983
ENSG00000087095	NLK	747.79	762.47	736	865	625.27	613	596	565	16.16	15.85	11.62	14.23	12.74	12.15	11.41	9.8	nemo like kinase [Source:HGNC Symbol;Acc:HGNC:29858]	17	28041737	28196381	154644
ENSG00000087111	PIGS	2648	2513	3989.07	3565	2900	2608	3100	2290.06	49.44	50.02	56.93	56.8	61.24	55.89	58.96	52.62	phosphatidylinositol glycan anchor biosynthesis class S [Source:HGNC Symbol;Acc:HGNC:14937]	17	28553383	28571794	18411
ENSG00000087116	ADAMTS2	0	0	0	0	1	0	0	0	0	0	0	0	0.01	0	0	0	ADAM metallopeptidase with thrombospondin type 1 motif 2 [Source:HGNC Symbol;Acc:HGNC:218]	5	179110853	179345461	234608
ENSG00000087128	TMPRSS11E	0	0	1	0	0	0	0	0	0	0	0.02	0	0	0	0	0	transmembrane serine protease 11E [Source:HGNC Symbol;Acc:HGNC:24465]	4	68447463	68497604	50141
ENSG00000087152	ATXN7L3	4314.94	4056.38	4238.39	3730.75	3344.97	3046.53	3432.23	2493.65	58.84	59.74	43.85	43.53	53.73	52.76	52.04	43.21	ataxin 7 like 3 [Source:HGNC Symbol;Acc:HGNC:25416]	17	44191805	44200113	8308
ENSG00000087157	PGS1	1264.97	1245.43	1919.53	1820.87	1489.96	1439.14	1391.01	1014.85	27.11	29.07	33.46	37.1	37.59	39.86	31.88	24.81	phosphatidylglycerophosphate synthase 1 [Source:HGNC Symbol;Acc:HGNC:30029]	17	78378649	78425114	46465
ENSG00000087191	PSMC5	4591.84	4035.56	6217.63	5622.11	5548.51	4736.79	5367.39	4000.22	154.1	152.66	166.52	168.35	225.54	188.18	190.07	169.71	proteasome 26S subunit, ATPase 5 [Source:HGNC Symbol;Acc:HGNC:9552]	17	63827152	63832026	4874
ENSG00000087206	UIMC1	2486	2011	2427	2236.83	1853	1618	1716	1297	50.39	41.54	39.9	41.17	46.08	38.29	39.08	34.96	ubiquitin interaction motif containing 1 [Source:HGNC Symbol;Acc:HGNC:30298]	5	176905005	177022633	117628
ENSG00000087237	CETP	25	28	69	74	42	48	59	39	0.63	0.72	1.35	1.58	1.19	1.43	1.53	1.37	cholesteryl ester transfer protein [Source:HGNC Symbol;Acc:HGNC:1869]	16	56961923	56983845	21922
ENSG00000087245	MMP2	1	4	1	0	0	0	1	0	0.01	0.07	0.02	0	0	0	0.08	0	matrix metallopeptidase 2 [Source:HGNC Symbol;Acc:HGNC:7166]	16	55389700	55506691	116991
ENSG00000087250	MT3	0	0	0	0	0	0	0	0	0	0	0	0	0	0	0	0	metallothionein 3 [Source:HGNC Symbol;Acc:HGNC:7408]	16	56589074	56591088	2014
ENSG00000087253	LPCAT2	12	18	6	10	4	11	12	8	0.66	0.42	0.18	0.66	0.25	0.7	0.63	0.69	lysophosphatidylcholine acyltransferase 2 [Source:HGNC Symbol;Acc:HGNC:26032]	16	55509072	55586666	77594
ENSG00000087258	GNAO1	1	0	2	0	0	0	0	0	0.01	0	0.06	0	0	0	0	0	G protein subunit alpha o1 [Source:HGNC Symbol;Acc:HGNC:4389]	16	56191489	56357444	165955
ENSG00000087263	OGFOD1	2516.03	2279.14	3618.31	3216.37	2546.12	2366.03	3316.88	3179.71	43.61	40.28	53.09	52.28	50.73	50.15	62.77	75.71	2-oxoglutarate and iron dependent oxygenase domain containing 1 [Source:HGNC Symbol;Acc:HGNC:25585]	16	56451490	56479100	27610
ENSG00000087266	SH3BP2	1793	1672	2301.15	2049	1678.01	1757.97	2470.76	1673.85	24.62	28.04	23.85	26.29	28.26	29.52	39.05	27.2	SH3 domain binding protein 2 [Source:HGNC Symbol;Acc:HGNC:10825]	4	2793071	2841098	48027
ENSG00000087269	NOP14	6787.45	5696.98	7086.55	6427.88	5520.93	4943.66	6744.93	4941.76	85.89	78.23	75.8	73.21	86.17	77.16	89.86	79.02	NOP14 nucleolar protein [Source:HGNC Symbol;Acc:HGNC:16821]	4	2937933	2963406	25473
ENSG00000087274	ADD1	4897.97	4237.2	6674.16	6017.99	5338.96	4657.14	4671.38	3570.53	69.3	68.12	72.54	76.25	94.29	78.46	76.84	66.17	adducin 1 [Source:HGNC Symbol;Acc:HGNC:243]	4	2843857	2930076	86219
ENSG00000087299	L2HGDH	904.3	850.96	848	847.29	666.94	695.95	622.04	628.23	13.99	13.72	11.73	13.29	13.35	13.14	10.33	10.95	L-2-hydroxyglutarate dehydrogenase [Source:HGNC Symbol;Acc:HGNC:20499]	14	50237563	50312229	74666
ENSG00000087301	TXNDC16	385	337	391	366	320	308	313	313	3.35	3.37	3.29	4.19	3.66	3.91	4.06	3.59	thioredoxin domain containing 16 [Source:HGNC Symbol;Acc:HGNC:19965]	14	52430596	52552522	121926
ENSG00000087302	RTRAF	3502.36	3012.61	4282.67	3821.78	2814.06	2799.52	3531.35	3297.48	160.6	148.56	169.6	166.08	156.85	159.95	177.18	203.23	RNA transcription, translation and transport factor [Source:HGNC Symbol;Acc:HGNC:23169]	14	51989514	52010694	21180
ENSG00000087303	NID2	21.64	22.58	3.12	17.02	11.21	15.31	17.5	18.01	1.13	1.13	0.13	0.76	0.7	0.86	0.97	1.18	nidogen 2 [Source:HGNC Symbol;Acc:HGNC:13389]	14	52004803	52069228	64425
ENSG00000087338	GMCL1	866	901.87	708.95	747.8	646.7	744.85	605.97	668.71	13.01	18.8	12.48	11.45	13.19	21.15	11.25	11.31	germ cell-less, spermatogenesis associated 1 [Source:HGNC Symbol;Acc:HGNC:23843]	2	69829660	69881384	51724
ENSG00000087365	SF3B2	10651	9285.12	12881.5	11871	10643	8972.71	11478.7	7909.78	197.73	187.27	193.51	197.17	224.74	200.43	215.09	188.74	splicing factor 3b subunit 2 [Source:HGNC Symbol;Acc:HGNC:10769]	11	66050729	66069308	18579
ENSG00000087448	KLHL42	1680.05	1536	1804	1632	1538.43	1491	1538.76	1554	21.33	19.84	19.25	20.59	25.13	23.27	21.58	25.33	kelch like family member 42 [Source:HGNC Symbol;Acc:HGNC:29252]	12	27780048	27803040	22992
ENSG00000087460	GNAS	17230.3	16576.3	24429.8	22151.1	16960.7	15551	18555.9	13932	590.85	576.97	711.63	730.99	690.77	633.07	727.95	573.68	GNAS complex locus [Source:HGNC Symbol;Acc:HGNC:4392]	20	58839718	58911192	71474
ENSG00000087470	DNM1L	2862.48	2623.65	3500.34	3109.35	2696.99	2549.92	2855.38	3071.91	59.37	55.27	61	60.7	77.04	61.51	69.09	72.98	dynamin 1 like [Source:HGNC Symbol;Acc:HGNC:2973]	12	32679200	32745650	66450
ENSG00000087494	PTHLH	8	8	6	7	6	5	15	3	0.32	0.34	0.27	0.2	0.46	0.24	0.6	0.15	parathyroid hormone like hormone [Source:HGNC Symbol;Acc:HGNC:9607]	12	27958084	27972705	14621
ENSG00000087495	PHACTR3	10	5	1	6	5	6	0	1	0.19	0.13	0.02	0.1	0.12	0.14	0	0.02	phosphatase and actin regulator 3 [Source:HGNC Symbol;Acc:HGNC:15833]	20	59577509	59847711	270202
ENSG00000087502	ERGIC2	1127.9	987.06	970.83	965.35	872.45	830.43	1069.11	1106.64	46.52	42.67	32.1	35.75	42.75	40.49	50.08	58.93	ERGIC and golgi 2 [Source:HGNC Symbol;Acc:HGNC:30208]	12	29337352	29381189	43837
ENSG00000087510	TFAP2C	0	0	0	0	0	0	0	0	0	0	0	0	0	0	0	0	transcription factor AP-2 gamma [Source:HGNC Symbol;Acc:HGNC:11744]	20	56629306	56639283	9977
ENSG00000087586	AURKA	1288.66	1181.14	1651.32	1440.21	1204.02	1019.99	475.64	486.44	26.69	25.69	28.67	27.59	28.76	25.36	10.31	12.54	aurora kinase A [Source:HGNC Symbol;Acc:HGNC:11393]	20	56369389	56392337	22948
ENSG00000087589	CASS4	21	22.5	5	10	5	5	2	0	0.31	0.35	0.06	0.13	0.09	0.09	0.03	0	Cas scaffold protein family member 4 [Source:HGNC Symbol;Acc:HGNC:15878]	20	56412112	56460387	48275
ENSG00000087842	PIR	576	421	785	798	1241	1159.74	701	642	20.97	15.4	22.23	26.05	51.52	50.16	25.62	30.15	pirin [Source:HGNC Symbol;Acc:HGNC:30048]	X	15384799	15493564	108765
ENSG00000087884	AAMDC	128.71	149.65	136.03	132.82	94.02	81.55	82.9	75.05	10.41	13.04	8.77	9.64	8.91	7.84	6.97	8.24	adipogenesis associated Mth938 domain containing [Source:HGNC Symbol;Acc:HGNC:30205]	11	77821109	77918432	97323
ENSG00000087903	RFX2	117	127.19	204.85	200.01	154.98	183.77	132	102	2.8	3.44	2.71	3.36	3.4	5.1	3.44	3.83	regulatory factor X2 [Source:HGNC Symbol;Acc:HGNC:9983]	19	5993164	6199572	206408
ENSG00000087995	METTL2A	1094.94	898.22	971.63	907.9	826.56	758.45	937.35	824.55	22.68	20.73	16.88	17.6	20.83	19.88	21.53	23.31	methyltransferase like 2A [Source:HGNC Symbol;Acc:HGNC:25755]	17	62423867	62450822	26955
ENSG00000088002	SULT2B1	0	0	3	0	2	4	1	0	0	0	0.08	0	0.1	0.29	0.06	0	sulfotransferase family 2B member 1 [Source:HGNC Symbol;Acc:HGNC:11459]	19	48552075	48599425	47350
ENSG00000088035	ALG6	272	290	305	267.43	225	285	281	341	6.54	7.56	5.81	5.46	6.04	8.59	5.89	10.63	ALG6, alpha-1,3-glucosyltransferase [Source:HGNC Symbol;Acc:HGNC:23157]	1	63367575	63438562	70987
ENSG00000088038	CNOT3	2598.47	2639.49	2582.43	2340.36	2160.12	2131.5	2743.86	1642.49	56.45	69.37	50.35	46.48	60.19	60.52	62.87	47.71	CCR4-NOT transcription complex subunit 3 [Source:HGNC Symbol;Acc:HGNC:7879]	19	54137749	54155681	17932
ENSG00000088053	GP6	4.16	6.88	1.5	0.2	0	1	1	0.1	0.17	0.33	0.04	0	0	0.06	0.05	0	glycoprotein VI platelet [Source:HGNC Symbol;Acc:HGNC:14388]	19	55013705	55038264	24559
ENSG00000088179	PTPN4	766.69	670	634	630	525	466	584	596	19.07	18.55	14.83	15.84	17.06	12.38	13.02	14.17	protein tyrosine phosphatase, non-receptor type 4 [Source:HGNC Symbol;Acc:HGNC:9656]	2	119759922	119984899	224977
ENSG00000088205	DDX18	4294.37	3869.1	5107.91	4457.24	3903.03	3507.04	5035.37	4861.32	67.09	68.82	94.45	86.32	86.71	75.62	91.55	117.41	DEAD-box helicase 18 [Source:HGNC Symbol;Acc:HGNC:2741]	2	117814691	117832377	17686
ENSG00000088247	KHSRP	11584.4	11531.2	13975	11814.8	11403.9	11218.4	12627.7	8604.84	361.49	388.47	364.16	351.11	412.62	421.73	417.16	352.27	KH-type splicing regulatory protein [Source:HGNC Symbol;Acc:HGNC:6316]	19	6413348	6424794	11446
ENSG00000088256	GNA11	830.59	1000.9	870.77	801.89	767.47	921.75	713.43	556.6	11.21	12.95	9.63	9.48	12.03	12.56	10.78	9.41	G protein subunit alpha 11 [Source:HGNC Symbol;Acc:HGNC:4379]	19	3094362	3123999	29637
ENSG00000088280	ASAP3	2.5	3.5	7	3.5	4	5	8	12.5	0.1	0.19	0.21	0.1	0.09	0.16	0.19	0.25	ArfGAP with SH3 domain, ankyrin repeat and PH domain 3 [Source:HGNC Symbol;Acc:HGNC:14987]	1	23428563	23484568	56005
ENSG00000088298	EDEM2	1417	1293	1075	969	774	711	990	772	30.56	30.25	18.74	18.79	19.9	18.68	22.62	21.83	ER degradation enhancing alpha-mannosidase like protein 2 [Source:HGNC Symbol;Acc:HGNC:15877]	20	35115364	35147336	31972
ENSG00000088305	DNMT3B	115	97	156	140	115	89	81	75	1.28	1.01	1.31	1.33	1.49	1.21	0.94	1.04	DNA methyltransferase 3 beta [Source:HGNC Symbol;Acc:HGNC:2979]	20	32762385	32809356	46971
ENSG00000088320	REM1	0	0	0	0	0	0	0	0	0	0	0	0	0	0	0	0	RRAD and GEM like GTPase 1 [Source:HGNC Symbol;Acc:HGNC:15922]	20	31475288	31484895	9607
ENSG00000088325	TPX2	3705.19	3077	5313.16	4760	3961	3301	1755	1536	42.36	38.31	49.39	49.29	54.2	46.45	21.33	23.22	TPX2, microtubule nucleation factor [Source:HGNC Symbol;Acc:HGNC:1249]	20	31739271	31801805	62534
ENSG00000088340	FER1L4	37	38	110.12	108	89	94	30	25	0.68	0.77	1.7	1.94	1.42	2.01	0.42	1.38	fer-1 like family member 4, pseudogene [Source:HGNC Symbol;Acc:HGNC:15801]	20	35558737	35607562	48825
ENSG00000088356	PDRG1	1599	1355.31	1814.32	1619	1338.82	1253.98	1289.96	984.99	32.83	30.29	30.29	30.1	32.9	31.68	28.19	26.72	p53 and DNA damage regulated 1 [Source:HGNC Symbol;Acc:HGNC:16119]	20	31944337	31952046	7709
ENSG00000088367	EPB41L1	32	33	33	30	19	29	35	24	0.57	0.71	0.52	0.65	0.64	0.68	0.56	1.09	erythrocyte membrane protein band 4.1 like 1 [Source:HGNC Symbol;Acc:HGNC:3378]	20	36091504	36232799	141295
ENSG00000088386	SLC15A1	0	0	0	0	1	0	0	0	0	0	0	0	0.02	0	0	0	solute carrier family 15 member 1 [Source:HGNC Symbol;Acc:HGNC:10920]	13	98683801	98752672	68871
ENSG00000088387	DOCK9	330	307	586	552	456	461	537	507	6.39	3.58	6.89	5.07	10.41	7.34	10.28	9.75	dedicator of cytokinesis 9 [Source:HGNC Symbol;Acc:HGNC:14132]	13	98793429	99086625	293196
ENSG00000088448	ANKRD10	3536.92	3152	2791.02	2500.2	2215	2274.5	2629	2272	118.15	100.1	80.66	81.18	98.92	105.84	97.26	112.04	ankyrin repeat domain 10 [Source:HGNC Symbol;Acc:HGNC:20265]	13	110878540	110915069	36529
ENSG00000088451	TGDS	610	551	483	414	367	375	466	570.52	14.73	14.16	9.27	8.86	10.33	10.96	11.62	17.6	TDP-glucose 4,6-dehydratase [Source:HGNC Symbol;Acc:HGNC:20324]	13	94574054	94596242	22188
ENSG00000088538	DOCK3	26	27	30	46	30	31	32	46	0.11	0.13	0.11	0.18	0.16	0.17	0.15	0.26	dedicator of cytokinesis 3 [Source:HGNC Symbol;Acc:HGNC:2989]	3	50674927	51384198	709271
ENSG00000088543	C3orf18	187.15	205.75	178.81	186	148.22	151	182.77	141	3.65	5.66	3.38	3.81	3.87	3.45	5.44	3.96	chromosome 3 open reading frame 18 [Source:HGNC Symbol;Acc:HGNC:24837]	3	50558025	50571027	13002
ENSG00000088682	COQ9	1579	1450.07	2057	1845.12	1520.12	1330.64	1560	1184.53	48.34	47.81	51.98	50.72	55.56	49.92	50.49	47.12	coenzyme Q9 [Source:HGNC Symbol;Acc:HGNC:25302]	16	57447425	57461270	13845
ENSG00000088726	TMEM40	2	1	2	4	2	2	2	1	0.07	0.02	0.12	0.19	0.06	0.25	0.11	0.06	transmembrane protein 40 [Source:HGNC Symbol;Acc:HGNC:25620]	3	12733528	12769457	35929
ENSG00000088727	KIF9	131.91	125.17	213.79	209.1	120.71	134.87	252.63	182.07	5.58	4.36	6.59	6.66	5.54	6.69	9.64	8.76	kinesin family member 9 [Source:HGNC Symbol;Acc:HGNC:16666]	3	47228026	47283451	55425
ENSG00000088756	ARHGAP28	8.1	8	9	6	3	8	4.12	0	0.5	0.28	0.14	0.36	0.24	0.33	0.12	0	Rho GTPase activating protein 28 [Source:HGNC Symbol;Acc:HGNC:25509]	18	6729718	6915716	185998
ENSG00000088766	CRLS1	557.44	700	482.15	447.88	360.18	485	503.66	544.63	19.32	22.64	14.27	16.31	13.89	17.48	17.89	26.52	cardiolipin synthase 1 [Source:HGNC Symbol;Acc:HGNC:16148]	20	6006090	6040053	33963
ENSG00000088782	DEFB127	0	0	0	0	0	0	0	0	0	0	0	0	0	0	0	0	defensin beta 127 [Source:HGNC Symbol;Acc:HGNC:16206]	20	157470	159163	1693
ENSG00000088808	PPP1R13B	621.06	493.58	771.16	686.9	624.77	590.88	674.75	603.33	12.07	8.72	7.47	8.06	14	9.32	12.36	10.07	protein phosphatase 1 regulatory subunit 13B [Source:HGNC Symbol;Acc:HGNC:14950]	14	103733195	103847590	114395
ENSG00000088812	ATRN	1809	1702	1793.62	1710	1339	1409	1482	1465	10.77	11.16	9.64	10.01	10.4	10.19	10.13	12.65	attractin [Source:HGNC Symbol;Acc:HGNC:885]	20	3471018	3651118	180100
ENSG00000088826	SMOX	15	16	9	16	10	3	43	20	0.48	1.33	0.58	0.4	0.28	0.19	1.09	0.94	spermine oxidase [Source:HGNC Symbol;Acc:HGNC:15862]	20	4120980	4187747	66767
ENSG00000088827	SIGLEC1	8	9	0	0	0	0	0	0	0.05	0.07	0	0	0	0	0	0	sialic acid binding Ig like lectin 1 [Source:HGNC Symbol;Acc:HGNC:11127]	20	3686970	3707128	20158
ENSG00000088832	FKBP1A	6298.18	6475.46	8207.69	7723.33	5930.73	6303.39	7085.29	6361.92	250.81	257.97	284.95	298.98	290.23	298.13	319.5	329.08	FKBP prolyl isomerase 1A [Source:HGNC Symbol;Acc:HGNC:3711]	20	1368978	1393172	24194
ENSG00000088833	NSFL1C	1906.33	1693.74	2241.8	2088.51	2451.67	2183.74	2374.84	1628.72	58.18	53.42	51.83	52.28	83.81	71.38	72.56	59.77	NSFL1 cofactor [Source:HGNC Symbol;Acc:HGNC:15912]	20	1442162	1473842	31680
ENSG00000088836	SLC4A11	13	13	18	14	9	10	13	2	0.17	0.19	0.25	0.16	0.15	0.22	0.36	0.04	solute carrier family 4 member 11 [Source:HGNC Symbol;Acc:HGNC:16438]	20	3227417	3239559	12142
ENSG00000088854	C20orf194	237.29	210.7	216.14	242.27	215.25	176.3	209.13	157.42	1.41	1.44	1.02	1.29	1.52	1.29	1.3	1.26	chromosome 20 open reading frame 194 [Source:HGNC Symbol;Acc:HGNC:17721]	20	3249305	3407625	158320
ENSG00000088876	ZNF343	1272.12	1190	1442.06	1310.66	968.31	929.46	1181.07	933	15.02	15.17	14.77	13.55	14.43	13.79	16.05	14.6	zinc finger protein 343 [Source:HGNC Symbol;Acc:HGNC:16017]	20	2481817	2524702	42885
ENSG00000088881	EBF4	2	4	3	1	3	2	2	2	0.09	0.08	0.05	0.09	0.08	0.06	0.03	0.11	EBF family member 4 [Source:HGNC Symbol;Acc:HGNC:29278]	20	2692878	2760108	67230
ENSG00000088882	CPXM1	15	32	28	28	15	31	55	29	0.25	0.59	0.38	0.43	0.3	0.64	0.99	0.65	carboxypeptidase X, M14 family member 1 [Source:HGNC Symbol;Acc:HGNC:15771]	20	2794074	2800627	6553
ENSG00000088888	MAVS	5551.04	5254.07	7662.94	7485.19	5869.14	5673.81	5864.68	5096.56	18.63	19.18	20.91	22.75	23.57	23.42	20.93	22.59	mitochondrial antiviral signaling protein [Source:HGNC Symbol;Acc:HGNC:29233]	20	3846799	3876123	29324
ENSG00000088899	LZTS3	70	70	71	50	51	58	93	68	0.64	0.71	0.54	0.42	0.55	0.66	0.95	0.83	leucine zipper tumor suppressor family member 3 [Source:HGNC Symbol;Acc:HGNC:30139]	20	3162617	3173592	10975
ENSG00000088926	F11	0	1	0	0	1	0	0	0	0	0.06	0	0	0.03	0	0	0	coagulation factor XI [Source:HGNC Symbol;Acc:HGNC:3529]	4	186265945	186288806	22861
ENSG00000088930	XRN2	3637.75	3020.64	4755.91	4021.31	3143.56	2877.95	3642.57	3206.45	42.42	38.34	45.1	42.47	43.88	41.3	45.21	49.41	5'-3' exoribonuclease 2 [Source:HGNC Symbol;Acc:HGNC:12836]	20	21303331	21389825	86494
ENSG00000088970	KIZ	600	558	549	505.94	436	385	415	395	10.71	11.42	8.83	8.24	9.99	8.15	8.3	10.23	kizuna centrosomal protein [Source:HGNC Symbol;Acc:HGNC:15865]	20	21125983	21246622	120639
ENSG00000088986	DYNLL1	2552	2324.01	2676.94	2589	1831	2127	3036	2629	158.31	156.48	135.76	146.31	135.54	161.53	201.69	216.96	dynein light chain LC8-type 1 [Source:HGNC Symbol;Acc:HGNC:15476]	12	120469850	120498493	28643
ENSG00000088992	TESC	186	201	197	137	121	103	138	94	11.59	11.05	8.36	7.21	7.34	5.86	7.36	7.31	tescalcin [Source:HGNC Symbol;Acc:HGNC:26065]	12	117038923	117099479	60556
ENSG00000089006	SNX5	9891.52	9049.1	10518.2	8752.58	7196.24	6537.88	6647.21	6311.99	269.77	262.56	244.71	215.26	217.91	189.67	177.55	204.34	sorting nexin 5 [Source:HGNC Symbol;Acc:HGNC:14969]	20	17941597	17968980	27383
ENSG00000089009	RPL6	72775.7	60767.1	83546.4	74856.7	52647.1	50056	54745.2	46363.6	3681.79	3382.44	3492.75	3581.67	3314.06	3185.69	3019.84	3039.83	ribosomal protein L6 [Source:HGNC Symbol;Acc:HGNC:10362]	12	112405190	112418838	13648
ENSG00000089012	SIRPG	16.63	24.27	26.18	28.57	22.22	24.19	3.21	1.04	0.43	0.62	0.57	0.61	0.99	0.98	0.08	0.07	signal regulatory protein gamma [Source:HGNC Symbol;Acc:HGNC:15757]	20	1629152	1657779	28627
ENSG00000089022	MAPKAPK5	1826.85	1596.21	2293.68	2008.77	1574.41	1670.79	1873.52	1465.32	37.25	35.86	44.88	41.44	43.09	46.48	46.76	41.63	mitogen-activated protein kinase-activated protein kinase 5 [Source:HGNC Symbol;Acc:HGNC:6889]	12	111842228	111902222	59994
ENSG00000089041	P2RX7	1	2	1	4	0	2	2	3	0.08	0.03	0.01	0.15	0	0.02	0.03	0.11	purinergic receptor P2X 7 [Source:HGNC Symbol;Acc:HGNC:8537]	12	121132819	121188032	55213
ENSG00000089048	ESF1	1272.46	830	1599.02	1487	1158.12	1096.98	1097.7	1040.47	17.54	12.42	19.66	20.82	21.01	20.22	17.27	18.67	ESF1 nucleolar pre-rRNA processing protein homolog [Source:HGNC Symbol;Acc:HGNC:15898]	20	13714322	13784886	70564
ENSG00000089050	RBBP9	768	753	760	737	701	604	753	770.24	9.59	9.92	8.26	9.05	10.36	9.78	10.47	12.52	RB binding protein 9, serine hydrolase [Source:HGNC Symbol;Acc:HGNC:9892]	20	18486540	18497225	10685
ENSG00000089053	ANAPC5	5153.65	5033.2	8487.04	7313.23	6054.98	5440.67	6406.11	5278.97	105.29	100.8	134.8	125.02	137.59	123.81	131.3	137.19	anaphase promoting complex subunit 5 [Source:HGNC Symbol;Acc:HGNC:15713]	12	121308245	121399896	91651
ENSG00000089057	SLC23A2	3030	2822.14	3990.96	3498.95	2781	2672	3671	3291	20.5	20.36	21.51	20.76	22.08	20.4	24.55	25.73	solute carrier family 23 member 2 [Source:HGNC Symbol;Acc:HGNC:10973]	20	4852356	5010293	157937
ENSG00000089060	SLC8B1	477	454	547	497	415	481	537	398	8.53	9.61	7.19	8.11	8.26	10.64	8.23	10.27	solute carrier family 8 member B1 [Source:HGNC Symbol;Acc:HGNC:26175]	12	113298759	113359493	60734
ENSG00000089063	TMEM230	2146.75	2100.28	2851.26	2508.09	1880.36	2011.1	1928.97	1901.09	57.68	63.23	62.51	64.41	60.45	68.31	55.52	67.68	transmembrane protein 230 [Source:HGNC Symbol;Acc:HGNC:15876]	20	5068232	5113103	44871
ENSG00000089091	DZANK1	212	173	245	225	190	198	297.99	261	5.51	5.37	5.05	5.17	4.27	6.86	7.05	9.12	double zinc ribbon and ankyrin repeat domains 1 [Source:HGNC Symbol;Acc:HGNC:15858]	20	18383367	18467281	83914
ENSG00000089094	KDM2B	2978.54	2782.35	3441.59	3079.09	2679.79	2635.47	2881.2	2235.97	40.26	36.98	41.98	43.03	46.14	42.28	43.39	46.16	lysine demethylase 2B [Source:HGNC Symbol;Acc:HGNC:13610]	12	121429096	121581023	151927
ENSG00000089101	CFAP61	2	0	5	0	5	5	5	5	0.17	0	0.19	0	0.36	0.63	0.29	0.41	cilia and flagella associated protein 61 [Source:HGNC Symbol;Acc:HGNC:15872]	20	20052514	20360698	308184
ENSG00000089116	LHX5	4	14	2	3	1	3	4	0	0.06	0.22	0.02	0.04	0.02	0.05	0.06	0	LIM homeobox 5 [Source:HGNC Symbol;Acc:HGNC:14216]	12	113462033	113472280	10247
ENSG00000089123	TASP1	322	268	383	434	353	314	378	360.04	8.15	6.26	7.31	9.1	8.93	8.21	8.76	10.28	taspase 1 [Source:HGNC Symbol;Acc:HGNC:15859]	20	13389392	13638932	249540
ENSG00000089127	OAS1	773.81	696	955.84	1000.84	667	662	834	722	23.33	21.79	23.97	28	25.1	23.95	26.06	25.73	2'-5'-oligoadenylate synthetase 1 [Source:HGNC Symbol;Acc:HGNC:8086]	12	112906783	112933222	26439
ENSG00000089154	GCN1	9950.98	8665.32	14148.8	13734.9	11225.1	10256.8	11551.8	7970.49	58.47	55.94	73.74	84.01	86.07	83	84.84	61.99	GCN1, eIF2 alpha kinase activator homolog [Source:HGNC Symbol;Acc:HGNC:4199]	12	120127202	120194715	67513
ENSG00000089157	RPLP0	142203	136761	144224	133353	90398.8	89524.6	104887	79559.4	5504.84	5767.63	4499.73	4668.28	4263.49	4291.12	4393.57	4047.79	ribosomal protein lateral stalk subunit P0 [Source:HGNC Symbol;Acc:HGNC:10371]	12	120196699	120201235	4536
ENSG00000089159	PXN	1030.64	978.52	1044.21	919.56	854.08	764.52	965.87	640.22	11.69	12.86	10.54	9.19	11.53	10.58	11.3	9.56	paxillin [Source:HGNC Symbol;Acc:HGNC:9718]	12	120210439	120265771	55332
ENSG00000089163	SIRT4	23	44	30	32	17	15	22	21	0.77	1.61	1.07	1.45	1.4	0.62	0.79	0.93	sirtuin 4 [Source:HGNC Symbol;Acc:HGNC:14932]	12	120302316	120313249	10933
ENSG00000089169	RPH3A	2	1	1	0	3	4	2	0	0.03	0.04	0.01	0	0.06	0.08	0.08	0	rabphilin 3A [Source:HGNC Symbol;Acc:HGNC:17056]	12	112570380	112898881	328501
ENSG00000089177	KIF16B	377	277	298	251	167	164	244	180	3.84	3.39	2.5	2.49	1.71	1.65	3.28	3.18	kinesin family member 16B [Source:HGNC Symbol;Acc:HGNC:15869]	20	16272104	16573434	301330
ENSG00000089195	TRMT6	1626	1414	1764.03	1517	1500	1311	1716	1363	24.75	23.16	22.23	21.21	28.09	24.95	28.03	27	tRNA methyltransferase 6 [Source:HGNC Symbol;Acc:HGNC:20900]	20	5937228	5950558	13330
ENSG00000089199	CHGB	58	38	90	68	61	46.84	115	82	1.03	0.67	1.19	1.07	1.19	0.94	1.99	1.76	chromogranin B [Source:HGNC Symbol;Acc:HGNC:1930]	20	5911510	5925353	13843
ENSG00000089220	PEBP1	6727.36	6338.51	9424.89	8682.5	6523.92	6270.79	7925.71	6185.54	204.28	207.09	236.92	245.19	245.22	223.34	260.17	249.77	phosphatidylethanolamine binding protein 1 [Source:HGNC Symbol;Acc:HGNC:8630]	12	118136124	118145584	9460
ENSG00000089225	TBX5	0	0	0	0	0	0	3	0	0	0	0	0	0	0	0.04	0	T-box 5 [Source:HGNC Symbol;Acc:HGNC:11604]	12	114353931	114408442	54511
ENSG00000089234	BRAP	1224.28	1166	1496	1315	1106	1012	1165	1012.53	16.38	17.36	17.45	16.71	17.64	16.8	17.1	17.41	BRCA1 associated protein [Source:HGNC Symbol;Acc:HGNC:1099]	12	111642146	111685956	43810
ENSG00000089248	ERP29	7947.25	6967.67	7747.56	7268.11	4931.94	4977.87	6711.08	4991.52	229.23	217.48	174.81	178.55	175.8	179.87	200.8	184.01	endoplasmic reticulum protein 29 [Source:HGNC Symbol;Acc:HGNC:13799]	12	112013348	112023449	10101
ENSG00000089250	NOS1	22.02	20	46.02	42.02	59	63.99	40	29	0.07	0.07	0.12	0.12	0.23	0.26	0.14	0.13	nitric oxide synthase 1 [Source:HGNC Symbol;Acc:HGNC:7872]	12	117208142	117452170	244028
ENSG00000089280	FUS	9767.87	7884.49	23370.9	20517.4	19055.7	15915.6	21718.8	16012.1	199.39	172.68	441.94	429.21	488.99	438.06	525.49	512.95	FUS RNA binding protein [Source:HGNC Symbol;Acc:HGNC:4010]	16	31180110	31194871	14761
ENSG00000089289	IGBP1	3645.03	3271.25	2959.85	2723.14	2037.46	1847.03	1595.85	1330.34	87.36	85.33	57.65	59.05	58.24	54.37	40.61	42.08	immunoglobulin binding protein 1 [Source:HGNC Symbol;Acc:HGNC:5461]	X	70133447	70166324	32877
ENSG00000089327	FXYD5	3057.97	2906.89	3657	3220.07	2926	2768.72	3422	2388	143.2	148.74	141.45	138.25	165.67	160.12	171.31	149.59	FXYD domain containing ion transport regulator 5 [Source:HGNC Symbol;Acc:HGNC:4029]	19	35154730	35169883	15153
ENSG00000089335	ZNF302	277.26	329.52	533.73	534.78	439.46	423.86	259.16	313.29	5.01	5.69	7.53	8.63	9.69	9	4.48	6.75	zinc finger protein 302 [Source:HGNC Symbol;Acc:HGNC:13848]	19	34677639	34686397	8758
ENSG00000089351	GRAMD1A	3676.02	3548.58	2967.94	2625.62	2211	2243.83	3353.71	2146.91	74.55	73.01	47.93	48.57	55.93	55.65	79.29	60.89	GRAM domain containing 1A [Source:HGNC Symbol;Acc:HGNC:29305]	19	34994784	35026471	31687
ENSG00000089356	FXYD3	0	0	0	1	0	0	0	0	0	0	0	0.06	0	0	0	0	FXYD domain containing ion transport regulator 3 [Source:HGNC Symbol;Acc:HGNC:4027]	19	35115879	35124324	8445
ENSG00000089472	HEPH	9	2	5	9	8	11	3	7	0.18	0.06	0.05	0.22	0.13	0.38	0.11	0.3	hephaestin [Source:HGNC Symbol;Acc:HGNC:4866]	X	66162549	66268867	106318
ENSG00000089486	CDIP1	11.69	15.78	15.87	26.03	28.61	14.2	29	19.96	0.15	0.23	0.18	0.32	0.45	0.23	0.5	0.61	cell death inducing p53 target 1 [Source:HGNC Symbol;Acc:HGNC:13234]	16	4510669	4538828	28159
ENSG00000089505	CMTM1	167.69	175	183	179	98.9	155	126	87.6	8.88	9.77	6.84	7.43	5.51	9.44	6.05	5.28	CKLF like MARVEL transmembrane domain containing 1 [Source:HGNC Symbol;Acc:HGNC:19172]	16	66566393	66579137	12744
ENSG00000089558	KCNH4	189	160	172	136	170	182	195	122	2	1.85	1.47	1.31	2.14	2.37	2.21	1.72	potassium voltage-gated channel subfamily H member 4 [Source:HGNC Symbol;Acc:HGNC:6253]	17	42156891	42181142	24251
ENSG00000089597	GANAB	12041.9	10776	15729	14516	10888.7	9974.07	14870	11160	139.99	147.67	160.91	167.41	163.69	154.51	194.14	184.5	glucosidase II alpha subunit [Source:HGNC Symbol;Acc:HGNC:4138]	11	62624826	62646726	21900
ENSG00000089639	GMIP	2160	2083	2350.02	2042	1886	2000	2007.89	1343	30.68	30.04	24.3	24.28	26.65	31.57	28.44	24.48	GEM interacting protein [Source:HGNC Symbol;Acc:HGNC:24852]	19	19629476	19643657	14181
ENSG00000089682	RBM41	969	685	866	845	661	672	629	676.95	18.78	14.93	17.07	18.78	15.95	16.08	17.84	17.23	RNA binding motif protein 41 [Source:HGNC Symbol;Acc:HGNC:25617]	X	107064420	107118823	54403
ENSG00000089685	BIRC5	1588	1435.13	2149.38	1857.6	1470.88	1427.93	521	525	32.12	29.55	33.87	34.79	33.53	33.74	10.04	12.1	baculoviral IAP repeat containing 5 [Source:HGNC Symbol;Acc:HGNC:593]	17	78214186	78225636	11450
ENSG00000089692	LAG3	5	1	4	5	2	1	5	4	0.27	0.03	0.06	0.09	0.15	0.03	0.08	0.16	lymphocyte activating 3 [Source:HGNC Symbol;Acc:HGNC:6476]	12	6772512	6778455	5943
ENSG00000089693	MLF2	4722.99	4581.02	4445	3740.26	3283	3505	4638	3380	155.22	162.38	117.95	111.36	127.04	143.24	161.54	141.6	myeloid leukemia factor 2 [Source:HGNC Symbol;Acc:HGNC:7126]	12	6747996	6767475	19479
ENSG00000089723	OTUB2	50.13	5.45	89.53	85.49	80.92	78.04	56.42	27.17	0.58	0.06	0.74	0.82	0.98	0.97	0.61	0.42	OTU deubiquitinase, ubiquitin aldehyde binding 2 [Source:HGNC Symbol;Acc:HGNC:20351]	14	94026340	94048930	22590
ENSG00000089737	DDX24	2924.15	2875.37	3965.61	3978.72	3373.22	2859.05	3324.77	2696.19	49.23	51.65	52.55	60.41	68.4	59.1	60.32	62.04	DEAD-box helicase 24 [Source:HGNC Symbol;Acc:HGNC:13266]	14	94048287	94081212	32925
ENSG00000089775	ZBTB25	1055.1	851.72	864.14	851.66	721.61	806.35	604.87	613.22	11.15	10.25	10.28	9.96	10.14	13.36	8.24	9.71	zinc finger and BTB domain containing 25 [Source:HGNC Symbol;Acc:HGNC:13112]	14	64449106	64505213	56107
ENSG00000089818	NECAP1	1019.06	780.03	988.48	830.76	778.85	643.33	875.29	916.92	23.36	17.74	13.46	15.85	19.78	16.05	20.86	24.17	NECAP endocytosis associated 1 [Source:HGNC Symbol;Acc:HGNC:24539]	12	8076939	8097881	20942
ENSG00000089820	ARHGAP4	2780.13	2871.48	4976.45	4060.08	4334.03	4734.39	4562.53	2958.74	59.07	58.37	83.73	73.67	118.1	104.44	94.85	84.07	Rho GTPase activating protein 4 [Source:HGNC Symbol;Acc:HGNC:674]	X	153907367	153934999	27632
ENSG00000089847	ANKRD24	275	263	246	208	172	218	262	168	2.97	3.22	2.28	2.26	2.9	3.54	3.06	2.26	ankyrin repeat domain 24 [Source:HGNC Symbol;Acc:HGNC:29424]	19	4183354	4224814	41460
ENSG00000089876	DHX32	1087.32	992.39	1475.98	1343.47	960.3	963.37	1137.95	1229.2	15.05	17.1	15.92	16.21	16.38	19.34	17.5	22.04	DEAH-box helicase 32 (putative) [Source:HGNC Symbol;Acc:HGNC:16717]	10	125836337	125896436	60099
ENSG00000089902	RCOR1	1127.15	989	1175	1001	780	816	896	883	10.23	12.77	11.67	9.02	7.62	8.58	10.62	11.94	REST corepressor 1 [Source:HGNC Symbol;Acc:HGNC:17441]	14	102592649	102730561	137912
ENSG00000089916	GPATCH2L	4120.46	3561.83	3189.83	3097.85	2781.03	2629.12	2497.27	2511.08	25.4	22.84	22.94	24.69	28.13	26.72	23.54	25.63	G-patch domain containing 2 like [Source:HGNC Symbol;Acc:HGNC:20210]	14	76151916	76254342	102426
ENSG00000090006	LTBP4	1041	1172.99	1211.01	965.02	1005.61	1149	1473	972	35.02	47.72	35.39	34.32	45.8	50.41	60.65	42.35	latent transforming growth factor beta binding protein 4 [Source:HGNC Symbol;Acc:HGNC:6717]	19	40592883	40629818	36935
ENSG00000090013	BLVRB	357	373	430.64	470	695	718	543	335	18.19	21.36	18.47	22.24	43.84	46.09	30.17	22.75	biliverdin reductase B [Source:HGNC Symbol;Acc:HGNC:1063]	19	40447765	40465840	18075
ENSG00000090020	SLC9A1	1205	1117	1370	1292	1246	1103	1495	1046	17.71	13.14	11.26	13.97	16.59	13.22	17.4	14.52	solute carrier family 9 member A1 [Source:HGNC Symbol;Acc:HGNC:11071]	1	27098809	27166981	68172
ENSG00000090054	SPTLC1	1746.25	1554.17	1825.85	1709.23	1334.98	1334.29	1561.99	1506.4	40.08	39.25	43.69	44	40.4	40.33	42.19	41.84	serine palmitoyltransferase long chain base subunit 1 [Source:HGNC Symbol;Acc:HGNC:11277]	9	92000087	92115413	115326
ENSG00000090060	PAPOLA	5054.06	4554.63	5681.45	5296.12	4308	4104.01	4623.82	4487.38	84.43	82.46	95.66	91.15	86.13	83	92.38	98.36	poly(A) polymerase alpha [Source:HGNC Symbol;Acc:HGNC:14981]	14	96501433	96567111	65678
ENSG00000090061	CCNK	2870.01	2524.97	3092.53	2748.53	2662.66	2637.11	2186.21	1761.93	48.24	43.47	39.81	40.57	50.53	47.08	33.86	37.75	cyclin K [Source:HGNC Symbol;Acc:HGNC:1596]	14	99481169	99535044	53875
ENSG00000090097	PCBP4	319	286	374	305	285	251	338	242	6.93	6.75	6.24	5.84	7.22	6.04	7.47	6.84	poly(rC) binding protein 4 [Source:HGNC Symbol;Acc:HGNC:8652]	3	51957454	51974016	16562
ENSG00000090104	RGS1	8005.07	4749.24	4849.29	2705.99	2351	1521	3641.93	3111	237.07	152.82	115.78	71.87	83.16	55.39	112.95	118.76	regulator of G protein signaling 1 [Source:HGNC Symbol;Acc:HGNC:9991]	1	192575763	192580024	4261
ENSG00000090238	YPEL3	139	145	212	204.02	154.51	178.66	141	89.29	5.75	7.62	7.62	8.12	7.81	9.52	6.32	5.46	yippee like 3 [Source:HGNC Symbol;Acc:HGNC:18327]	16	30092314	30096915	4601
ENSG00000090263	MRPS33	850.21	797.99	1185.1	1156.5	752	905.11	907.27	881	49.85	49.68	59.67	62.33	52.6	64.14	57.73	67.73	mitochondrial ribosomal protein S33 [Source:HGNC Symbol;Acc:HGNC:16634]	7	141002610	141015228	12618
ENSG00000090266	NDUFB2	1164.54	1078.27	1037.81	1107.31	712.93	946.01	981.02	739.71	104.18	107.52	75.44	91.33	74.98	99.77	94.32	87.54	NADH:ubiquinone oxidoreductase subunit B2 [Source:HGNC Symbol;Acc:HGNC:7697]	7	140690777	140722790	32013
ENSG00000090273	NUDC	5627.17	4963.73	7628.03	6975.4	6389.7	5875.39	8004.39	5368.17	131.43	124.2	145.58	147.23	178.34	167.42	198	163.54	nuclear distribution C, dynein complex regulator [Source:HGNC Symbol;Acc:HGNC:8045]	1	26900238	26946871	46633
ENSG00000090316	MAEA	1824.32	1905.8	2708.99	2341	2014.99	2161	2112	1481	39.36	42.06	45.28	46.54	54.45	56.23	49.6	37.16	macrophage erythroblast attacher [Source:HGNC Symbol;Acc:HGNC:13731]	4	1289887	1340147	50260
ENSG00000090339	ICAM1	16519.7	14554.1	18140.2	15115.4	15093.5	12350	18327.5	12453.3	228.09	218.08	213.2	192.74	244.97	207.65	275.31	227.23	intercellular adhesion molecule 1 [Source:HGNC Symbol;Acc:HGNC:5344]	19	10271093	10286615	15522
ENSG00000090372	STRN4	3887.19	3843.37	4706.53	3760.61	3988.58	3453.26	4030.83	2724.3	61.17	68.27	61.32	54.3	84.93	76.66	66.42	58.45	striatin 4 [Source:HGNC Symbol;Acc:HGNC:15721]	19	46719511	46746994	27483
ENSG00000090376	IRAK3	2	5	2	5	0	0	0	0	0.02	0.07	0.01	0.04	0	0	0	0	interleukin 1 receptor associated kinase 3 [Source:HGNC Symbol;Acc:HGNC:17020]	12	66188879	66254622	65743
ENSG00000090382	LYZ	2	0	1	5	4	6	0	0	0.08	0	0.02	0.12	0.13	0.2	0	0	lysozyme [Source:HGNC Symbol;Acc:HGNC:6740]	12	69348341	69354234	5893
ENSG00000090402	SI	0	0	0	1	0	0	0	3	0	0	0	0.01	0	0	0	0.03	sucrase-isomaltase [Source:HGNC Symbol;Acc:HGNC:10856]	3	164978898	165078496	99598
ENSG00000090432	MUL1	1486.11	1395.95	1759.15	1469	1074	1143.98	1313.04	1002	24.47	25.02	23.55	21.91	21.17	23.18	23.01	21.8	mitochondrial E3 ubiquitin protein ligase 1 [Source:HGNC Symbol;Acc:HGNC:25762]	1	20499448	20508151	8703
ENSG00000090447	TFAP4	1109	1107	1405	1294.72	1217	1200	1260	959	26.3	26.44	29.13	31.35	34.47	32.6	31.36	30.11	transcription factor AP-4 [Source:HGNC Symbol;Acc:HGNC:11745]	16	4257186	4273075	15889
ENSG00000090470	PDCD7	1722.41	1773.09	2169.59	1976.54	1581.38	1769.34	1768.97	1595.66	43.98	43.81	38.52	37.79	49.75	41.21	45.42	51.27	programmed cell death 7 [Source:HGNC Symbol;Acc:HGNC:8767]	15	65117379	65133808	16429
ENSG00000090487	SPG21	2610.82	2593	2558.96	2393.06	1726	1960	2317	2372	68.05	72.79	54.6	56.25	54.04	64.2	63.9	81.81	SPG21, maspardin [Source:HGNC Symbol;Acc:HGNC:20373]	15	64963022	64990310	27288
ENSG00000090512	FETUB	0	0	0	0	0	0	2	0	0	0	0	0	0	0	0.08	0	fetuin B [Source:HGNC Symbol;Acc:HGNC:3658]	3	186635969	186653141	17172
ENSG00000090520	DNAJB11	2279.88	2320.98	2910.78	2333.92	2144.18	2288.18	7210.37	6054.79	53.09	59.14	56.28	50.97	60.08	64.29	183.17	189.84	DnaJ heat shock protein family (Hsp40) member B11 [Source:HGNC Symbol;Acc:HGNC:14889]	3	186567403	186585800	18397
ENSG00000090530	P3H2	9422.55	8848.14	13779.3	12705.9	10076	9870.35	16516.3	14743.2	158.95	140.01	189.1	214.54	193.96	178.23	289.39	312.22	prolyl 3-hydroxylase 2 [Source:HGNC Symbol;Acc:HGNC:19317]	3	189956728	190122437	165709
ENSG00000090534	THPO	1	0	2	2	0	0	3	2	0.04	0	0.16	0.07	0	0	0.34	0.1	thrombopoietin [Source:HGNC Symbol;Acc:HGNC:11795]	3	184371935	184381968	10033
ENSG00000090539	CHRD	8	3	1	2	2.59	3	3.26	2	0.34	0.04	0.01	0.03	0.03	0.08	0.03	0.23	chordin [Source:HGNC Symbol;Acc:HGNC:1949]	3	184380073	184390736	10663
ENSG00000090554	FLT3LG	396.07	401.2	330.92	326.22	275.74	271.43	283.95	234.82	17.16	20.76	11.92	14.3	16.28	16.44	14.19	14.16	fms related tyrosine kinase 3 ligand [Source:HGNC Symbol;Acc:HGNC:3766]	19	49474207	49486231	12024
ENSG00000090565	RAB11FIP3	1493.61	1618.4	1692.15	1412.8	1387.47	1497.96	1448.83	891.53	19.77	22.03	18.42	16.16	21.48	22.63	19.76	15.89	RAB11 family interacting protein 3 [Source:HGNC Symbol;Acc:HGNC:17224]	16	425649	523011	97362
ENSG00000090581	GNPTG	836.25	813.43	1279.44	1111.45	1150.67	1172.57	1086.87	814.09	21.39	22.93	26.2	24.56	32.11	39.71	31.91	26.08	N-acetylglucosamine-1-phosphate transferase subunit gamma [Source:HGNC Symbol;Acc:HGNC:23026]	16	1351931	1364113	12182
ENSG00000090612	ZNF268	864	700	1018	1000.35	775	683.2	889	786	9.71	7.58	9.4	12.42	12.94	9.96	12.71	11.59	zinc finger protein 268 [Source:HGNC Symbol;Acc:HGNC:13061]	12	133181409	133214831	33422
ENSG00000090615	GOLGA3	3209.19	2695.31	3105.04	2872.29	2567.84	2640.63	2991.12	2341.56	24.86	22.11	18.7	17.93	22.26	21.92	19.71	16.93	golgin A3 [Source:HGNC Symbol;Acc:HGNC:4426]	12	132768914	132829078	60164
ENSG00000090621	PABPC4	11654.4	10867	11490.8	9939.37	8646.48	7792.32	9057.46	6955.82	299.99	274.58	263.12	246.19	274.43	251.1	264.48	243.88	poly(A) binding protein cytoplasmic 4 [Source:HGNC Symbol;Acc:HGNC:8557]	1	39560816	39576790	15974
ENSG00000090659	CD209	4.01	12.09	21.58	12.51	7.1	17.01	7.01	6.19	0.17	0.22	0.16	0.13	0.08	0.34	0.07	0.08	CD209 molecule [Source:HGNC Symbol;Acc:HGNC:1641]	19	7739993	7747564	7571
ENSG00000090661	CERS4	2149.44	2193.88	2417	2211	1669	1749	2867	1896.64	68.61	67.79	60.72	59.14	60.1	69.53	92.51	80.92	ceramide synthase 4 [Source:HGNC Symbol;Acc:HGNC:23747]	19	8206736	8262421	55685
ENSG00000090674	MCOLN1	473.09	371.46	557.52	411.26	410.72	342.42	342.32	224.65	11.47	9.98	10.54	7.83	12.08	10.24	8.4	6.07	mucolipin 1 [Source:HGNC Symbol;Acc:HGNC:13356]	19	7522624	7534009	11385
ENSG00000090686	USP48	5701	4965.41	8605.95	7656	6217.86	5916.53	6691.41	6410.11	91.41	92.11	126.78	129.47	116.72	106.61	120.46	134.82	ubiquitin specific peptidase 48 [Source:HGNC Symbol;Acc:HGNC:18533]	1	21678298	21783606	105308
ENSG00000090776	EFNB1	545	657.11	719	643	495	587.43	610	440	6.56	8.61	7.04	7.01	7.13	8.7	7.82	7	ephrin B1 [Source:HGNC Symbol;Acc:HGNC:3226]	X	68829021	68842160	13139
ENSG00000090857	PDPR	5473.42	4619.8	6022.56	5387.59	4560.33	3988.01	4175.56	3403.01	33.21	29.83	28.55	32.15	35.09	27.7	25.85	24.6	pyruvate dehydrogenase phosphatase regulatory subunit [Source:HGNC Symbol;Acc:HGNC:30264]	16	70113626	70162537	48911
ENSG00000090861	AARS	8838.04	7705	19364	19216.7	13578.5	12094	21871	16522	122.52	118.56	203.59	232.33	217.17	206.62	316.93	286.3	alanyl-tRNA synthetase [Source:HGNC Symbol;Acc:HGNC:20]	16	70252295	70289543	37248
ENSG00000090863	GLG1	5713.68	5049.05	6687.56	5941.27	4574.96	4148.04	4912.98	4175.91	50.31	51.2	44.83	47.37	47.12	41	45.15	46.42	golgi glycoprotein 1 [Source:HGNC Symbol;Acc:HGNC:4316]	16	74447427	74607144	159717
ENSG00000090889	KIF4A	1279.72	1040.27	1675.63	1627.46	1173.21	994.9	585.02	440.75	12.42	10.45	12.38	13.39	13.15	11.27	6.08	5.36	kinesin family member 4A [Source:HGNC Symbol;Acc:HGNC:13339]	X	70290104	70420886	130782
ENSG00000090905	TNRC6A	2629.34	2242.99	3638.58	3521.97	2909	2786.34	2823.93	2556.81	19.27	21.06	26.48	22.33	29.82	26.97	23.36	29.55	trinucleotide repeat containing 6A [Source:HGNC Symbol;Acc:HGNC:11969]	16	24610209	24827632	217423
ENSG00000090924	PLEKHG2	2384.26	2264.87	3354.09	2958.27	2717	2478.91	3697.02	2451.73	37.05	34.07	49.94	44.88	50.82	51.08	63.7	57.66	pleckstrin homology and RhoGEF domain containing G2 [Source:HGNC Symbol;Acc:HGNC:29515]	19	39412669	39428415	15746
ENSG00000090932	DLL3	7	10	3	0	3	11	1	6	0.12	0.21	0.05	0	0.15	0.76	0.03	0.25	delta like canonical Notch ligand 3 [Source:NCBI gene;Acc:10683]	19	39498895	39508481	9586
ENSG00000090971	NAT14	773	751	1015	837	740	931	924	597	36.55	34.94	39.87	38.5	44.36	45.88	47.49	40.5	N-acetyltransferase 14 (putative) [Source:HGNC Symbol;Acc:HGNC:28918]	19	55485188	55487568	2380
ENSG00000090975	PITPNM2	86	97	85	82	84	68	90	77	0.74	0.78	0.52	0.55	0.94	0.7	0.82	0.74	phosphatidylinositol transfer protein membrane associated 2 [Source:HGNC Symbol;Acc:HGNC:21044]	12	122983480	123150015	166535
ENSG00000090989	EXOC1	846	815	1172	1149	908	871	984	1030.23	15.87	16.19	21.93	21.68	21.79	20.01	23.78	28.64	exocyst complex component 1 [Source:HGNC Symbol;Acc:HGNC:30380]	4	55853648	55905086	51438
ENSG00000091009	RBM27	1565.63	1379.03	1290.45	1144.43	1223.91	1148.65	1273.14	1363.02	12.76	13.76	10.62	7.54	17.22	13.15	13.65	15.72	RNA binding motif protein 27 [Source:HGNC Symbol;Acc:HGNC:29243]	5	146203605	146289223	85618
ENSG00000091010	POU4F3	2	1	13	4	5	3	8	4	0.03	0.02	0.16	0.06	0.09	0.06	0.13	0.08	POU class 4 homeobox 3 [Source:HGNC Symbol;Acc:HGNC:9220]	5	146338839	146341728	2889
ENSG00000091039	OSBPL8	2613	2416	1990.1	2017	1717	1737	2058	2248	33.02	29.1	21.59	23.23	23.88	23.92	26.26	32.12	oxysterol binding protein like 8 [Source:HGNC Symbol;Acc:HGNC:16396]	12	76351797	76559809	208012
ENSG00000091073	DTX2	1023.72	960.4	1240.09	1096.3	1004.86	1048.21	1308.84	977.81	23.76	21.71	22.13	22.75	28.34	26.64	29.64	28.85	deltex E3 ubiquitin ligase 2 [Source:HGNC Symbol;Acc:HGNC:15973]	7	76461676	76505995	44319
ENSG00000091106	NLRC4	20	10	30	19	18	21	16	22	0.24	0.13	0.29	0.2	0.25	0.31	0.2	0.34	NLR family CARD domain containing 4 [Source:HGNC Symbol;Acc:HGNC:16412]	2	32224453	32265732	41279
ENSG00000091127	PUS7	1161	1007.69	1492	1407	1091.64	1035	1277.99	1267	17.67	16.14	17.33	15.3	16.3	18.11	21.34	23.22	pseudouridine synthase 7 [Source:HGNC Symbol;Acc:HGNC:26033]	7	105439661	105522271	82610
ENSG00000091128	LAMB4	3	2	1	6	10	2	7	2	0.17	0.03	0.01	0.09	0.11	0.09	0.16	0.04	laminin subunit beta 4 [Source:HGNC Symbol;Acc:HGNC:6491]	7	108023548	108130361	106813
ENSG00000091129	NRCAM	633	555	494	480	415	370	778	704.99	4.88	5.32	3.58	4.5	4.14	5.46	8.19	9.94	neuronal cell adhesion molecule [Source:HGNC Symbol;Acc:HGNC:7994]	7	108147623	108456717	309094
ENSG00000091136	LAMB1	25	17	16	23.8	16	13	15	17	1.39	0.68	0.87	1.05	0.83	0.63	0.91	1.16	laminin subunit beta 1 [Source:HGNC Symbol;Acc:HGNC:6486]	7	107923799	108003187	79388
ENSG00000091137	SLC26A4	1	2	8	4	2	4	1	1	0.01	0.06	0.1	0.06	0.03	0.09	0.01	0.02	solute carrier family 26 member 4 [Source:HGNC Symbol;Acc:HGNC:8818]	7	107660635	107717809	57174
ENSG00000091138	SLC26A3	0	1	0	0	0	2	0	0	0	0.02	0	0	0	0.03	0	0	solute carrier family 26 member 3 [Source:HGNC Symbol;Acc:HGNC:3018]	7	107765467	107803225	37758
ENSG00000091140	DLD	2849.24	2668.49	4036	3723	2913.98	2621	3310	3288.07	62.06	66.5	84.75	84.37	93.56	77.57	96.13	97.92	dihydrolipoamide dehydrogenase [Source:HGNC Symbol;Acc:HGNC:2898]	7	107891162	107931730	40568
ENSG00000091157	WDR7	1013.37	914.19	1249.41	1165.02	923.24	809.02	890.52	846.84	8.37	7.97	9.06	10.99	13.22	8.21	9.83	10.91	WD repeat domain 7 [Source:HGNC Symbol;Acc:HGNC:13490]	18	56651343	57036606	385263
ENSG00000091164	TXNL1	1979.59	1911.02	2021.58	1703.82	1739.72	1700.39	1906.84	1829.16	54.75	57.56	46.49	43.59	60.28	57.65	56.95	68.02	thioredoxin like 1 [Source:HGNC Symbol;Acc:HGNC:12436]	18	56597209	56651600	54391
ENSG00000091181	IL5RA	1	3	2	2	2	6	4	4	0.01	0.06	0.09	0.05	0.06	0.12	0.18	0.07	interleukin 5 receptor subunit alpha [Source:HGNC Symbol;Acc:HGNC:6017]	3	3066326	3126613	60287
ENSG00000091262	ABCC6	0.75	6.59	1.86	17.96	8.84	1.43	20.84	3.49	0.02	0.05	0.03	0.14	0.07	0.04	0.17	0.04	ATP binding cassette subfamily C member 6 [Source:HGNC Symbol;Acc:HGNC:57]	16	16148928	16223522	74594
ENSG00000091317	CMTM6	3871.77	3687.91	3975.32	3510.24	2969.87	2942.93	3307.37	3538.57	46.55	48.39	39.06	38.22	42.89	43.7	42.32	56.41	CKLF like MARVEL transmembrane domain containing 6 [Source:HGNC Symbol;Acc:HGNC:19177]	3	32481312	32502852	21540
ENSG00000091409	ITGA6	15.08	22	12	23	18	16	12	17	0.67	0.41	0.3	0.6	0.54	0.45	0.35	0.56	integrin subunit alpha 6 [Source:HGNC Symbol;Acc:HGNC:6142]	2	172427354	172506459	79105
ENSG00000091428	RAPGEF4	6	3	2	3	8	1	3	0	0.16	0.17	0.06	0.06	0.54	0.01	0.04	0	Rap guanine nucleotide exchange factor 4 [Source:HGNC Symbol;Acc:HGNC:16626]	2	172735274	173052893	317619
ENSG00000091436	MAP3K20	2340.29	2102.88	2419.57	2368.59	1724.24	1553.52	1914.64	1869.41	17.69	17.6	17.37	19.25	17.23	15.09	18.72	20.96	mitogen-activated protein kinase kinase kinase 20 [Source:HGNC Symbol;Acc:HGNC:17797]	2	173075435	173268015	192580
ENSG00000091482	SMPX	0	0	0	1	3	0	0	1	0	0	0	0.05	0.29	0	0	0.07	small muscle protein X-linked [Source:HGNC Symbol;Acc:HGNC:11122]	X	21705972	21758116	52144
ENSG00000091483	FH	2839.45	2499.52	5686.87	5107.7	3300.35	3318.48	3621.9	3253.11	72.23	70.68	116.99	116.14	99.8	106.52	93.96	113.95	fumarate hydratase [Source:HGNC Symbol;Acc:HGNC:3700]	1	241497603	241519761	22158
ENSG00000091490	SEL1L3	529	476.99	677	692	536	461	1058	966	7.99	6.46	7.03	7.52	10.25	8.37	15.16	17.04	SEL1L family member 3 [Source:HGNC Symbol;Acc:HGNC:29108]	4	25747433	25863760	116327
ENSG00000091513	TF	9.45	3	10	19	8	8	7	5	0.29	0.24	0.08	0.42	0.18	0.2	0.01	0.01	transferrin [Source:HGNC Symbol;Acc:HGNC:11740]	3	133746040	133796641	50601
ENSG00000091527	CDV3	8591.12	7713.22	12123.5	10715.1	9281.87	8478.81	11026.1	9779.65	137.94	126.16	150.43	151.65	172.72	161.93	186.73	175.83	CDV3 homolog [Source:HGNC Symbol;Acc:HGNC:26928]	3	133573730	133590261	16531
ENSG00000091536	MYO15A	15	11	11	13	9	14	15	15	0.31	0.33	0.09	0.21	0.12	0.15	0.22	0.6	myosin XVA [Source:HGNC Symbol;Acc:HGNC:7594]	17	18108706	18179806	71100
ENSG00000091542	ALKBH5	3947.35	4142.68	3664.9	3143.03	2726.93	2901.84	3738.28	2848.53	55.67	58.69	41.82	40.84	45.23	45.32	55.9	53.38	alkB homolog 5, RNA demethylase [Source:HGNC Symbol;Acc:HGNC:25996]	17	18183078	18209954	26876
ENSG00000091583	APOH	0	0	0	0	0	0	0	0	0	0	0	0	0	0	0	0	apolipoprotein H [Source:HGNC Symbol;Acc:HGNC:616]	17	66212033	66256525	44492
ENSG00000091592	NLRP1	653.05	558.1	841.5	830.93	1321.4	1165.36	679.86	420.15	6.08	4.61	5.68	5.55	12.05	12.29	6.57	4.7	NLR family pyrin domain containing 1 [Source:HGNC Symbol;Acc:HGNC:14374]	17	5499427	5619424	119997
ENSG00000091622	PITPNM3	90	73.5	47	30	31	44	11	2	0.65	0.56	0.32	0.16	0.21	0.37	0.07	0.02	PITPNM family member 3 [Source:HGNC Symbol;Acc:HGNC:21043]	17	6451263	6556555	105292
ENSG00000091640	SPAG7	1379	1153	1393.93	1195.16	1137	1139	2126	1345	59.49	53.15	48.01	47.1	57.19	58.48	95.74	75.72	sperm associated antigen 7 [Source:HGNC Symbol;Acc:HGNC:11216]	17	4959226	4967817	8591
ENSG00000091651	ORC6	1144.63	1156	1611.95	1553.91	1225	1264	732	673	34.28	40.04	38.5	41.04	45.03	47.34	22.13	27.88	origin recognition complex subunit 6 [Source:HGNC Symbol;Acc:HGNC:17151]	16	46689643	46698394	8751
ENSG00000091656	ZFHX4	38	32	55	38	25	30	29	21	0.28	0.21	0.25	0.26	0.18	0.3	0.22	0.12	zinc finger homeobox 4 [Source:HGNC Symbol;Acc:HGNC:30939]	8	76681219	76867285	186066
ENSG00000091664	SLC17A6	0	0	0	0	0	0	0	0	0	0	0	0	0	0	0	0	solute carrier family 17 member 6 [Source:HGNC Symbol;Acc:HGNC:16703]	11	22338097	22379503	41406
ENSG00000091704	CPA1	0	0	0	0	0	0	0	0	0	0	0	0	0	0	0	0	carboxypeptidase A1 [Source:HGNC Symbol;Acc:HGNC:2296]	7	130380339	130388114	7775
ENSG00000091732	ZC3HC1	893	794.97	1137.97	1066.99	917	786.93	930.96	756.97	20.04	17.91	22.27	22.47	25.21	21.74	22.31	21.72	zinc finger C3HC-type containing 1 [Source:HGNC Symbol;Acc:HGNC:29913]	7	130018286	130051451	33165
ENSG00000091831	ESR1	6	3	8	7	4	9	2	17	0.07	0.02	0.12	0.06	0.09	0.08	0.02	0.15	estrogen receptor 1 [Source:HGNC Symbol;Acc:HGNC:3467]	6	151656691	152129619	472928
ENSG00000091844	RGS17	14.13	18.11	28.31	31.52	24.39	34.53	14.11	18.52	0.07	0.1	0.12	0.14	0.15	0.22	0.08	0.12	regulator of G protein signaling 17 [Source:HGNC Symbol;Acc:HGNC:14088]	6	153004459	153131282	126823
ENSG00000091879	ANGPT2	8.04	10.03	7.03	6.01	5.01	13.09	7.06	7.05	0.08	0.12	0.05	0.05	0.07	0.13	0.06	0.07	angiopoietin 2 [Source:HGNC Symbol;Acc:HGNC:485]	8	6499651	6563409	63758
[truncated: 63,038 more rows]
