# Supplementary material for: Targeting Adaptive IRE1α Signaling and PLK2 in Multiple Myeloma: Possible Anti-Tumor Mechanisms of KIRA8 and Nilotinib
Source: Int J Mol Sci. 2020 Aug 31;21(17):6314. doi: 10.3390/ijms21176314 (PMC7504392; doi:10.3390/ijms21176314)
Supplement: Supplementary file 1 [file ijms-21-06314-s001.zip › Supplementary Materials/Yamashita Table S4.xlsx]

## Sheet: Sheet1
Table S4
GroupID	Category	Term	Description	LogP	Log(q-value)	InTerm_InList	Genes	Symbols
1_Summary	GO Biological Processes	GO:0006613	cotranslational protein targeting to membrane	-57.6527	-53.3034	58/109	3921,4736,6122,6125,6130,6134,6135,6136,6137,6138,6139,6142,6143,6146,6157,6159,6160,6161,6164,6165,6168,6169,6171,6173,6175,6181,6187,6188,6191,6193,6202,6203,6204,6205,6206,6207,6208,6209,6210,6217,6218,6223,6224,6227,6228,6230,6231,6232,6234,6235,6730,6746,6747,7311,9349,10952,23521,25873,439,6166,10399,3646,85441,1974,1975,8665,8846,8892,10289,27335,84919,127933,5584,8851,29800,57214,79844,50…	RPSA,RPL10A,RPL3,RPL5,RPL7A,RPL10,RPL11,RPL12,RPL13,RPL15,RPL17,RPL18A,RPL19,RPL22,RPL27A,RPL29,RPL31,RPL32,RPL34,RPL35A,RPL37A,RPL38,RPL41,RPL36A,RPLP0,RPLP2,RPS2,RPS3,RPS4X,RPS5,RPS8,RPS9,RPS10,RPS11,RPS12,RPS13,RPS14,RPS15,RPS15A,RPS16,RPS17,RPS19,RPS20,RPS21,RPS23,RPS25,RPS26,RPS27,RPS28,RPS29,SRP68,SSR2,SSR3,UBA52,RPL23,SEC61B,RPL13A,RPL36,ASNA1,RPL36AL,RACK1,EIF3E,HELZ2,EIF4A2,EIF4B,EIF3F,A…
1_Member	GO Biological Processes	GO:0006613	cotranslational protein targeting to membrane	-57.6527	-53.3034	58/109	3921,4736,6122,6125,6130,6134,6135,6136,6137,6138,6139,6142,6143,6146,6157,6159,6160,6161,6164,6165,6168,6169,6171,6173,6175,6181,6187,6188,6191,6193,6202,6203,6204,6205,6206,6207,6208,6209,6210,6217,6218,6223,6224,6227,6228,6230,6231,6232,6234,6235,6730,6746,6747,7311,9349,10952,23521,25873	RPSA,RPL10A,RPL3,RPL5,RPL7A,RPL10,RPL11,RPL12,RPL13,RPL15,RPL17,RPL18A,RPL19,RPL22,RPL27A,RPL29,RPL31,RPL32,RPL34,RPL35A,RPL37A,RPL38,RPL41,RPL36A,RPLP0,RPLP2,RPS2,RPS3,RPS4X,RPS5,RPS8,RPS9,RPS10,RPS11,RPS12,RPS13,RPS14,RPS15,RPS15A,RPS16,RPS17,RPS19,RPS20,RPS21,RPS23,RPS25,RPS26,RPS27,RPS28,RPS29,SRP68,SSR2,SSR3,UBA52,RPL23,SEC61B,RPL13A,RPL36
1_Member	GO Biological Processes	GO:0006614	SRP-dependent cotranslational protein targeting to membrane	-57.3367	-53.2885	57/105	3921,4736,6122,6125,6130,6134,6135,6136,6137,6138,6139,6142,6143,6146,6157,6159,6160,6161,6164,6165,6168,6169,6171,6173,6175,6181,6187,6188,6191,6193,6202,6203,6204,6205,6206,6207,6208,6209,6210,6217,6218,6223,6224,6227,6228,6230,6231,6232,6234,6235,6730,6747,7311,9349,10952,23521,25873	RPSA,RPL10A,RPL3,RPL5,RPL7A,RPL10,RPL11,RPL12,RPL13,RPL15,RPL17,RPL18A,RPL19,RPL22,RPL27A,RPL29,RPL31,RPL32,RPL34,RPL35A,RPL37A,RPL38,RPL41,RPL36A,RPLP0,RPLP2,RPS2,RPS3,RPS4X,RPS5,RPS8,RPS9,RPS10,RPS11,RPS12,RPS13,RPS14,RPS15,RPS15A,RPS16,RPS17,RPS19,RPS20,RPS21,RPS23,RPS25,RPS26,RPS27,RPS28,RPS29,SRP68,SSR3,UBA52,RPL23,SEC61B,RPL13A,RPL36
1_Member	GO Biological Processes	GO:0045047	protein targeting to ER	-54.9822	-51.1101	58/118	439,3921,4736,6122,6125,6130,6134,6135,6136,6137,6138,6139,6142,6143,6146,6157,6159,6160,6161,6164,6165,6168,6169,6171,6173,6175,6181,6187,6188,6191,6193,6202,6203,6204,6205,6206,6207,6208,6209,6210,6217,6218,6223,6224,6227,6228,6230,6231,6232,6234,6235,6730,6747,7311,9349,10952,23521,25873	ASNA1,RPSA,RPL10A,RPL3,RPL5,RPL7A,RPL10,RPL11,RPL12,RPL13,RPL15,RPL17,RPL18A,RPL19,RPL22,RPL27A,RPL29,RPL31,RPL32,RPL34,RPL35A,RPL37A,RPL38,RPL41,RPL36A,RPLP0,RPLP2,RPS2,RPS3,RPS4X,RPS5,RPS8,RPS9,RPS10,RPS11,RPS12,RPS13,RPS14,RPS15,RPS15A,RPS16,RPS17,RPS19,RPS20,RPS21,RPS23,RPS25,RPS26,RPS27,RPS28,RPS29,SRP68,SSR3,UBA52,RPL23,SEC61B,RPL13A,RPL36
1_Member	GO Biological Processes	GO:0072599	establishment of protein localization to endoplasmic reticulum	-53.891	-50.1438	58/122	439,3921,4736,6122,6125,6130,6134,6135,6136,6137,6138,6139,6142,6143,6146,6157,6159,6160,6161,6164,6165,6168,6169,6171,6173,6175,6181,6187,6188,6191,6193,6202,6203,6204,6205,6206,6207,6208,6209,6210,6217,6218,6223,6224,6227,6228,6230,6231,6232,6234,6235,6730,6747,7311,9349,10952,23521,25873	ASNA1,RPSA,RPL10A,RPL3,RPL5,RPL7A,RPL10,RPL11,RPL12,RPL13,RPL15,RPL17,RPL18A,RPL19,RPL22,RPL27A,RPL29,RPL31,RPL32,RPL34,RPL35A,RPL37A,RPL38,RPL41,RPL36A,RPLP0,RPLP2,RPS2,RPS3,RPS4X,RPS5,RPS8,RPS9,RPS10,RPS11,RPS12,RPS13,RPS14,RPS15,RPS15A,RPS16,RPS17,RPS19,RPS20,RPS21,RPS23,RPS25,RPS26,RPS27,RPS28,RPS29,SRP68,SSR3,UBA52,RPL23,SEC61B,RPL13A,RPL36
1_Member	GO Cellular Components	GO:0022626	cytosolic ribosome	-53.3478	-49.6975	56/113	3921,4736,6122,6125,6130,6134,6135,6136,6137,6138,6139,6142,6143,6146,6157,6159,6160,6161,6164,6165,6166,6168,6169,6171,6173,6175,6181,6187,6188,6191,6193,6202,6203,6204,6205,6206,6207,6208,6209,6210,6217,6218,6223,6224,6227,6228,6230,6231,6232,6234,6235,7311,9349,10399,23521,25873	RPSA,RPL10A,RPL3,RPL5,RPL7A,RPL10,RPL11,RPL12,RPL13,RPL15,RPL17,RPL18A,RPL19,RPL22,RPL27A,RPL29,RPL31,RPL32,RPL34,RPL35A,RPL36AL,RPL37A,RPL38,RPL41,RPL36A,RPLP0,RPLP2,RPS2,RPS3,RPS4X,RPS5,RPS8,RPS9,RPS10,RPS11,RPS12,RPS13,RPS14,RPS15,RPS15A,RPS16,RPS17,RPS19,RPS20,RPS21,RPS23,RPS25,RPS26,RPS27,RPS28,RPS29,UBA52,RPL23,RACK1,RPL13A,RPL36
1_Member	GO Biological Processes	GO:0000184	nuclear-transcribed mRNA catabolic process, nonsense-mediated decay	-51.4533	-47.8822	56/120	3646,3921,4736,6122,6125,6130,6134,6135,6136,6137,6138,6139,6142,6143,6146,6157,6159,6160,6161,6164,6165,6168,6169,6171,6173,6175,6181,6187,6188,6191,6193,6202,6203,6204,6205,6206,6207,6208,6209,6210,6217,6218,6223,6224,6227,6228,6230,6231,6232,6234,6235,7311,9349,23521,25873,85441	EIF3E,RPSA,RPL10A,RPL3,RPL5,RPL7A,RPL10,RPL11,RPL12,RPL13,RPL15,RPL17,RPL18A,RPL19,RPL22,RPL27A,RPL29,RPL31,RPL32,RPL34,RPL35A,RPL37A,RPL38,RPL41,RPL36A,RPLP0,RPLP2,RPS2,RPS3,RPS4X,RPS5,RPS8,RPS9,RPS10,RPS11,RPS12,RPS13,RPS14,RPS15,RPS15A,RPS16,RPS17,RPS19,RPS20,RPS21,RPS23,RPS25,RPS26,RPS27,RPS28,RPS29,UBA52,RPL23,RPL13A,RPL36,HELZ2
1_Member	GO Biological Processes	GO:0070972	protein localization to endoplasmic reticulum	-48.0714	-44.5673	58/147	439,3921,4736,6122,6125,6130,6134,6135,6136,6137,6138,6139,6142,6143,6146,6157,6159,6160,6161,6164,6165,6168,6169,6171,6173,6175,6181,6187,6188,6191,6193,6202,6203,6204,6205,6206,6207,6208,6209,6210,6217,6218,6223,6224,6227,6228,6230,6231,6232,6234,6235,6730,6747,7311,9349,10952,23521,25873	ASNA1,RPSA,RPL10A,RPL3,RPL5,RPL7A,RPL10,RPL11,RPL12,RPL13,RPL15,RPL17,RPL18A,RPL19,RPL22,RPL27A,RPL29,RPL31,RPL32,RPL34,RPL35A,RPL37A,RPL38,RPL41,RPL36A,RPLP0,RPLP2,RPS2,RPS3,RPS4X,RPS5,RPS8,RPS9,RPS10,RPS11,RPS12,RPS13,RPS14,RPS15,RPS15A,RPS16,RPS17,RPS19,RPS20,RPS21,RPS23,RPS25,RPS26,RPS27,RPS28,RPS29,SRP68,SSR3,UBA52,RPL23,SEC61B,RPL13A,RPL36
1_Member	GO Biological Processes	GO:0006413	translational initiation	-47.451	-44.0048	64/193	1974,1975,3646,3921,4736,6122,6125,6130,6134,6135,6136,6137,6138,6139,6142,6143,6146,6157,6159,6160,6161,6164,6165,6168,6169,6171,6173,6175,6181,6187,6188,6191,6193,6202,6203,6204,6205,6206,6207,6208,6209,6210,6217,6218,6223,6224,6227,6228,6230,6231,6232,6234,6235,7311,8665,8846,8892,9349,10289,23521,25873,27335,84919,127933	EIF4A2,EIF4B,EIF3E,RPSA,RPL10A,RPL3,RPL5,RPL7A,RPL10,RPL11,RPL12,RPL13,RPL15,RPL17,RPL18A,RPL19,RPL22,RPL27A,RPL29,RPL31,RPL32,RPL34,RPL35A,RPL37A,RPL38,RPL41,RPL36A,RPLP0,RPLP2,RPS2,RPS3,RPS4X,RPS5,RPS8,RPS9,RPS10,RPS11,RPS12,RPS13,RPS14,RPS15,RPS15A,RPS16,RPS17,RPS19,RPS20,RPS21,RPS23,RPS25,RPS26,RPS27,RPS28,RPS29,UBA52,EIF3F,ALKBH1,EIF2B2,RPL23,EIF1B,RPL13A,RPL36,EIF3K,PPP1R15B,UHMK1
1_Member	GO Biological Processes	GO:0006612	protein targeting to membrane	-45.883	-42.488	64/203	439,3921,4736,5584,6122,6125,6130,6134,6135,6136,6137,6138,6139,6142,6143,6146,6157,6159,6160,6161,6164,6165,6168,6169,6171,6173,6175,6181,6187,6188,6191,6193,6202,6203,6204,6205,6206,6207,6208,6209,6210,6217,6218,6223,6224,6227,6228,6230,6231,6232,6234,6235,6730,6746,6747,7311,8851,9349,10952,23521,25873,29800,57214,79844	ASNA1,RPSA,RPL10A,PRKCI,RPL3,RPL5,RPL7A,RPL10,RPL11,RPL12,RPL13,RPL15,RPL17,RPL18A,RPL19,RPL22,RPL27A,RPL29,RPL31,RPL32,RPL34,RPL35A,RPL37A,RPL38,RPL41,RPL36A,RPLP0,RPLP2,RPS2,RPS3,RPS4X,RPS5,RPS8,RPS9,RPS10,RPS11,RPS12,RPS13,RPS14,RPS15,RPS15A,RPS16,RPS17,RPS19,RPS20,RPS21,RPS23,RPS25,RPS26,RPS27,RPS28,RPS29,SRP68,SSR2,SSR3,UBA52,CDK5R1,RPL23,SEC61B,RPL13A,RPL36,ZDHHC1,CEMIP,ZDHHC11
1_Member	GO Biological Processes	GO:0019080	viral gene expression	-44.1096	-40.7604	61/191	3921,4736,5094,5437,6122,6125,6130,6134,6135,6136,6137,6138,6139,6142,6143,6146,6157,6159,6160,6161,6164,6165,6168,6169,6171,6173,6175,6181,6187,6188,6191,6193,6202,6203,6204,6205,6206,6207,6208,6209,6210,6217,6218,6223,6224,6227,6228,6230,6231,6232,6234,6235,6396,6827,7311,7392,8665,9349,23521,25873,51193	RPSA,RPL10A,PCBP2,POLR2H,RPL3,RPL5,RPL7A,RPL10,RPL11,RPL12,RPL13,RPL15,RPL17,RPL18A,RPL19,RPL22,RPL27A,RPL29,RPL31,RPL32,RPL34,RPL35A,RPL37A,RPL38,RPL41,RPL36A,RPLP0,RPLP2,RPS2,RPS3,RPS4X,RPS5,RPS8,RPS9,RPS10,RPS11,RPS12,RPS13,RPS14,RPS15,RPS15A,RPS16,RPS17,RPS19,RPS20,RPS21,RPS23,RPS25,RPS26,RPS27,RPS28,RPS29,SEC13,SUPT4H1,UBA52,USF2,EIF3F,RPL23,RPL13A,RPL36,ZNF639
1_Member	GO Biological Processes	GO:0019083	viral transcription	-43.8909	-40.583	59/177	3921,4736,5437,6122,6125,6130,6134,6135,6136,6137,6138,6139,6142,6143,6146,6157,6159,6160,6161,6164,6165,6168,6169,6171,6173,6175,6181,6187,6188,6191,6193,6202,6203,6204,6205,6206,6207,6208,6209,6210,6217,6218,6223,6224,6227,6228,6230,6231,6232,6234,6235,6396,6827,7311,7392,9349,23521,25873,51193	RPSA,RPL10A,POLR2H,RPL3,RPL5,RPL7A,RPL10,RPL11,RPL12,RPL13,RPL15,RPL17,RPL18A,RPL19,RPL22,RPL27A,RPL29,RPL31,RPL32,RPL34,RPL35A,RPL37A,RPL38,RPL41,RPL36A,RPLP0,RPLP2,RPS2,RPS3,RPS4X,RPS5,RPS8,RPS9,RPS10,RPS11,RPS12,RPS13,RPS14,RPS15,RPS15A,RPS16,RPS17,RPS19,RPS20,RPS21,RPS23,RPS25,RPS26,RPS27,RPS28,RPS29,SEC13,SUPT4H1,UBA52,USF2,RPL23,RPL13A,RPL36,ZNF639
1_Member	GO Biological Processes	GO:0000956	nuclear-transcribed mRNA catabolic process	-40.3488	-37.0787	60/209	3646,3921,4736,6122,6125,6130,6134,6135,6136,6137,6138,6139,6142,6143,6146,6157,6159,6160,6161,6164,6165,6168,6169,6171,6173,6175,6181,6187,6188,6191,6193,6202,6203,6204,6205,6206,6207,6208,6209,6210,6217,6218,6223,6224,6227,6228,6230,6231,6232,6234,6235,7311,9349,10140,23034,23112,23521,25873,57819,85441	EIF3E,RPSA,RPL10A,RPL3,RPL5,RPL7A,RPL10,RPL11,RPL12,RPL13,RPL15,RPL17,RPL18A,RPL19,RPL22,RPL27A,RPL29,RPL31,RPL32,RPL34,RPL35A,RPL37A,RPL38,RPL41,RPL36A,RPLP0,RPLP2,RPS2,RPS3,RPS4X,RPS5,RPS8,RPS9,RPS10,RPS11,RPS12,RPS13,RPS14,RPS15,RPS15A,RPS16,RPS17,RPS19,RPS20,RPS21,RPS23,RPS25,RPS26,RPS27,RPS28,RPS29,UBA52,RPL23,TOB1,SAMD4A,TNRC6B,RPL13A,RPL36,LSM2,HELZ2
1_Member	GO Cellular Components	GO:0044391	ribosomal subunit	-39.3739	-36.1386	57/191	3921,4736,6122,6125,6130,6134,6135,6136,6137,6138,6139,6142,6143,6146,6157,6159,6160,6161,6164,6165,6166,6168,6169,6171,6173,6175,6181,6187,6188,6191,6193,6202,6203,6204,6205,6206,6207,6208,6209,6210,6217,6218,6223,6224,6227,6228,6230,6231,6232,6234,6235,7311,9349,10399,23521,25873,64928	RPSA,RPL10A,RPL3,RPL5,RPL7A,RPL10,RPL11,RPL12,RPL13,RPL15,RPL17,RPL18A,RPL19,RPL22,RPL27A,RPL29,RPL31,RPL32,RPL34,RPL35A,RPL36AL,RPL37A,RPL38,RPL41,RPL36A,RPLP0,RPLP2,RPS2,RPS3,RPS4X,RPS5,RPS8,RPS9,RPS10,RPS11,RPS12,RPS13,RPS14,RPS15,RPS15A,RPS16,RPS17,RPS19,RPS20,RPS21,RPS23,RPS25,RPS26,RPS27,RPS28,RPS29,UBA52,RPL23,RACK1,RPL13A,RPL36,MRPL14
1_Member	GO Biological Processes	GO:0090150	establishment of protein localization to membrane	-39.1734	-35.9703	72/334	439,673,3921,4118,4736,5018,5584,6122,6125,6130,6134,6135,6136,6137,6138,6139,6142,6143,6146,6157,6159,6160,6161,6164,6165,6168,6169,6171,6173,6175,6181,6187,6188,6191,6193,6202,6203,6204,6205,6206,6207,6208,6209,6210,6217,6218,6223,6224,6227,6228,6230,6231,6232,6234,6235,6730,6746,6747,7311,8851,9349,9912,10399,10952,23426,23521,25813,25873,29800,57214,79844,116841	ASNA1,BRAF,RPSA,MAL,RPL10A,OXA1L,PRKCI,RPL3,RPL5,RPL7A,RPL10,RPL11,RPL12,RPL13,RPL15,RPL17,RPL18A,RPL19,RPL22,RPL27A,RPL29,RPL31,RPL32,RPL34,RPL35A,RPL37A,RPL38,RPL41,RPL36A,RPLP0,RPLP2,RPS2,RPS3,RPS4X,RPS5,RPS8,RPS9,RPS10,RPS11,RPS12,RPS13,RPS14,RPS15,RPS15A,RPS16,RPS17,RPS19,RPS20,RPS21,RPS23,RPS25,RPS26,RPS27,RPS28,RPS29,SRP68,SSR2,SSR3,UBA52,CDK5R1,RPL23,ARHGAP44,RACK1,SEC61B,GRIP1,RPL13A,SAM…
1_Member	GO Molecular Functions	GO:0003735	structural constituent of ribosome	-35.7719	-32.5987	55/201	3921,4736,6122,6125,6130,6134,6135,6136,6137,6138,6139,6142,6143,6146,6157,6159,6160,6161,6164,6165,6166,6168,6169,6171,6173,6175,6181,6187,6188,6191,6193,6202,6203,6204,6205,6206,6207,6208,6209,6210,6217,6218,6223,6224,6227,6228,6231,6232,6234,6235,7311,9349,23521,25873,64928	RPSA,RPL10A,RPL3,RPL5,RPL7A,RPL10,RPL11,RPL12,RPL13,RPL15,RPL17,RPL18A,RPL19,RPL22,RPL27A,RPL29,RPL31,RPL32,RPL34,RPL35A,RPL36AL,RPL37A,RPL38,RPL41,RPL36A,RPLP0,RPLP2,RPS2,RPS3,RPS4X,RPS5,RPS8,RPS9,RPS10,RPS11,RPS12,RPS13,RPS14,RPS15,RPS15A,RPS16,RPS17,RPS19,RPS20,RPS21,RPS23,RPS26,RPS27,RPS28,RPS29,UBA52,RPL23,RPL13A,RPL36,MRPL14
1_Member	GO Cellular Components	GO:0044445	cytosolic part	-35.6679	-32.5228	60/248	834,3046,3048,3921,4736,6122,6125,6130,6134,6135,6136,6137,6138,6139,6142,6143,6146,6157,6159,6160,6161,6164,6165,6166,6168,6169,6171,6173,6175,6181,6187,6188,6191,6193,6202,6203,6204,6205,6206,6207,6208,6209,6210,6217,6218,6223,6224,6227,6228,6230,6231,6232,6234,6235,7311,9349,10399,23521,25873,116841	CASP1,HBE1,HBG2,RPSA,RPL10A,RPL3,RPL5,RPL7A,RPL10,RPL11,RPL12,RPL13,RPL15,RPL17,RPL18A,RPL19,RPL22,RPL27A,RPL29,RPL31,RPL32,RPL34,RPL35A,RPL36AL,RPL37A,RPL38,RPL41,RPL36A,RPLP0,RPLP2,RPS2,RPS3,RPS4X,RPS5,RPS8,RPS9,RPS10,RPS11,RPS12,RPS13,RPS14,RPS15,RPS15A,RPS16,RPS17,RPS19,RPS20,RPS21,RPS23,RPS25,RPS26,RPS27,RPS28,RPS29,UBA52,RPL23,RACK1,RPL13A,RPL36,SNAP47
1_Member	GO Cellular Components	GO:0005840	ribosome	-32.3471	-29.2283	59/271	1938,3921,4736,6122,6125,6130,6134,6135,6136,6137,6138,6139,6142,6143,6146,6157,6159,6160,6161,6164,6165,6166,6168,6169,6171,6173,6175,6181,6187,6188,6191,6193,6202,6203,6204,6205,6206,6207,6208,6209,6210,6217,6218,6223,6224,6227,6228,6230,6231,6232,6234,6235,6730,7311,9349,10399,23521,25873,64928	EEF2,RPSA,RPL10A,RPL3,RPL5,RPL7A,RPL10,RPL11,RPL12,RPL13,RPL15,RPL17,RPL18A,RPL19,RPL22,RPL27A,RPL29,RPL31,RPL32,RPL34,RPL35A,RPL36AL,RPL37A,RPL38,RPL41,RPL36A,RPLP0,RPLP2,RPS2,RPS3,RPS4X,RPS5,RPS8,RPS9,RPS10,RPS11,RPS12,RPS13,RPS14,RPS15,RPS15A,RPS16,RPS17,RPS19,RPS20,RPS21,RPS23,RPS25,RPS26,RPS27,RPS28,RPS29,SRP68,UBA52,RPL23,RACK1,RPL13A,RPL36,MRPL14
1_Member	GO Biological Processes	GO:0006605	protein targeting	-30.8258	-27.7319	71/429	293,439,1384,1459,3921,4736,5584,6122,6125,6130,6134,6135,6136,6137,6138,6139,6142,6143,6146,6157,6159,6160,6161,6164,6165,6168,6169,6171,6173,6175,6181,6187,6188,6191,6193,6202,6203,6204,6205,6206,6207,6208,6209,6210,6217,6218,6223,6224,6227,6228,6230,6231,6232,6234,6235,6730,6746,6747,7311,8851,9349,9804,10952,23521,25813,25873,27429,29800,54543,57214,79844	SLC25A6,ASNA1,CRAT,CSNK2A2,RPSA,RPL10A,PRKCI,RPL3,RPL5,RPL7A,RPL10,RPL11,RPL12,RPL13,RPL15,RPL17,RPL18A,RPL19,RPL22,RPL27A,RPL29,RPL31,RPL32,RPL34,RPL35A,RPL37A,RPL38,RPL41,RPL36A,RPLP0,RPLP2,RPS2,RPS3,RPS4X,RPS5,RPS8,RPS9,RPS10,RPS11,RPS12,RPS13,RPS14,RPS15,RPS15A,RPS16,RPS17,RPS19,RPS20,RPS21,RPS23,RPS25,RPS26,RPS27,RPS28,RPS29,SRP68,SSR2,SSR3,UBA52,CDK5R1,RPL23,TOMM20,SEC61B,RPL13A,SAMM50,RPL3…
1_Member	GO Cellular Components	GO:0022627	cytosolic small ribosomal subunit	-29.0011	-25.9307	27/45	3921,6187,6188,6191,6193,6202,6203,6204,6205,6206,6207,6208,6209,6210,6217,6218,6223,6224,6227,6228,6230,6231,6232,6234,6235,7311,10399	RPSA,RPS2,RPS3,RPS4X,RPS5,RPS8,RPS9,RPS10,RPS11,RPS12,RPS13,RPS14,RPS15,RPS15A,RPS16,RPS17,RPS19,RPS20,RPS21,RPS23,RPS25,RPS26,RPS27,RPS28,RPS29,UBA52,RACK1
1_Member	GO Cellular Components	GO:0022625	cytosolic large ribosomal subunit	-26.8668	-23.8186	29/62	4736,6122,6125,6130,6134,6135,6136,6137,6138,6139,6142,6143,6146,6157,6159,6160,6161,6164,6165,6166,6168,6169,6171,6173,6175,6181,9349,23521,25873	RPL10A,RPL3,RPL5,RPL7A,RPL10,RPL11,RPL12,RPL13,RPL15,RPL17,RPL18A,RPL19,RPL22,RPL27A,RPL29,RPL31,RPL32,RPL34,RPL35A,RPL36AL,RPL37A,RPL38,RPL41,RPL36A,RPLP0,RPLP2,RPL23,RPL13A,RPL36
1_Member	GO Biological Processes	GO:0006402	mRNA catabolic process	-26.7279	-23.7009	61/365	3646,3921,4736,5711,6122,6125,6130,6134,6135,6136,6137,6138,6139,6142,6143,6146,6157,6159,6160,6161,6164,6165,6168,6169,6171,6173,6175,6181,6187,6188,6191,6193,6202,6203,6204,6205,6206,6207,6208,6209,6210,6217,6218,6223,6224,6227,6228,6230,6231,6232,6234,6235,7311,9349,10140,23034,23112,23521,25873,57819,85441	EIF3E,RPSA,RPL10A,PSMD5,RPL3,RPL5,RPL7A,RPL10,RPL11,RPL12,RPL13,RPL15,RPL17,RPL18A,RPL19,RPL22,RPL27A,RPL29,RPL31,RPL32,RPL34,RPL35A,RPL37A,RPL38,RPL41,RPL36A,RPLP0,RPLP2,RPS2,RPS3,RPS4X,RPS5,RPS8,RPS9,RPS10,RPS11,RPS12,RPS13,RPS14,RPS15,RPS15A,RPS16,RPS17,RPS19,RPS20,RPS21,RPS23,RPS25,RPS26,RPS27,RPS28,RPS29,UBA52,RPL23,TOB1,SAMD4A,TNRC6B,RPL13A,RPL36,LSM2,HELZ2
1_Member	GO Biological Processes	GO:0072657	protein localization to membrane	-26.5213	-23.5145	79/617	439,673,2339,3921,4035,4118,4736,5018,5357,5584,6122,6125,6130,6134,6135,6136,6137,6138,6139,6142,6143,6146,6157,6159,6160,6161,6164,6165,6168,6169,6171,6173,6175,6181,6187,6188,6191,6193,6202,6203,6204,6205,6206,6207,6208,6209,6210,6217,6218,6223,6224,6227,6228,6230,6231,6232,6234,6235,6730,6746,6747,7311,8851,9349,9368,9912,10399,10952,23426,23521,25813,25873,29800,54997,57214,64114,79844,11684…	ASNA1,BRAF,FNTA,RPSA,LRP1,MAL,RPL10A,OXA1L,PLS1,PRKCI,RPL3,RPL5,RPL7A,RPL10,RPL11,RPL12,RPL13,RPL15,RPL17,RPL18A,RPL19,RPL22,RPL27A,RPL29,RPL31,RPL32,RPL34,RPL35A,RPL37A,RPL38,RPL41,RPL36A,RPLP0,RPLP2,RPS2,RPS3,RPS4X,RPS5,RPS8,RPS9,RPS10,RPS11,RPS12,RPS13,RPS14,RPS15,RPS15A,RPS16,RPS17,RPS19,RPS20,RPS21,RPS23,RPS25,RPS26,RPS27,RPS28,RPS29,SRP68,SSR2,SSR3,UBA52,CDK5R1,RPL23,SLC9A3R1,ARHGAP44,RACK1…
1_Member	GO Biological Processes	GO:0006412	translation	-25.5905	-22.603	84/715	283,1915,1933,1936,1938,1974,1975,3191,3646,3921,4736,5018,5859,6122,6125,6130,6134,6135,6136,6137,6138,6139,6142,6143,6146,6157,6159,6160,6161,6164,6165,6166,6168,6169,6171,6173,6175,6181,6187,6188,6191,6193,6202,6203,6204,6205,6206,6207,6208,6209,6210,6217,6218,6223,6224,6227,6228,6230,6231,6232,6234,6235,6659,7311,7919,8665,8846,8892,9349,10140,10289,10399,23034,23112,23521,25873,27335,55278,6…	ANG,EEF1A1,EEF1B2,EEF1D,EEF2,EIF4A2,EIF4B,HNRNPL,EIF3E,RPSA,RPL10A,OXA1L,QARS,RPL3,RPL5,RPL7A,RPL10,RPL11,RPL12,RPL13,RPL15,RPL17,RPL18A,RPL19,RPL22,RPL27A,RPL29,RPL31,RPL32,RPL34,RPL35A,RPL36AL,RPL37A,RPL38,RPL41,RPL36A,RPLP0,RPLP2,RPS2,RPS3,RPS4X,RPS5,RPS8,RPS9,RPS10,RPS11,RPS12,RPS13,RPS14,RPS15,RPS15A,RPS16,RPS17,RPS19,RPS20,RPS21,RPS23,RPS25,RPS26,RPS27,RPS28,RPS29,SOX4,UBA52,DDX39B,EIF3F,AL…
1_Member	GO Biological Processes	GO:0006401	RNA catabolic process	-25.4374	-22.4684	62/398	3646,3921,4736,5711,6122,6125,6130,6134,6135,6136,6137,6138,6139,6142,6143,6146,6157,6159,6160,6161,6164,6165,6168,6169,6171,6173,6175,6181,6187,6188,6191,6193,6202,6203,6204,6205,6206,6207,6208,6209,6210,6217,6218,6223,6224,6227,6228,6230,6231,6232,6234,6235,7311,9349,10140,23034,23112,23521,25873,27044,57819,85441	EIF3E,RPSA,RPL10A,PSMD5,RPL3,RPL5,RPL7A,RPL10,RPL11,RPL12,RPL13,RPL15,RPL17,RPL18A,RPL19,RPL22,RPL27A,RPL29,RPL31,RPL32,RPL34,RPL35A,RPL37A,RPL38,RPL41,RPL36A,RPLP0,RPLP2,RPS2,RPS3,RPS4X,RPS5,RPS8,RPS9,RPS10,RPS11,RPS12,RPS13,RPS14,RPS15,RPS15A,RPS16,RPS17,RPS19,RPS20,RPS21,RPS23,RPS25,RPS26,RPS27,RPS28,RPS29,UBA52,RPL23,TOB1,SAMD4A,TNRC6B,RPL13A,RPL36,SND1,LSM2,HELZ2
1_Member	GO Biological Processes	GO:0072594	establishment of protein localization to organelle	-25.3431	-22.3918	72/538	293,439,1384,1459,3921,4736,5018,5296,5514,6122,6125,6130,6134,6135,6136,6137,6138,6139,6142,6143,6146,6157,6159,6160,6161,6164,6165,6168,6169,6171,6173,6175,6181,6187,6188,6191,6193,6202,6203,6204,6205,6206,6207,6208,6209,6210,6217,6218,6223,6224,6227,6228,6230,6231,6232,6234,6235,6730,6747,7311,9349,9804,10204,10952,23521,23534,25813,25873,27429,51160,54543,79035	SLC25A6,ASNA1,CRAT,CSNK2A2,RPSA,RPL10A,OXA1L,PIK3R2,PPP1R10,RPL3,RPL5,RPL7A,RPL10,RPL11,RPL12,RPL13,RPL15,RPL17,RPL18A,RPL19,RPL22,RPL27A,RPL29,RPL31,RPL32,RPL34,RPL35A,RPL37A,RPL38,RPL41,RPL36A,RPLP0,RPLP2,RPS2,RPS3,RPS4X,RPS5,RPS8,RPS9,RPS10,RPS11,RPS12,RPS13,RPS14,RPS15,RPS15A,RPS16,RPS17,RPS19,RPS20,RPS21,RPS23,RPS25,RPS26,RPS27,RPS28,RPS29,SRP68,SSR3,UBA52,RPL23,TOMM20,NUTF2,SEC61B,RPL13A,TN…
1_Member	GO Biological Processes	GO:0043043	peptide biosynthetic process	-25.2165	-22.2822	85/740	283,1915,1933,1936,1938,1974,1975,2729,3191,3646,3921,4736,5018,5859,6122,6125,6130,6134,6135,6136,6137,6138,6139,6142,6143,6146,6157,6159,6160,6161,6164,6165,6166,6168,6169,6171,6173,6175,6181,6187,6188,6191,6193,6202,6203,6204,6205,6206,6207,6208,6209,6210,6217,6218,6223,6224,6227,6228,6230,6231,6232,6234,6235,6659,7311,7919,8665,8846,8892,9349,10140,10289,10399,23034,23112,23521,25873,27335,55…	ANG,EEF1A1,EEF1B2,EEF1D,EEF2,EIF4A2,EIF4B,GCLC,HNRNPL,EIF3E,RPSA,RPL10A,OXA1L,QARS,RPL3,RPL5,RPL7A,RPL10,RPL11,RPL12,RPL13,RPL15,RPL17,RPL18A,RPL19,RPL22,RPL27A,RPL29,RPL31,RPL32,RPL34,RPL35A,RPL36AL,RPL37A,RPL38,RPL41,RPL36A,RPLP0,RPLP2,RPS2,RPS3,RPS4X,RPS5,RPS8,RPS9,RPS10,RPS11,RPS12,RPS13,RPS14,RPS15,RPS15A,RPS16,RPS17,RPS19,RPS20,RPS21,RPS23,RPS25,RPS26,RPS27,RPS28,RPS29,SOX4,UBA52,DDX39B,EIF…
1_Member	GO Cellular Components	GO:0015935	small ribosomal subunit	-21.7165	-18.7986	27/73	3921,6187,6188,6191,6193,6202,6203,6204,6205,6206,6207,6208,6209,6210,6217,6218,6223,6224,6227,6228,6230,6231,6232,6234,6235,7311,10399	RPSA,RPS2,RPS3,RPS4X,RPS5,RPS8,RPS9,RPS10,RPS11,RPS12,RPS13,RPS14,RPS15,RPS15A,RPS16,RPS17,RPS19,RPS20,RPS21,RPS23,RPS25,RPS26,RPS27,RPS28,RPS29,UBA52,RACK1
1_Member	GO Biological Processes	GO:0034655	nucleobase-containing compound catabolic process	-19.6662	-16.7642	70/637	191,3646,3921,4736,5144,5711,6122,6125,6130,6134,6135,6136,6137,6138,6139,6142,6143,6146,6157,6159,6160,6161,6164,6165,6168,6169,6171,6173,6175,6181,6187,6188,6191,6193,6202,6203,6204,6205,6206,6207,6208,6209,6210,6217,6218,6223,6224,6227,6228,6230,6231,6232,6234,6235,6396,7311,9349,10140,23034,23112,23521,25873,27044,51251,55270,56985,57819,81602,85441,400410	AHCY,EIF3E,RPSA,RPL10A,PDE4D,PSMD5,RPL3,RPL5,RPL7A,RPL10,RPL11,RPL12,RPL13,RPL15,RPL17,RPL18A,RPL19,RPL22,RPL27A,RPL29,RPL31,RPL32,RPL34,RPL35A,RPL37A,RPL38,RPL41,RPL36A,RPLP0,RPLP2,RPS2,RPS3,RPS4X,RPS5,RPS8,RPS9,RPS10,RPS11,RPS12,RPS13,RPS14,RPS15,RPS15A,RPS16,RPS17,RPS19,RPS20,RPS21,RPS23,RPS25,RPS26,RPS27,RPS28,RPS29,SEC13,UBA52,RPL23,TOB1,SAMD4A,TNRC6B,RPL13A,RPL36,SND1,NT5C3A,NUDT15,ADPRM,LS…
1_Member	GO Biological Processes	GO:1901361	organic cyclic compound catabolic process	-18.5774	-15.6906	74/735	191,412,3646,3921,4736,5144,5711,6122,6125,6130,6134,6135,6136,6137,6138,6139,6142,6143,6146,6157,6159,6160,6161,6164,6165,6168,6169,6171,6173,6175,6181,6187,6188,6191,6193,6202,6203,6204,6205,6206,6207,6208,6209,6210,6217,6218,6223,6224,6227,6228,6230,6231,6232,6234,6235,6396,6818,7311,9349,10140,23034,23112,23521,25873,27044,51170,51171,51251,55270,56985,57819,81602,85441,400410	AHCY,STS,EIF3E,RPSA,RPL10A,PDE4D,PSMD5,RPL3,RPL5,RPL7A,RPL10,RPL11,RPL12,RPL13,RPL15,RPL17,RPL18A,RPL19,RPL22,RPL27A,RPL29,RPL31,RPL32,RPL34,RPL35A,RPL37A,RPL38,RPL41,RPL36A,RPLP0,RPLP2,RPS2,RPS3,RPS4X,RPS5,RPS8,RPS9,RPS10,RPS11,RPS12,RPS13,RPS14,RPS15,RPS15A,RPS16,RPS17,RPS19,RPS20,RPS21,RPS23,RPS25,RPS26,RPS27,RPS28,RPS29,SEC13,SULT1A3,UBA52,RPL23,TOB1,SAMD4A,TNRC6B,RPL13A,RPL36,SND1,HSD17B11,H…
1_Member	GO Cellular Components	GO:0015934	large ribosomal subunit	-18.4975	-15.6254	30/120	4736,6122,6125,6130,6134,6135,6136,6137,6138,6139,6142,6143,6146,6157,6159,6160,6161,6164,6165,6166,6168,6169,6171,6173,6175,6181,9349,23521,25873,64928	RPL10A,RPL3,RPL5,RPL7A,RPL10,RPL11,RPL12,RPL13,RPL15,RPL17,RPL18A,RPL19,RPL22,RPL27A,RPL29,RPL31,RPL32,RPL34,RPL35A,RPL36AL,RPL37A,RPL38,RPL41,RPL36A,RPLP0,RPLP2,RPL23,RPL13A,RPL36,MRPL14
1_Member	GO Biological Processes	GO:0019439	aromatic compound catabolic process	-17.9366	-15.0788	71/702	191,3646,3921,4736,5144,5711,6122,6125,6130,6134,6135,6136,6137,6138,6139,6142,6143,6146,6157,6159,6160,6161,6164,6165,6168,6169,6171,6173,6175,6181,6187,6188,6191,6193,6202,6203,6204,6205,6206,6207,6208,6209,6210,6217,6218,6223,6224,6227,6228,6230,6231,6232,6234,6235,6396,6818,7311,9349,10140,23034,23112,23521,25873,27044,51251,55270,56985,57819,81602,85441,400410	AHCY,EIF3E,RPSA,RPL10A,PDE4D,PSMD5,RPL3,RPL5,RPL7A,RPL10,RPL11,RPL12,RPL13,RPL15,RPL17,RPL18A,RPL19,RPL22,RPL27A,RPL29,RPL31,RPL32,RPL34,RPL35A,RPL37A,RPL38,RPL41,RPL36A,RPLP0,RPLP2,RPS2,RPS3,RPS4X,RPS5,RPS8,RPS9,RPS10,RPS11,RPS12,RPS13,RPS14,RPS15,RPS15A,RPS16,RPS17,RPS19,RPS20,RPS21,RPS23,RPS25,RPS26,RPS27,RPS28,RPS29,SEC13,SULT1A3,UBA52,RPL23,TOB1,SAMD4A,TNRC6B,RPL13A,RPL36,SND1,NT5C3A,NUDT15,…
1_Member	GO Biological Processes	GO:0046700	heterocycle catabolic process	-17.8943	-15.0503	70/686	191,3646,3921,4736,5144,5711,6122,6125,6130,6134,6135,6136,6137,6138,6139,6142,6143,6146,6157,6159,6160,6161,6164,6165,6168,6169,6171,6173,6175,6181,6187,6188,6191,6193,6202,6203,6204,6205,6206,6207,6208,6209,6210,6217,6218,6223,6224,6227,6228,6230,6231,6232,6234,6235,6396,7311,9349,10140,23034,23112,23521,25873,27044,51251,55270,56985,57819,81602,85441,400410	AHCY,EIF3E,RPSA,RPL10A,PDE4D,PSMD5,RPL3,RPL5,RPL7A,RPL10,RPL11,RPL12,RPL13,RPL15,RPL17,RPL18A,RPL19,RPL22,RPL27A,RPL29,RPL31,RPL32,RPL34,RPL35A,RPL37A,RPL38,RPL41,RPL36A,RPLP0,RPLP2,RPS2,RPS3,RPS4X,RPS5,RPS8,RPS9,RPS10,RPS11,RPS12,RPS13,RPS14,RPS15,RPS15A,RPS16,RPS17,RPS19,RPS20,RPS21,RPS23,RPS25,RPS26,RPS27,RPS28,RPS29,SEC13,UBA52,RPL23,TOB1,SAMD4A,TNRC6B,RPL13A,RPL36,SND1,NT5C3A,NUDT15,ADPRM,LS…
1_Member	GO Biological Processes	GO:0044270	cellular nitrogen compound catabolic process	-17.8601	-15.0378	70/687	191,3646,3921,4736,5144,5711,6122,6125,6130,6134,6135,6136,6137,6138,6139,6142,6143,6146,6157,6159,6160,6161,6164,6165,6168,6169,6171,6173,6175,6181,6187,6188,6191,6193,6202,6203,6204,6205,6206,6207,6208,6209,6210,6217,6218,6223,6224,6227,6228,6230,6231,6232,6234,6235,6396,7311,9349,10140,23034,23112,23521,25873,27044,51251,55270,56985,57819,81602,85441,400410	AHCY,EIF3E,RPSA,RPL10A,PDE4D,PSMD5,RPL3,RPL5,RPL7A,RPL10,RPL11,RPL12,RPL13,RPL15,RPL17,RPL18A,RPL19,RPL22,RPL27A,RPL29,RPL31,RPL32,RPL34,RPL35A,RPL37A,RPL38,RPL41,RPL36A,RPLP0,RPLP2,RPS2,RPS3,RPS4X,RPS5,RPS8,RPS9,RPS10,RPS11,RPS12,RPS13,RPS14,RPS15,RPS15A,RPS16,RPS17,RPS19,RPS20,RPS21,RPS23,RPS25,RPS26,RPS27,RPS28,RPS29,SEC13,UBA52,RPL23,TOB1,SAMD4A,TNRC6B,RPL13A,RPL36,SND1,NT5C3A,NUDT15,ADPRM,LS…
1_Member	GO Cellular Components	GO:0042788	polysomal ribosome	-17.8556	-15.0378	17/30	1938,4736,6130,6135,6142,6143,6160,6161,6169,6171,6173,6227,6228,6231,6234,6235,25873	EEF2,RPL10A,RPL7A,RPL11,RPL18A,RPL19,RPL31,RPL32,RPL38,RPL41,RPL36A,RPS21,RPS23,RPS26,RPS28,RPS29,RPL36
1_Member	GO Biological Processes	GO:0002181	cytoplasmic translation	-17.178	-14.3729	26/95	1938,1975,3646,4736,6135,6138,6139,6142,6143,6159,6160,6161,6165,6169,6171,6173,6175,6227,6228,6231,6234,6235,8665,23521,25873,27335	EEF2,EIF4B,EIF3E,RPL10A,RPL11,RPL15,RPL17,RPL18A,RPL19,RPL29,RPL31,RPL32,RPL35A,RPL38,RPL41,RPL36A,RPLP0,RPS21,RPS23,RPS26,RPS28,RPS29,EIF3F,RPL13A,RPL36,EIF3K
1_Member	GO Cellular Components	GO:0005844	polysome	-13.8894	-11.0965	20/69	1938,1975,4736,6130,6135,6142,6143,6160,6161,6169,6171,6173,6188,6191,6227,6228,6231,6234,6235,25873	EEF2,EIF4B,RPL10A,RPL7A,RPL11,RPL18A,RPL19,RPL31,RPL32,RPL38,RPL41,RPL36A,RPS3,RPS4X,RPS21,RPS23,RPS26,RPS28,RPS29,RPL36
1_Member	GO Cellular Components	GO:0005925	focal adhesion	-12.9481	-10.167	45/405	567,867,928,2273,3685,4035,4736,5094,5747,6122,6125,6130,6136,6143,6146,6160,6168,6169,6175,6181,6187,6188,6191,6193,6202,6203,6204,6205,6207,6208,6209,6217,6218,6223,6235,6645,6730,7089,9349,9351,9448,10146,23521,84962,126353	B2M,CBL,CD9,FHL1,ITGAV,LRP1,RPL10A,PCBP2,PTK2,RPL3,RPL5,RPL7A,RPL12,RPL19,RPL22,RPL31,RPL37A,RPL38,RPLP0,RPLP2,RPS2,RPS3,RPS4X,RPS5,RPS8,RPS9,RPS10,RPS11,RPS13,RPS14,RPS15,RPS16,RPS17,RPS19,RPS29,SNTB2,SRP68,TLE2,RPL23,SLC9A3R2,MAP4K4,G3BP1,RPL13A,AJUBA,MISP
1_Member	GO Cellular Components	GO:0005924	cell-substrate adherens junction	-12.8332	-10.0638	45/408	567,867,928,2273,3685,4035,4736,5094,5747,6122,6125,6130,6136,6143,6146,6160,6168,6169,6175,6181,6187,6188,6191,6193,6202,6203,6204,6205,6207,6208,6209,6217,6218,6223,6235,6645,6730,7089,9349,9351,9448,10146,23521,84962,126353	B2M,CBL,CD9,FHL1,ITGAV,LRP1,RPL10A,PCBP2,PTK2,RPL3,RPL5,RPL7A,RPL12,RPL19,RPL22,RPL31,RPL37A,RPL38,RPLP0,RPLP2,RPS2,RPS3,RPS4X,RPS5,RPS8,RPS9,RPS10,RPS11,RPS13,RPS14,RPS15,RPS16,RPS17,RPS19,RPS29,SNTB2,SRP68,TLE2,RPL23,SLC9A3R2,MAP4K4,G3BP1,RPL13A,AJUBA,MISP
1_Member	GO Cellular Components	GO:0030055	cell-substrate junction	-12.6819	-9.92375	45/412	567,867,928,2273,3685,4035,4736,5094,5747,6122,6125,6130,6136,6143,6146,6160,6168,6169,6175,6181,6187,6188,6191,6193,6202,6203,6204,6205,6207,6208,6209,6217,6218,6223,6235,6645,6730,7089,9349,9351,9448,10146,23521,84962,126353	B2M,CBL,CD9,FHL1,ITGAV,LRP1,RPL10A,PCBP2,PTK2,RPL3,RPL5,RPL7A,RPL12,RPL19,RPL22,RPL31,RPL37A,RPL38,RPLP0,RPLP2,RPS2,RPS3,RPS4X,RPS5,RPS8,RPS9,RPS10,RPS11,RPS13,RPS14,RPS15,RPS16,RPS17,RPS19,RPS29,SNTB2,SRP68,TLE2,RPL23,SLC9A3R2,MAP4K4,G3BP1,RPL13A,AJUBA,MISP
1_Member	GO Cellular Components	GO:0005912	adherens junction	-11.3229	-8.57572	50/539	324,567,867,928,2273,3685,4035,4736,5094,5747,6122,6125,6130,6136,6143,6146,6160,6168,6169,6175,6181,6187,6188,6191,6193,6202,6203,6204,6205,6207,6208,6209,6217,6218,6223,6235,6645,6730,7089,9349,9351,9448,10146,10225,10818,23521,54800,57662,84962,126353	APC,B2M,CBL,CD9,FHL1,ITGAV,LRP1,RPL10A,PCBP2,PTK2,RPL3,RPL5,RPL7A,RPL12,RPL19,RPL22,RPL31,RPL37A,RPL38,RPLP0,RPLP2,RPS2,RPS3,RPS4X,RPS5,RPS8,RPS9,RPS10,RPS11,RPS13,RPS14,RPS15,RPS16,RPS17,RPS19,RPS29,SNTB2,SRP68,TLE2,RPL23,SLC9A3R2,MAP4K4,G3BP1,CD96,FRS2,RPL13A,KLHL24,CAMSAP3,AJUBA,MISP
1_Member	GO Cellular Components	GO:0070161	anchoring junction	-10.8589	-8.14314	50/555	324,567,867,928,2273,3685,4035,4736,5094,5747,6122,6125,6130,6136,6143,6146,6160,6168,6169,6175,6181,6187,6188,6191,6193,6202,6203,6204,6205,6207,6208,6209,6217,6218,6223,6235,6645,6730,7089,9349,9351,9448,10146,10225,10818,23521,54800,57662,84962,126353	APC,B2M,CBL,CD9,FHL1,ITGAV,LRP1,RPL10A,PCBP2,PTK2,RPL3,RPL5,RPL7A,RPL12,RPL19,RPL22,RPL31,RPL37A,RPL38,RPLP0,RPLP2,RPS2,RPS3,RPS4X,RPS5,RPS8,RPS9,RPS10,RPS11,RPS13,RPS14,RPS15,RPS16,RPS17,RPS19,RPS29,SNTB2,SRP68,TLE2,RPL23,SLC9A3R2,MAP4K4,G3BP1,CD96,FRS2,RPL13A,KLHL24,CAMSAP3,AJUBA,MISP
2_Summary	GO Biological Processes	GO:0042255	ribosome assembly	-11.2197	-8.49369	17/64	3921,6122,6125,6134,6135,6136,6169,6175,6193,6204,6208,6209,6223,6232,6234,29997,84231,6202,6217,6218,6227,28987,4736,6130,6165,6187,6203,9326,55623,1975,3646,6228,7919,8665,10146,23521,27335,58155,92399,283,7737,8846,57508,79042,79074,79897,80745,203522,5437,5859,27044,55278,79035,92935	RPSA,RPL3,RPL5,RPL10,RPL11,RPL12,RPL38,RPLP0,RPS5,RPS10,RPS14,RPS15,RPS19,RPS27,RPS28,NOP53,TRAF7,RPS8,RPS16,RPS17,RPS21,NOB1,RPL10A,RPL7A,RPL35A,RPS2,RPS9,ZNHIT3,THUMPD1,EIF4B,EIF3E,RPS23,DDX39B,EIF3F,G3BP1,RPL13A,EIF3K,PTBP2,MRRF,ANG,RNF113A,ALKBH1,INTS2,TSEN34,C2orf49,RPP21,THUMPD2,INTS6L,POLR2H,QARS,SND1,QRSL1,NABP2,MARS2
2_Member	GO Biological Processes	GO:0042255	ribosome assembly	-11.2197	-8.49369	17/64	3921,6122,6125,6134,6135,6136,6169,6175,6193,6204,6208,6209,6223,6232,6234,29997,84231	RPSA,RPL3,RPL5,RPL10,RPL11,RPL12,RPL38,RPLP0,RPS5,RPS10,RPS14,RPS15,RPS19,RPS27,RPS28,NOP53,TRAF7
2_Member	GO Biological Processes	GO:0000028	ribosomal small subunit assembly	-8.77782	-6.07205	9/19	3921,6169,6193,6204,6208,6209,6223,6232,6234	RPSA,RPL38,RPS5,RPS10,RPS14,RPS15,RPS19,RPS27,RPS28
2_Member	GO Biological Processes	GO:0042274	ribosomal small subunit biogenesis	-8.05845	-5.36245	14/65	3921,6169,6193,6202,6204,6208,6209,6217,6218,6223,6227,6232,6234,28987	RPSA,RPL38,RPS5,RPS8,RPS10,RPS14,RPS15,RPS16,RPS17,RPS19,RPS21,RPS27,RPS28,NOB1
2_Member	GO Biological Processes	GO:0042254	ribosome biogenesis	-7.65778	-4.9898	29/286	3921,4736,6122,6125,6130,6134,6135,6136,6165,6169,6175,6187,6193,6202,6203,6204,6208,6209,6217,6218,6223,6227,6232,6234,9326,28987,29997,55623,84231	RPSA,RPL10A,RPL3,RPL5,RPL7A,RPL10,RPL11,RPL12,RPL35A,RPL38,RPLP0,RPS2,RPS5,RPS8,RPS9,RPS10,RPS14,RPS15,RPS16,RPS17,RPS19,RPS21,RPS27,RPS28,ZNHIT3,NOB1,NOP53,THUMPD1,TRAF7
2_Member	GO Biological Processes	GO:0071826	ribonucleoprotein complex subunit organization	-6.96439	-4.33944	28/290	1975,3646,3921,6122,6125,6134,6135,6136,6169,6175,6193,6204,6208,6209,6223,6228,6232,6234,7919,8665,9326,10146,23521,27335,29997,58155,84231,92399	EIF4B,EIF3E,RPSA,RPL3,RPL5,RPL10,RPL11,RPL12,RPL38,RPLP0,RPS5,RPS10,RPS14,RPS15,RPS19,RPS23,RPS27,RPS28,DDX39B,EIF3F,ZNHIT3,G3BP1,RPL13A,EIF3K,NOP53,PTBP2,TRAF7,MRRF
2_Member	GO Biological Processes	GO:0022618	ribonucleoprotein complex assembly	-6.85393	-4.2371	27/276	1975,3646,3921,6122,6125,6134,6135,6136,6169,6175,6193,6204,6208,6209,6223,6228,6232,6234,7919,8665,9326,10146,23521,27335,29997,58155,84231	EIF4B,EIF3E,RPSA,RPL3,RPL5,RPL10,RPL11,RPL12,RPL38,RPLP0,RPS5,RPS10,RPS14,RPS15,RPS19,RPS23,RPS27,RPS28,DDX39B,EIF3F,ZNHIT3,G3BP1,RPL13A,EIF3K,NOP53,PTBP2,TRAF7
2_Member	GO Biological Processes	GO:0022613	ribonucleoprotein complex biogenesis	-6.69159	-4.08274	38/489	1975,3646,3921,4736,6122,6125,6130,6134,6135,6136,6165,6169,6175,6187,6193,6202,6203,6204,6208,6209,6217,6218,6223,6227,6228,6232,6234,7919,8665,9326,10146,23521,27335,28987,29997,55623,58155,84231	EIF4B,EIF3E,RPSA,RPL10A,RPL3,RPL5,RPL7A,RPL10,RPL11,RPL12,RPL35A,RPL38,RPLP0,RPS2,RPS5,RPS8,RPS9,RPS10,RPS14,RPS15,RPS16,RPS17,RPS19,RPS21,RPS23,RPS27,RPS28,DDX39B,EIF3F,ZNHIT3,G3BP1,RPL13A,EIF3K,NOB1,NOP53,THUMPD1,PTBP2,TRAF7
2_Member	GO Biological Processes	GO:0042273	ribosomal large subunit biogenesis	-6.64408	-4.04305	13/71	4736,6122,6125,6130,6134,6135,6136,6165,6169,6175,9326,29997,84231	RPL10A,RPL3,RPL5,RPL7A,RPL10,RPL11,RPL12,RPL35A,RPL38,RPLP0,ZNHIT3,NOP53,TRAF7
2_Member	GO Biological Processes	GO:0000027	ribosomal large subunit assembly	-6.58309	-3.98975	9/31	6122,6125,6134,6135,6136,6169,6175,29997,84231	RPL3,RPL5,RPL10,RPL11,RPL12,RPL38,RPLP0,NOP53,TRAF7
2_Member	GO Biological Processes	GO:0006364	rRNA processing	-5.72457	-3.18154	21/207	3921,4736,6125,6130,6135,6165,6187,6202,6203,6208,6209,6217,6218,6223,6227,6232,6234,9326,28987,29997,55623	RPSA,RPL10A,RPL5,RPL7A,RPL11,RPL35A,RPS2,RPS8,RPS9,RPS14,RPS15,RPS16,RPS17,RPS19,RPS21,RPS27,RPS28,ZNHIT3,NOB1,NOP53,THUMPD1
2_Member	GO Biological Processes	GO:0016072	rRNA metabolic process	-5.15367	-2.66778	22/243	283,3921,4736,6125,6130,6135,6165,6187,6202,6203,6208,6209,6217,6218,6223,6227,6232,6234,9326,28987,29997,55623	ANG,RPSA,RPL10A,RPL5,RPL7A,RPL11,RPL35A,RPS2,RPS8,RPS9,RPS14,RPS15,RPS16,RPS17,RPS19,RPS21,RPS27,RPS28,ZNHIT3,NOB1,NOP53,THUMPD1
2_Member	GO Biological Processes	GO:0034470	ncRNA processing	-5.03615	-2.57342	29/383	3921,4736,6125,6130,6135,6165,6187,6202,6203,6208,6209,6217,6218,6223,6227,6232,6234,7737,8846,9326,28987,29997,55623,57508,79042,79074,79897,80745,203522	RPSA,RPL10A,RPL5,RPL7A,RPL11,RPL35A,RPS2,RPS8,RPS9,RPS14,RPS15,RPS16,RPS17,RPS19,RPS21,RPS27,RPS28,RNF113A,ALKBH1,ZNHIT3,NOB1,NOP53,THUMPD1,INTS2,TSEN34,C2orf49,RPP21,THUMPD2,INTS6L
2_Member	GO Biological Processes	GO:0034660	ncRNA metabolic process	-4.56942	-2.12868	36/557	283,3921,4736,5437,5859,6125,6130,6135,6165,6187,6202,6203,6208,6209,6217,6218,6223,6227,6232,6234,7737,8846,9326,27044,28987,29997,55278,55623,57508,79035,79042,79074,79897,80745,92935,203522	ANG,RPSA,RPL10A,POLR2H,QARS,RPL5,RPL7A,RPL11,RPL35A,RPS2,RPS8,RPS9,RPS14,RPS15,RPS16,RPS17,RPS19,RPS21,RPS27,RPS28,RNF113A,ALKBH1,ZNHIT3,SND1,NOB1,NOP53,QRSL1,THUMPD1,INTS2,NABP2,TSEN34,C2orf49,RPP21,THUMPD2,MARS2,INTS6L
2_Member	GO Biological Processes	GO:0030490	maturation of SSU-rRNA	-4.21214	-1.81231	8/45	3921,6202,6208,6217,6223,6227,6234,28987	RPSA,RPS8,RPS14,RPS16,RPS19,RPS21,RPS28,NOB1
2_Member	GO Biological Processes	GO:0000462	maturation of SSU-rRNA from tricistronic rRNA transcript (SSU-rRNA, 5.8S rRNA, LSU-rRNA)	-3.19816	-1.02275	6/35	3921,6202,6208,6217,6223,6227	RPSA,RPS8,RPS14,RPS16,RPS19,RPS21
3_Summary	GO Molecular Functions	GO:0019843	rRNA binding	-11.2197	-8.49369	17/64	283,1938,6122,6125,6135,6136,6143,6175,6188,6191,6193,6203,6205,6207,6208,9349,29997	ANG,EEF2,RPL3,RPL5,RPL11,RPL12,RPL19,RPLP0,RPS3,RPS4X,RPS5,RPS9,RPS11,RPS13,RPS14,RPL23,NOP53
3_Member	GO Molecular Functions	GO:0019843	rRNA binding	-11.2197	-8.49369	17/64	283,1938,6122,6125,6135,6136,6143,6175,6188,6191,6193,6203,6205,6207,6208,9349,29997	ANG,EEF2,RPL3,RPL5,RPL11,RPL12,RPL19,RPLP0,RPS3,RPS4X,RPS5,RPS9,RPS11,RPS13,RPS14,RPL23,NOP53
3_Member	GO Molecular Functions	GO:0070180	large ribosomal subunit rRNA binding	-4.89438	-2.44825	4/6	6136,6143,6175,9349	RPL12,RPL19,RPLP0,RPL23
4_Summary	GO Cellular Components	GO:0070469	respiratory chain	-7.91837	-5.23727	17/101	1327,1337,1349,1537,4694,4697,4708,4722,4725,5018,6389,7384,7386,7388,23530,54539,192286,4204,54949,293,514,517,518,5250,9804,25813,54543,79594,1431,5160,29997,314,8974,9249,178,8445,27232,64928,292,662,1384,2232,6188,7311,7417,8303,8760,23446,25875,27429,92014,6396,10204,83862,203,55312,64077,81602,55270,9296,9368,54997,35,3046,3048,4051,4482,8529,8644,8846,9540,23133,23474,27244,51170,51171,517…	COX4I1,COX6A1,COX7B,CYC1,NDUFA1,NDUFA4,NDUFB2,NDUFS3,NDUFS5,OXA1L,SDHA,UQCRC1,UQCRFS1,UQCRH,NNT,NDUFB11,HIGD2A,MECP2,SDHAF2,SLC25A6,ATP5F1E,ATP5MC2,ATP5MC3,SLC25A3,TOMM20,SAMM50,TOMM7,MUL1,CS,PDHA1,NOP53,AOC2,P4HA2,DHRS3,AGL,DYRK2,GNMT,MRPL14,SLC25A5,BNIP1,CRAT,FDXR,RPS3,UBA52,VDAC2,SNN,CDS2,SLC44A1,LETMD1,HTRA2,SLC25A51,SEC13,NUTF2,TMEM120A,AK1,RFK,LHPP,CDADC1,NUDT15,ATP6V1F,SLC9A3R1,TESC,ACADS,…
4_Member	GO Cellular Components	GO:0070469	respiratory chain	-7.91837	-5.23727	17/101	1327,1337,1349,1537,4694,4697,4708,4722,4725,5018,6389,7384,7386,7388,23530,54539,192286	COX4I1,COX6A1,COX7B,CYC1,NDUFA1,NDUFA4,NDUFB2,NDUFS3,NDUFS5,OXA1L,SDHA,UQCRC1,UQCRFS1,UQCRH,NNT,NDUFB11,HIGD2A
4_Member	GO Cellular Components	GO:0005746	mitochondrial respiratory chain	-7.91439	-5.23727	16/89	1327,1337,1349,1537,4694,4697,4708,4722,4725,5018,6389,7384,7386,7388,23530,54539	COX4I1,COX6A1,COX7B,CYC1,NDUFA1,NDUFA4,NDUFB2,NDUFS3,NDUFS5,OXA1L,SDHA,UQCRC1,UQCRFS1,UQCRH,NNT,NDUFB11
4_Member	GO Biological Processes	GO:0042775	mitochondrial ATP synthesis coupled electron transport	-7.49391	-4.83489	16/95	1327,1337,1349,1537,4204,4694,4697,4708,4722,4725,6389,7384,7386,7388,54539,54949	COX4I1,COX6A1,COX7B,CYC1,MECP2,NDUFA1,NDUFA4,NDUFB2,NDUFS3,NDUFS5,SDHA,UQCRC1,UQCRFS1,UQCRH,NDUFB11,SDHAF2
4_Member	GO Biological Processes	GO:0042773	ATP synthesis coupled electron transport	-7.42716	-4.77691	16/96	1327,1337,1349,1537,4204,4694,4697,4708,4722,4725,6389,7384,7386,7388,54539,54949	COX4I1,COX6A1,COX7B,CYC1,MECP2,NDUFA1,NDUFA4,NDUFB2,NDUFS3,NDUFS5,SDHA,UQCRC1,UQCRFS1,UQCRH,NDUFB11,SDHAF2
4_Member	GO Cellular Components	GO:0044455	mitochondrial membrane part	-7.23952	-4.59787	25/231	293,514,517,518,1327,1337,1349,1537,4694,4697,4708,4722,4725,5018,5250,6389,7384,7386,7388,9804,23530,25813,54539,54543,79594	SLC25A6,ATP5F1E,ATP5MC2,ATP5MC3,COX4I1,COX6A1,COX7B,CYC1,NDUFA1,NDUFA4,NDUFB2,NDUFS3,NDUFS5,OXA1L,SLC25A3,SDHA,UQCRC1,UQCRFS1,UQCRH,TOMM20,NNT,SAMM50,NDUFB11,TOMM7,MUL1
4_Member	GO Biological Processes	GO:0006119	oxidative phosphorylation	-7.19555	-4.56233	19/140	514,517,518,1327,1337,1349,1537,4204,4694,4697,4708,4722,4725,6389,7384,7386,7388,54539,54949	ATP5F1E,ATP5MC2,ATP5MC3,COX4I1,COX6A1,COX7B,CYC1,MECP2,NDUFA1,NDUFA4,NDUFB2,NDUFS3,NDUFS5,SDHA,UQCRC1,UQCRFS1,UQCRH,NDUFB11,SDHAF2
4_Member	GO Cellular Components	GO:0098803	respiratory chain complex	-6.44627	-3.86047	14/86	1327,1337,1349,1537,4694,4697,4708,4722,4725,6389,7384,7386,7388,54539	COX4I1,COX6A1,COX7B,CYC1,NDUFA1,NDUFA4,NDUFB2,NDUFS3,NDUFS5,SDHA,UQCRC1,UQCRFS1,UQCRH,NDUFB11
4_Member	GO Biological Processes	GO:0045333	cellular respiration	-6.33573	-3.75736	21/190	1327,1337,1349,1431,1537,4204,4694,4697,4708,4722,4725,5018,5160,6389,7384,7386,7388,23530,29997,54539,54949	COX4I1,COX6A1,COX7B,CS,CYC1,MECP2,NDUFA1,NDUFA4,NDUFB2,NDUFS3,NDUFS5,OXA1L,PDHA1,SDHA,UQCRC1,UQCRFS1,UQCRH,NNT,NOP53,NDUFB11,SDHAF2
4_Member	GO Biological Processes	GO:0022904	respiratory electron transport chain	-6.30863	-3.73757	16/115	1327,1337,1349,1537,4204,4694,4697,4708,4722,4725,6389,7384,7386,7388,54539,54949	COX4I1,COX6A1,COX7B,CYC1,MECP2,NDUFA1,NDUFA4,NDUFB2,NDUFS3,NDUFS5,SDHA,UQCRC1,UQCRFS1,UQCRH,NDUFB11,SDHAF2
4_Member	GO Cellular Components	GO:0098800	inner mitochondrial membrane protein complex	-5.99085	-3.44097	17/136	293,514,517,518,1327,1337,1537,4694,4697,4708,4722,4725,6389,7384,7386,7388,54539	SLC25A6,ATP5F1E,ATP5MC2,ATP5MC3,COX4I1,COX6A1,CYC1,NDUFA1,NDUFA4,NDUFB2,NDUFS3,NDUFS5,SDHA,UQCRC1,UQCRFS1,UQCRH,NDUFB11
4_Member	GO Biological Processes	GO:0022900	electron transport chain	-5.31739	-2.80702	19/185	314,1327,1337,1349,1537,4204,4694,4697,4708,4722,4725,6389,7384,7386,7388,8974,9249,54539,54949	AOC2,COX4I1,COX6A1,COX7B,CYC1,MECP2,NDUFA1,NDUFA4,NDUFB2,NDUFS3,NDUFS5,SDHA,UQCRC1,UQCRFS1,UQCRH,P4HA2,DHRS3,NDUFB11,SDHAF2
4_Member	GO Cellular Components	GO:0070069	cytochrome complex	-5.2615	-2.76354	8/33	1327,1337,1349,1537,4697,7384,7386,7388	COX4I1,COX6A1,COX7B,CYC1,NDUFA4,UQCRC1,UQCRFS1,UQCRH
4_Member	GO Biological Processes	GO:0015980	energy derivation by oxidation of organic compounds	-5.12996	-2.64997	24/281	178,1327,1337,1349,1431,1537,4204,4694,4697,4708,4722,4725,5018,5160,6389,7384,7386,7388,8445,23530,27232,29997,54539,54949	AGL,COX4I1,COX6A1,COX7B,CS,CYC1,MECP2,NDUFA1,NDUFA4,NDUFB2,NDUFS3,NDUFS5,OXA1L,PDHA1,SDHA,UQCRC1,UQCRFS1,UQCRH,DYRK2,NNT,GNMT,NOP53,NDUFB11,SDHAF2
4_Member	GO Molecular Functions	GO:0009055	electron transfer activity	-4.29841	-1.88872	13/114	314,1327,1337,1349,1537,4697,4722,6389,7384,7386,7388,8974,9249	AOC2,COX4I1,COX6A1,COX7B,CYC1,NDUFA4,NDUFS3,SDHA,UQCRC1,UQCRFS1,UQCRH,P4HA2,DHRS3
4_Member	GO Cellular Components	GO:0098798	mitochondrial protein complex	-4.11677	-1.74067	21/264	293,514,517,518,1327,1337,1537,4694,4697,4708,4722,4725,6389,7384,7386,7388,9804,25813,54539,54543,64928	SLC25A6,ATP5F1E,ATP5MC2,ATP5MC3,COX4I1,COX6A1,CYC1,NDUFA1,NDUFA4,NDUFB2,NDUFS3,NDUFS5,SDHA,UQCRC1,UQCRFS1,UQCRH,TOMM20,SAMM50,NDUFB11,TOMM7,MRPL14
4_Member	GO Cellular Components	GO:0031966	mitochondrial membrane	-3.86874	-1.53236	40/697	292,293,514,517,518,662,1327,1337,1349,1384,1537,2232,4694,4697,4708,4722,4725,5018,5250,6188,6389,7311,7384,7386,7388,7417,8303,8760,9804,23446,23530,25813,25875,27429,54539,54543,64928,79594,92014,192286	SLC25A5,SLC25A6,ATP5F1E,ATP5MC2,ATP5MC3,BNIP1,COX4I1,COX6A1,COX7B,CRAT,CYC1,FDXR,NDUFA1,NDUFA4,NDUFB2,NDUFS3,NDUFS5,OXA1L,SLC25A3,RPS3,SDHA,UBA52,UQCRC1,UQCRFS1,UQCRH,VDAC2,SNN,CDS2,TOMM20,SLC44A1,NNT,SAMM50,LETMD1,HTRA2,NDUFB11,TOMM7,MRPL14,MUL1,SLC25A51,HIGD2A
4_Member	GO Biological Processes	GO:0006091	generation of precursor metabolites and energy	-3.8443	-1.51211	32/513	178,314,514,517,518,1327,1337,1349,1431,1537,2232,4204,4694,4697,4708,4722,4725,5018,5160,6389,6396,7384,7386,7388,8445,8974,9249,23530,27232,29997,54539,54949	AGL,AOC2,ATP5F1E,ATP5MC2,ATP5MC3,COX4I1,COX6A1,COX7B,CS,CYC1,FDXR,MECP2,NDUFA1,NDUFA4,NDUFB2,NDUFS3,NDUFS5,OXA1L,PDHA1,SDHA,SEC13,UQCRC1,UQCRFS1,UQCRH,DYRK2,P4HA2,DHRS3,NNT,GNMT,NOP53,NDUFB11,SDHAF2
4_Member	GO Cellular Components	GO:0005743	mitochondrial inner membrane	-3.79705	-1.47721	30/471	292,293,514,517,518,1327,1337,1349,1384,1537,2232,4694,4697,4708,4722,4725,5018,5250,6188,6389,7384,7386,7388,8760,23530,25875,54539,64928,92014,192286	SLC25A5,SLC25A6,ATP5F1E,ATP5MC2,ATP5MC3,COX4I1,COX6A1,COX7B,CRAT,CYC1,FDXR,NDUFA1,NDUFA4,NDUFB2,NDUFS3,NDUFS5,OXA1L,SLC25A3,RPS3,SDHA,UQCRC1,UQCRFS1,UQCRH,CDS2,NNT,LETMD1,NDUFB11,MRPL14,SLC25A51,HIGD2A
4_Member	GO Cellular Components	GO:1990204	oxidoreductase complex	-3.67943	-1.3716	12/114	1537,4694,4697,4708,4722,4725,5160,6389,7384,7386,7388,54539	CYC1,NDUFA1,NDUFA4,NDUFB2,NDUFS3,NDUFS5,PDHA1,SDHA,UQCRC1,UQCRFS1,UQCRH,NDUFB11
4_Member	GO Cellular Components	GO:0045277	respiratory chain complex IV	-3.65339	-1.34949	5/19	1327,1337,1349,4697,7386	COX4I1,COX6A1,COX7B,NDUFA4,UQCRFS1
4_Member	GO Cellular Components	GO:0005751	mitochondrial respiratory chain complex IV	-3.60563	-1.30563	4/11	1327,1337,4697,7386	COX4I1,COX6A1,NDUFA4,UQCRFS1
4_Member	GO Cellular Components	GO:0019866	organelle inner membrane	-3.59097	-1.30245	32/530	292,293,514,517,518,1327,1337,1349,1384,1537,2232,4694,4697,4708,4722,4725,5018,5250,6188,6389,7384,7386,7388,8760,10204,23530,25875,54539,64928,83862,92014,192286	SLC25A5,SLC25A6,ATP5F1E,ATP5MC2,ATP5MC3,COX4I1,COX6A1,COX7B,CRAT,CYC1,FDXR,NDUFA1,NDUFA4,NDUFB2,NDUFS3,NDUFS5,OXA1L,SLC25A3,RPS3,SDHA,UQCRC1,UQCRFS1,UQCRH,CDS2,NUTF2,NNT,LETMD1,NDUFB11,MRPL14,TMEM120A,SLC25A51,HIGD2A
4_Member	GO Biological Processes	GO:0046034	ATP metabolic process	-3.53095	-1.26091	21/291	203,514,517,518,1327,1337,1349,1537,4204,4694,4697,4708,4722,4725,6389,6396,7384,7386,7388,54539,54949	AK1,ATP5F1E,ATP5MC2,ATP5MC3,COX4I1,COX6A1,COX7B,CYC1,MECP2,NDUFA1,NDUFA4,NDUFB2,NDUFS3,NDUFS5,SDHA,SEC13,UQCRC1,UQCRFS1,UQCRH,NDUFB11,SDHAF2
4_Member	GO Biological Processes	GO:0009161	ribonucleoside monophosphate metabolic process	-3.38936	-1.15073	23/341	203,514,517,518,1327,1337,1349,1537,4204,4694,4697,4708,4722,4725,6389,6396,7384,7386,7388,54539,54949,55312,64077	AK1,ATP5F1E,ATP5MC2,ATP5MC3,COX4I1,COX6A1,COX7B,CYC1,MECP2,NDUFA1,NDUFA4,NDUFB2,NDUFS3,NDUFS5,SDHA,SEC13,UQCRC1,UQCRFS1,UQCRH,NDUFB11,SDHAF2,RFK,LHPP
4_Member	GO Biological Processes	GO:0009123	nucleoside monophosphate metabolic process	-3.38543	-1.15015	24/363	203,514,517,518,1327,1337,1349,1537,4204,4694,4697,4708,4722,4725,6389,6396,7384,7386,7388,54539,54949,55312,64077,81602	AK1,ATP5F1E,ATP5MC2,ATP5MC3,COX4I1,COX6A1,COX7B,CYC1,MECP2,NDUFA1,NDUFA4,NDUFB2,NDUFS3,NDUFS5,SDHA,SEC13,UQCRC1,UQCRFS1,UQCRH,NDUFB11,SDHAF2,RFK,LHPP,CDADC1
4_Member	GO Cellular Components	GO:0005740	mitochondrial envelope	-3.35346	-1.12809	40/739	292,293,514,517,518,662,1327,1337,1349,1384,1537,2232,4694,4697,4708,4722,4725,5018,5250,6188,6389,7311,7384,7386,7388,7417,8303,8760,9804,23446,23530,25813,25875,27429,54539,54543,64928,79594,92014,192286	SLC25A5,SLC25A6,ATP5F1E,ATP5MC2,ATP5MC3,BNIP1,COX4I1,COX6A1,COX7B,CRAT,CYC1,FDXR,NDUFA1,NDUFA4,NDUFB2,NDUFS3,NDUFS5,OXA1L,SLC25A3,RPS3,SDHA,UBA52,UQCRC1,UQCRFS1,UQCRH,VDAC2,SNN,CDS2,TOMM20,SLC44A1,NNT,SAMM50,LETMD1,HTRA2,NDUFB11,TOMM7,MRPL14,MUL1,SLC25A51,HIGD2A
4_Member	GO Biological Processes	GO:0009144	purine nucleoside triphosphate metabolic process	-3.2352	-1.03827	22/328	203,514,517,518,1327,1337,1349,1537,4204,4694,4697,4708,4722,4725,6389,6396,7384,7386,7388,54539,54949,55270	AK1,ATP5F1E,ATP5MC2,ATP5MC3,COX4I1,COX6A1,COX7B,CYC1,MECP2,NDUFA1,NDUFA4,NDUFB2,NDUFS3,NDUFS5,SDHA,SEC13,UQCRC1,UQCRFS1,UQCRH,NDUFB11,SDHAF2,NUDT15
4_Member	GO Biological Processes	GO:0009167	purine ribonucleoside monophosphate metabolic process	-3.2352	-1.03827	22/328	203,514,517,518,1327,1337,1349,1537,4204,4694,4697,4708,4722,4725,6389,6396,7384,7386,7388,54539,54949,64077	AK1,ATP5F1E,ATP5MC2,ATP5MC3,COX4I1,COX6A1,COX7B,CYC1,MECP2,NDUFA1,NDUFA4,NDUFB2,NDUFS3,NDUFS5,SDHA,SEC13,UQCRC1,UQCRFS1,UQCRH,NDUFB11,SDHAF2,LHPP
4_Member	GO Biological Processes	GO:0009126	purine nucleoside monophosphate metabolic process	-3.21758	-1.02773	22/329	203,514,517,518,1327,1337,1349,1537,4204,4694,4697,4708,4722,4725,6389,6396,7384,7386,7388,54539,54949,64077	AK1,ATP5F1E,ATP5MC2,ATP5MC3,COX4I1,COX6A1,COX7B,CYC1,MECP2,NDUFA1,NDUFA4,NDUFB2,NDUFS3,NDUFS5,SDHA,SEC13,UQCRC1,UQCRFS1,UQCRH,NDUFB11,SDHAF2,LHPP
4_Member	GO Biological Processes	GO:0009205	purine ribonucleoside triphosphate metabolic process	-2.97774	-0.878943	21/321	203,514,517,518,1327,1337,1349,1537,4204,4694,4697,4708,4722,4725,6389,6396,7384,7386,7388,54539,54949	AK1,ATP5F1E,ATP5MC2,ATP5MC3,COX4I1,COX6A1,COX7B,CYC1,MECP2,NDUFA1,NDUFA4,NDUFB2,NDUFS3,NDUFS5,SDHA,SEC13,UQCRC1,UQCRFS1,UQCRH,NDUFB11,SDHAF2
4_Member	GO Biological Processes	GO:0009141	nucleoside triphosphate metabolic process	-2.8997	-0.819993	22/348	203,514,517,518,1327,1337,1349,1537,4204,4694,4697,4708,4722,4725,6389,6396,7384,7386,7388,54539,54949,55270	AK1,ATP5F1E,ATP5MC2,ATP5MC3,COX4I1,COX6A1,COX7B,CYC1,MECP2,NDUFA1,NDUFA4,NDUFB2,NDUFS3,NDUFS5,SDHA,SEC13,UQCRC1,UQCRFS1,UQCRH,NDUFB11,SDHAF2,NUDT15
4_Member	GO Biological Processes	GO:0009199	ribonucleoside triphosphate metabolic process	-2.87773	-0.800351	21/327	203,514,517,518,1327,1337,1349,1537,4204,4694,4697,4708,4722,4725,6389,6396,7384,7386,7388,54539,54949	AK1,ATP5F1E,ATP5MC2,ATP5MC3,COX4I1,COX6A1,COX7B,CYC1,MECP2,NDUFA1,NDUFA4,NDUFB2,NDUFS3,NDUFS5,SDHA,SEC13,UQCRC1,UQCRFS1,UQCRH,NDUFB11,SDHAF2
4_Member	GO Biological Processes	GO:1902600	proton transmembrane transport	-2.82813	-0.762217	13/161	514,517,518,1327,1337,1349,1537,4697,5250,9296,9368,23530,54997	ATP5F1E,ATP5MC2,ATP5MC3,COX4I1,COX6A1,COX7B,CYC1,NDUFA4,SLC25A3,ATP6V1F,SLC9A3R1,NNT,TESC
4_Member	GO Molecular Functions	GO:0016491	oxidoreductase activity	-2.69878	-0.65919	38/750	35,314,1327,1337,1349,1537,2232,3046,3048,4051,4482,4694,4697,4708,4722,4725,5160,6389,7384,7386,7388,8529,8644,8846,8974,9249,9540,23133,23474,23530,27244,51170,51171,51741,57168,79001,84263,143686	ACADS,AOC2,COX4I1,COX6A1,COX7B,CYC1,FDXR,HBE1,HBG2,CYP4F3,MSRA,NDUFA1,NDUFA4,NDUFB2,NDUFS3,NDUFS5,PDHA1,SDHA,UQCRC1,UQCRFS1,UQCRH,CYP4F2,AKR1C3,ALKBH1,P4HA2,DHRS3,TP53I3,PHF8,ETHE1,NNT,SESN1,HSD17B11,HSD17B14,WWOX,ASPHD2,VKORC1,HSDL2,SESN3
4_Member	GO Molecular Functions	GO:0016655	oxidoreductase activity, acting on NAD(P)H, quinone or similar compound as acceptor	-2.6207	-0.605934	7/60	4694,4697,4708,4722,4725,8644,9540	NDUFA1,NDUFA4,NDUFB2,NDUFS3,NDUFS5,AKR1C3,TP53I3
4_Member	GO Biological Processes	GO:0055086	nucleobase-containing small molecule metabolic process	-2.61573	-0.60297	39/784	191,203,514,517,518,1327,1337,1349,1537,2530,4204,4694,4697,4708,4722,4725,5144,5160,6095,6389,6396,6818,7384,7386,7388,8760,9374,9540,23530,27232,28992,51251,54539,54949,55270,55312,56985,64077,81602	AHCY,AK1,ATP5F1E,ATP5MC2,ATP5MC3,COX4I1,COX6A1,COX7B,CYC1,FUT8,MECP2,NDUFA1,NDUFA4,NDUFB2,NDUFS3,NDUFS5,PDE4D,PDHA1,RORA,SDHA,SEC13,SULT1A3,UQCRC1,UQCRFS1,UQCRH,CDS2,PPT2,TP53I3,NNT,GNMT,MACROD1,NT5C3A,NDUFB11,SDHAF2,NUDT15,RFK,ADPRM,LHPP,CDADC1
4_Member	GO Biological Processes	GO:0033108	mitochondrial respiratory chain complex assembly	-2.54668	-0.549643	9/96	4694,4708,4722,4725,5018,7019,25813,54539,54949	NDUFA1,NDUFB2,NDUFS3,NDUFS5,OXA1L,TFAM,SAMM50,NDUFB11,SDHAF2
4_Member	GO Molecular Functions	GO:0015078	proton transmembrane transporter activity	-2.50691	-0.532442	11/135	514,517,518,1327,1337,1349,4697,5002,5250,9296,23530	ATP5F1E,ATP5MC2,ATP5MC3,COX4I1,COX6A1,COX7B,NDUFA4,SLC22A18,SLC25A3,ATP6V1F,NNT
4_Member	GO Biological Processes	GO:0006123	mitochondrial electron transport, cytochrome c to oxygen	-2.45356	-0.489951	4/21	1327,1337,1349,4697	COX4I1,COX6A1,COX7B,NDUFA4
4_Member	GO Biological Processes	GO:0019646	aerobic electron transport chain	-2.45356	-0.489951	4/21	1327,1337,1349,4697	COX4I1,COX6A1,COX7B,NDUFA4
4_Member	GO Biological Processes	GO:0072521	purine-containing compound metabolic process	-2.42556	-0.471752	31/600	191,203,514,517,518,1327,1337,1349,1537,4204,4694,4697,4708,4722,4725,5144,5160,6095,6389,6396,6818,7384,7386,7388,9374,27232,28992,51251,54539,54949,55270	AHCY,AK1,ATP5F1E,ATP5MC2,ATP5MC3,COX4I1,COX6A1,COX7B,CYC1,MECP2,NDUFA1,NDUFA4,NDUFB2,NDUFS3,NDUFS5,PDE4D,PDHA1,RORA,SDHA,SEC13,SULT1A3,UQCRC1,UQCRFS1,UQCRH,PPT2,GNMT,MACROD1,NT5C3A,NDUFB11,SDHAF2,NUDT15
4_Member	GO Cellular Components	GO:0005747	mitochondrial respiratory chain complex I	-2.29151	-0.383333	6/52	4694,4697,4708,4722,4725,54539	NDUFA1,NDUFA4,NDUFB2,NDUFS3,NDUFS5,NDUFB11
4_Member	GO Cellular Components	GO:0030964	NADH dehydrogenase complex	-2.29151	-0.383333	6/52	4694,4697,4708,4722,4725,54539	NDUFA1,NDUFA4,NDUFB2,NDUFS3,NDUFS5,NDUFB11
4_Member	GO Cellular Components	GO:0045271	respiratory chain complex I	-2.29151	-0.383333	6/52	4694,4697,4708,4722,4725,54539	NDUFA1,NDUFA4,NDUFB2,NDUFS3,NDUFS5,NDUFB11
4_Member	GO Biological Processes	GO:0006120	mitochondrial electron transport, NADH to ubiquinone	-2.25054	-0.356718	6/53	4694,4697,4708,4722,4725,54539	NDUFA1,NDUFA4,NDUFB2,NDUFS3,NDUFS5,NDUFB11
4_Member	GO Biological Processes	GO:0006753	nucleoside phosphate metabolic process	-2.18757	-0.306879	34/701	203,514,517,518,1327,1337,1349,1537,4204,4694,4697,4708,4722,4725,5144,5160,6095,6389,6396,6818,7384,7386,7388,8760,9374,9540,23530,51251,54539,54949,55270,55312,64077,81602	AK1,ATP5F1E,ATP5MC2,ATP5MC3,COX4I1,COX6A1,COX7B,CYC1,MECP2,NDUFA1,NDUFA4,NDUFB2,NDUFS3,NDUFS5,PDE4D,PDHA1,RORA,SDHA,SEC13,SULT1A3,UQCRC1,UQCRFS1,UQCRH,CDS2,PPT2,TP53I3,NNT,NT5C3A,NDUFB11,SDHAF2,NUDT15,RFK,LHPP,CDADC1
4_Member	GO Biological Processes	GO:0009117	nucleotide metabolic process	-2.0184	-0.194634	33/694	203,514,517,518,1327,1337,1349,1537,4204,4694,4697,4708,4722,4725,5144,5160,6095,6389,6396,6818,7384,7386,7388,8760,9374,9540,23530,51251,54539,54949,55270,55312,81602	AK1,ATP5F1E,ATP5MC2,ATP5MC3,COX4I1,COX6A1,COX7B,CYC1,MECP2,NDUFA1,NDUFA4,NDUFB2,NDUFS3,NDUFS5,PDE4D,PDHA1,RORA,SDHA,SEC13,SULT1A3,UQCRC1,UQCRFS1,UQCRH,CDS2,PPT2,TP53I3,NNT,NT5C3A,NDUFB11,SDHAF2,NUDT15,RFK,CDADC1
5_Summary	GO Molecular Functions	GO:0016773	phosphotransferase activity, alcohol group as acceptor	-6.14283	-3.57894	47/706	27,93,657,673,814,894,1459,1460,1859,1944,1945,2260,3707,4293,5062,5305,5584,5588,5601,5608,5609,5613,5747,7294,8445,8851,8859,9262,9448,10000,10769,22848,22858,25778,51251,51701,53944,55312,56924,57396,57551,57787,79837,81788,84197,127933,146057,203,5144,10399,10459,64324,28989,54206,80310	ABL2,ACVR2B,BMPR1A,BRAF,CAMK4,CCND2,CSNK2A2,CSNK2B,DYRK1A,EFNA3,EFNA4,FGFR1,ITPKB,MAP3K9,PAK2,PIP4K2A,PRKCI,PRKCQ,MAPK9,MAP2K6,MAP2K7,PRKX,PTK2,TXK,DYRK2,CDK5R1,STK19,STK17B,MAP4K4,AKT3,PLK2,AAK1,ICK,DSTYK,NT5C3A,NLK,CSNK1G1,RFK,PAK6,CLK4,TAOK1,MARK4,PIP4K2C,NUAK2,POMK,UHMK1,TTBK2,AK1,PDE4D,RACK1,MAD2L2,NSD1,NTMT1,ERRFI1,PDGFD
5_Member	GO Molecular Functions	GO:0016773	phosphotransferase activity, alcohol group as acceptor	-6.14283	-3.57894	47/706	27,93,657,673,814,894,1459,1460,1859,1944,1945,2260,3707,4293,5062,5305,5584,5588,5601,5608,5609,5613,5747,7294,8445,8851,8859,9262,9448,10000,10769,22848,22858,25778,51251,51701,53944,55312,56924,57396,57551,57787,79837,81788,84197,127933,146057	ABL2,ACVR2B,BMPR1A,BRAF,CAMK4,CCND2,CSNK2A2,CSNK2B,DYRK1A,EFNA3,EFNA4,FGFR1,ITPKB,MAP3K9,PAK2,PIP4K2A,PRKCI,PRKCQ,MAPK9,MAP2K6,MAP2K7,PRKX,PTK2,TXK,DYRK2,CDK5R1,STK19,STK17B,MAP4K4,AKT3,PLK2,AAK1,ICK,DSTYK,NT5C3A,NLK,CSNK1G1,RFK,PAK6,CLK4,TAOK1,MARK4,PIP4K2C,NUAK2,POMK,UHMK1,TTBK2
5_Member	GO Molecular Functions	GO:0004672	protein kinase activity	-6.05152	-3.49469	42/603	27,93,657,673,814,894,1459,1460,1859,1944,1945,2260,4293,5062,5584,5588,5601,5608,5609,5613,5747,7294,8445,8851,8859,9262,9448,10000,10769,22848,22858,25778,51701,53944,56924,57396,57551,57787,81788,84197,127933,146057	ABL2,ACVR2B,BMPR1A,BRAF,CAMK4,CCND2,CSNK2A2,CSNK2B,DYRK1A,EFNA3,EFNA4,FGFR1,MAP3K9,PAK2,PRKCI,PRKCQ,MAPK9,MAP2K6,MAP2K7,PRKX,PTK2,TXK,DYRK2,CDK5R1,STK19,STK17B,MAP4K4,AKT3,PLK2,AAK1,ICK,DSTYK,NLK,CSNK1G1,PAK6,CLK4,TAOK1,MARK4,NUAK2,POMK,UHMK1,TTBK2
5_Member	GO Molecular Functions	GO:0004674	protein serine/threonine kinase activity	-5.53535	-3.00568	33/441	93,657,673,814,1459,1460,1859,4293,5062,5584,5588,5601,5608,5609,5613,8445,8859,9262,9448,10000,10769,22848,22858,25778,51701,53944,56924,57396,57551,57787,81788,127933,146057	ACVR2B,BMPR1A,BRAF,CAMK4,CSNK2A2,CSNK2B,DYRK1A,MAP3K9,PAK2,PRKCI,PRKCQ,MAPK9,MAP2K6,MAP2K7,PRKX,DYRK2,STK19,STK17B,MAP4K4,AKT3,PLK2,AAK1,ICK,DSTYK,NLK,CSNK1G1,PAK6,CLK4,TAOK1,MARK4,NUAK2,UHMK1,TTBK2
5_Member	GO Molecular Functions	GO:0016301	kinase activity	-5.06439	-2.59598	47/774	27,93,203,657,673,814,894,1459,1460,1859,1944,1945,2260,3707,4293,5062,5305,5584,5588,5601,5608,5609,5613,5747,7294,8445,8851,8859,9262,9448,10000,10769,22848,22858,25778,51701,53944,55312,56924,57396,57551,57787,79837,81788,84197,127933,146057	ABL2,ACVR2B,AK1,BMPR1A,BRAF,CAMK4,CCND2,CSNK2A2,CSNK2B,DYRK1A,EFNA3,EFNA4,FGFR1,ITPKB,MAP3K9,PAK2,PIP4K2A,PRKCI,PRKCQ,MAPK9,MAP2K6,MAP2K7,PRKX,PTK2,TXK,DYRK2,CDK5R1,STK19,STK17B,MAP4K4,AKT3,PLK2,AAK1,ICK,DSTYK,NLK,CSNK1G1,RFK,PAK6,CLK4,TAOK1,MARK4,PIP4K2C,NUAK2,POMK,UHMK1,TTBK2
5_Member	GO Biological Processes	GO:0018105	peptidyl-serine phosphorylation	-3.19888	-1.02275	20/287	673,814,1459,1859,5062,5144,5584,5588,5601,5613,8851,10000,10399,10459,10769,51701,53944,64324,127933,146057	BRAF,CAMK4,CSNK2A2,DYRK1A,PAK2,PDE4D,PRKCI,PRKCQ,MAPK9,PRKX,CDK5R1,AKT3,RACK1,MAD2L2,PLK2,NLK,CSNK1G1,NSD1,UHMK1,TTBK2
5_Member	GO Biological Processes	GO:0018209	peptidyl-serine modification	-3.16991	-1.00253	21/310	673,814,1459,1859,5062,5144,5584,5588,5601,5613,8851,10000,10399,10459,10769,28989,51701,53944,64324,127933,146057	BRAF,CAMK4,CSNK2A2,DYRK1A,PAK2,PDE4D,PRKCI,PRKCQ,MAPK9,PRKX,CDK5R1,AKT3,RACK1,MAD2L2,PLK2,NTMT1,NLK,CSNK1G1,NSD1,UHMK1,TTBK2
5_Member	GO Biological Processes	GO:0046777	protein autophosphorylation	-3.02191	-0.910737	17/233	27,814,1859,2260,4293,5062,5613,5747,7294,9262,22848,51701,54206,57396,57551,80310,127933	ABL2,CAMK4,DYRK1A,FGFR1,MAP3K9,PAK2,PRKX,PTK2,TXK,STK17B,AAK1,NLK,ERRFI1,CLK4,TAOK1,PDGFD,UHMK1
6_Summary	GO Biological Processes	GO:0009060	aerobic respiration	-5.59481	-3.0585	13/87	1327,1337,1349,1431,4697,5018,5160,6389,7384,7388,23530,29997,54949	COX4I1,COX6A1,COX7B,CS,NDUFA4,OXA1L,PDHA1,SDHA,UQCRC1,UQCRH,NNT,NOP53,SDHAF2
6_Member	GO Biological Processes	GO:0009060	aerobic respiration	-5.59481	-3.0585	13/87	1327,1337,1349,1431,4697,5018,5160,6389,7384,7388,23530,29997,54949	COX4I1,COX6A1,COX7B,CS,NDUFA4,OXA1L,PDHA1,SDHA,UQCRC1,UQCRH,NNT,NOP53,SDHAF2
6_Member	GO Biological Processes	GO:0006099	tricarboxylic acid cycle	-2.44004	-0.478209	5/34	1431,5160,6389,23530,54949	CS,PDHA1,SDHA,NNT,SDHAF2
6_Member	GO Biological Processes	GO:0006101	citrate metabolic process	-2.38406	-0.446458	5/35	1431,5160,6389,23530,54949	CS,PDHA1,SDHA,NNT,SDHAF2
6_Member	GO Biological Processes	GO:0072350	tricarboxylic acid metabolic process	-2.17898	-0.306879	5/39	1431,5160,6389,23530,54949	CS,PDHA1,SDHA,NNT,SDHAF2
7_Summary	GO Biological Processes	GO:0002428	antigen processing and presentation of peptide antigen via MHC class Ib	-5.50703	-2.99032	5/9	567,3105,3106,3107,3133,100507436,6396,10175,23423,51614,941,2208,5588,10459,3394,7294,9021,1174,3685,5711	B2M,HLA-A,HLA-B,HLA-C,HLA-E,MICA,SEC13,CNIH1,TMED3,ERGIC3,CD80,FCER2,PRKCQ,MAD2L2,IRF8,TXK,SOCS3,AP1S1,ITGAV,PSMD5
7_Member	GO Biological Processes	GO:0002428	antigen processing and presentation of peptide antigen via MHC class Ib	-5.50703	-2.99032	5/9	567,3105,3106,3107,3133	B2M,HLA-A,HLA-B,HLA-C,HLA-E
7_Member	GO Biological Processes	GO:0002480	antigen processing and presentation of exogenous peptide antigen via MHC class I, TAP-independent	-5.50703	-2.99032	5/9	567,3105,3106,3107,3133	B2M,HLA-A,HLA-B,HLA-C,HLA-E
7_Member	GO Cellular Components	GO:0042612	MHC class I protein complex	-5.21719	-2.7253	5/10	567,3105,3106,3107,3133	B2M,HLA-A,HLA-B,HLA-C,HLA-E
7_Member	GO Biological Processes	GO:0002484	antigen processing and presentation of endogenous peptide antigen via MHC class I via ER pathway	-4.53716	-2.10702	4/7	3105,3106,3107,3133	HLA-A,HLA-B,HLA-C,HLA-E
7_Member	GO Biological Processes	GO:0002486	antigen processing and presentation of endogenous peptide antigen via MHC class I via ER pathway, TA	-4.53716	-2.10702	4/7	3105,3106,3107,3133	HLA-A,HLA-B,HLA-C,HLA-E
7_Member	GO Biological Processes	GO:0002483	antigen processing and presentation of endogenous peptide antigen	-4.36179	-1.94199	5/14	567,3105,3106,3107,3133	B2M,HLA-A,HLA-B,HLA-C,HLA-E
7_Member	GO Biological Processes	GO:0019885	antigen processing and presentation of endogenous peptide antigen via MHC class I	-4.36179	-1.94199	5/14	567,3105,3106,3107,3133	B2M,HLA-A,HLA-B,HLA-C,HLA-E
7_Member	GO Biological Processes	GO:0002476	antigen processing and presentation of endogenous peptide antigen via MHC class Ib	-4.24687	-1.84214	4/8	3105,3106,3107,3133	HLA-A,HLA-B,HLA-C,HLA-E
7_Member	GO Biological Processes	GO:0002475	antigen processing and presentation via MHC class Ib	-4.04525	-1.67376	5/16	567,3105,3106,3107,3133	B2M,HLA-A,HLA-B,HLA-C,HLA-E
7_Member	GO Biological Processes	GO:0019883	antigen processing and presentation of endogenous antigen	-3.43255	-1.18635	5/21	567,3105,3106,3107,3133	B2M,HLA-A,HLA-B,HLA-C,HLA-E
7_Member	GO Biological Processes	GO:0001916	positive regulation of T cell mediated cytotoxicity	-2.97833	-0.878943	5/26	567,3105,3106,3107,3133	B2M,HLA-A,HLA-B,HLA-C,HLA-E
7_Member	GO Cellular Components	GO:0042611	MHC protein complex	-2.97833	-0.878943	5/26	567,3105,3106,3107,3133	B2M,HLA-A,HLA-B,HLA-C,HLA-E
7_Member	GO Molecular Functions	GO:0030881	beta-2-microglobulin binding	-2.83805	-0.769865	3/8	3105,3133,100507436	HLA-A,HLA-E,MICA
7_Member	GO Cellular Components	GO:0030134	COPII-coated ER to Golgi transport vesicle	-2.64113	-0.614127	9/93	567,3105,3106,3107,3133,6396,10175,23423,51614	B2M,HLA-A,HLA-B,HLA-C,HLA-E,SEC13,CNIH1,TMED3,ERGIC3
7_Member	GO Cellular Components	GO:0012507	ER to Golgi transport vesicle membrane	-2.53866	-0.543552	7/62	567,3105,3106,3107,3133,6396,10175	B2M,HLA-A,HLA-B,HLA-C,HLA-E,SEC13,CNIH1
7_Member	GO Biological Processes	GO:0001914	regulation of T cell mediated cytotoxicity	-2.49814	-0.527323	5/33	567,3105,3106,3107,3133	B2M,HLA-A,HLA-B,HLA-C,HLA-E
7_Member	GO Biological Processes	GO:0002824	positive regulation of adaptive immune response based on somatic recombination of immune receptors b	-2.42712	-0.471752	9/100	567,941,2208,3105,3106,3107,3133,5588,10459	B2M,CD80,FCER2,HLA-A,HLA-B,HLA-C,HLA-E,PRKCQ,MAD2L2
7_Member	GO Biological Processes	GO:0031343	positive regulation of cell killing	-2.38481	-0.446458	7/66	567,2208,3105,3106,3107,3133,100507436	B2M,FCER2,HLA-A,HLA-B,HLA-C,HLA-E,MICA
7_Member	GO Biological Processes	GO:0001913	T cell mediated cytotoxicity	-2.33354	-0.412452	6/51	567,3105,3106,3107,3133,100507436	B2M,HLA-A,HLA-B,HLA-C,HLA-E,MICA
7_Member	GO Biological Processes	GO:0002821	positive regulation of adaptive immune response	-2.28708	-0.383333	9/105	567,941,2208,3105,3106,3107,3133,5588,10459	B2M,CD80,FCER2,HLA-A,HLA-B,HLA-C,HLA-E,PRKCQ,MAD2L2
7_Member	GO Biological Processes	GO:0060333	interferon-gamma-mediated signaling pathway	-2.18144	-0.306879	8/90	567,3105,3106,3107,3133,3394,7294,9021	B2M,HLA-A,HLA-B,HLA-C,HLA-E,IRF8,TXK,SOCS3
7_Member	GO Cellular Components	GO:0030660	Golgi-associated vesicle membrane	-2.10675	-0.25169	9/112	567,1174,3105,3106,3107,3133,6396,10175,23423	B2M,AP1S1,HLA-A,HLA-B,HLA-C,HLA-E,SEC13,CNIH1,TMED3
7_Member	GO Biological Processes	GO:0001912	positive regulation of leukocyte mediated cytotoxicity	-2.09646	-0.244171	6/57	567,3105,3106,3107,3133,100507436	B2M,HLA-A,HLA-B,HLA-C,HLA-E,MICA
7_Member	GO Biological Processes	GO:0002479	antigen processing and presentation of exogenous peptide antigen via MHC class I, TAP-dependent	-2.08113	-0.23706	7/75	567,3105,3106,3107,3133,3685,5711	B2M,HLA-A,HLA-B,HLA-C,HLA-E,ITGAV,PSMD5
7_Member	GO Biological Processes	GO:0002474	antigen processing and presentation of peptide antigen via MHC class I	-2.01749	-0.194634	8/96	567,3105,3106,3107,3133,3685,5711,6396	B2M,HLA-A,HLA-B,HLA-C,HLA-E,ITGAV,PSMD5,SEC13
8_Summary	GO Molecular Functions	GO:0004712	protein serine/threonine/tyrosine kinase activity	-5.28008	-2.77596	9/43	93,1859,4293,5601,5608,5609,8445,25778,57396,27,1944,1945,2260,5747,7294,867,941,1270,5062,9021,9244,10399,23394,54206,80310	ACVR2B,DYRK1A,MAP3K9,MAPK9,MAP2K6,MAP2K7,DYRK2,DSTYK,CLK4,ABL2,EFNA3,EFNA4,FGFR1,PTK2,TXK,CBL,CD80,CNTF,PAK2,SOCS3,CRLF1,RACK1,ADNP,ERRFI1,PDGFD
8_Member	GO Molecular Functions	GO:0004712	protein serine/threonine/tyrosine kinase activity	-5.28008	-2.77596	9/43	93,1859,4293,5601,5608,5609,8445,25778,57396	ACVR2B,DYRK1A,MAP3K9,MAPK9,MAP2K6,MAP2K7,DYRK2,DSTYK,CLK4
8_Member	GO Molecular Functions	GO:0004713	protein tyrosine kinase activity	-3.06739	-0.934678	12/133	27,1859,1944,1945,2260,5608,5609,5747,7294,8445,25778,57396	ABL2,DYRK1A,EFNA3,EFNA4,FGFR1,MAP2K6,MAP2K7,PTK2,TXK,DYRK2,DSTYK,CLK4
8_Member	GO Biological Processes	GO:0018108	peptidyl-tyrosine phosphorylation	-2.09501	-0.244096	20/358	27,867,941,1270,1859,2260,5062,5608,5609,5747,7294,8445,9021,9244,10399,23394,25778,54206,57396,80310	ABL2,CBL,CD80,CNTF,DYRK1A,FGFR1,PAK2,MAP2K6,MAP2K7,PTK2,TXK,DYRK2,SOCS3,CRLF1,RACK1,ADNP,DSTYK,ERRFI1,CLK4,PDGFD
8_Member	GO Biological Processes	GO:0018212	peptidyl-tyrosine modification	-2.05735	-0.215983	20/361	27,867,941,1270,1859,2260,5062,5608,5609,5747,7294,8445,9021,9244,10399,23394,25778,54206,57396,80310	ABL2,CBL,CD80,CNTF,DYRK1A,FGFR1,PAK2,MAP2K6,MAP2K7,PTK2,TXK,DYRK2,SOCS3,CRLF1,RACK1,ADNP,DSTYK,ERRFI1,CLK4,PDGFD
9_Summary	GO Biological Processes	GO:0009896	positive regulation of catabolic process	-5.1175	-2.64334	31/420	324,2729,4035,4947,5305,5601,5747,9781,10140,10297,10399,10769,23112,23530,25898,27244,29116,29997,51160,51322,54543,55741,79594,79837,79888,83737,94241,139285,143686,220441,400410,1459,1915,4194,6125,6135,9349,10459,55270,867,5094,5711,7311,10210,10613,10952,23510,27252,51283,54442,57478,79018,84132,339745,1508,27429	APC,GCLC,LRP1,OAZ2,PIP4K2A,MAPK9,PTK2,RNF144A,TOB1,APC2,RACK1,PLK2,TNRC6B,NNT,RCHY1,SESN1,MYLIP,NOP53,VPS28,WAC,TOMM7,EDEM2,MUL1,PIP4K2C,LPCAT1,ITCH,TP53INP1,AMER1,SESN3,RNF152,ST20,CSNK2A2,EEF1A1,MDM4,RPL5,RPL11,RPL23,MAD2L2,NUDT15,CBL,PCBP2,PSMD5,UBA52,TOPORS,ERLIN1,SEC61B,KCTD2,KLHL20,BFAR,KCTD5,USP31,GID4,USP42,SPOPL,CTSB,HTRA2
9_Member	GO Biological Processes	GO:0009896	positive regulation of catabolic process	-5.1175	-2.64334	31/420	324,2729,4035,4947,5305,5601,5747,9781,10140,10297,10399,10769,23112,23530,25898,27244,29116,29997,51160,51322,54543,55741,79594,79837,79888,83737,94241,139285,143686,220441,400410	APC,GCLC,LRP1,OAZ2,PIP4K2A,MAPK9,PTK2,RNF144A,TOB1,APC2,RACK1,PLK2,TNRC6B,NNT,RCHY1,SESN1,MYLIP,NOP53,VPS28,WAC,TOMM7,EDEM2,MUL1,PIP4K2C,LPCAT1,ITCH,TP53INP1,AMER1,SESN3,RNF152,ST20
9_Member	GO Biological Processes	GO:0042176	regulation of protein catabolic process	-4.17503	-1.79429	27/384	324,1459,1915,2729,4035,4194,4947,5601,5747,6125,6135,9349,9781,10297,10399,10459,10769,25898,29116,29997,51160,51322,55270,55741,79888,83737,139285	APC,CSNK2A2,EEF1A1,GCLC,LRP1,MDM4,OAZ2,MAPK9,PTK2,RPL5,RPL11,RPL23,RNF144A,APC2,RACK1,MAD2L2,PLK2,RCHY1,MYLIP,NOP53,VPS28,WAC,NUDT15,EDEM2,LPCAT1,ITCH,AMER1
9_Member	GO Biological Processes	GO:0031331	positive regulation of cellular catabolic process	-3.82666	-1.49863	25/360	2729,4035,5305,5601,5747,9781,10140,10399,10769,23112,23530,25898,27244,29997,51322,54543,55741,79594,79837,83737,94241,139285,143686,220441,400410	GCLC,LRP1,PIP4K2A,MAPK9,PTK2,RNF144A,TOB1,RACK1,PLK2,TNRC6B,NNT,RCHY1,SESN1,NOP53,WAC,TOMM7,EDEM2,MUL1,PIP4K2C,ITCH,TP53INP1,AMER1,SESN3,RNF152,ST20
9_Member	GO Biological Processes	GO:0045732	positive regulation of protein catabolic process	-3.81548	-1.49157	18/218	324,2729,4035,4947,5601,5747,9781,10297,10399,10769,25898,29116,29997,51160,55741,79888,83737,139285	APC,GCLC,LRP1,OAZ2,MAPK9,PTK2,RNF144A,APC2,RACK1,PLK2,RCHY1,MYLIP,NOP53,VPS28,EDEM2,LPCAT1,ITCH,AMER1
9_Member	GO Biological Processes	GO:1903362	regulation of cellular protein catabolic process	-3.11902	-0.976629	18/249	1459,2729,4035,5601,5747,6125,6135,9349,9781,10399,10769,25898,29116,29997,51322,55270,55741,139285	CSNK2A2,GCLC,LRP1,MAPK9,PTK2,RPL5,RPL11,RPL23,RNF144A,RACK1,PLK2,RCHY1,MYLIP,NOP53,WAC,NUDT15,EDEM2,AMER1
9_Member	GO Biological Processes	GO:2000058	regulation of ubiquitin-dependent protein catabolic process	-3.11079	-0.971087	13/150	1459,2729,5601,5747,6125,6135,9349,9781,10399,10769,25898,29997,51322	CSNK2A2,GCLC,MAPK9,PTK2,RPL5,RPL11,RPL23,RNF144A,RACK1,PLK2,RCHY1,NOP53,WAC
9_Member	GO Biological Processes	GO:0006511	ubiquitin-dependent protein catabolic process	-2.5534	-0.554429	32/613	867,1459,2729,5094,5601,5711,5747,6125,6135,7311,9349,9781,10210,10399,10613,10769,10952,23510,25898,27252,29116,29997,51160,51283,51322,54442,55741,57478,79018,83737,84132,339745	CBL,CSNK2A2,GCLC,PCBP2,MAPK9,PSMD5,PTK2,RPL5,RPL11,UBA52,RPL23,RNF144A,TOPORS,RACK1,ERLIN1,PLK2,SEC61B,KCTD2,RCHY1,KLHL20,MYLIP,NOP53,VPS28,BFAR,WAC,KCTD5,EDEM2,USP31,GID4,ITCH,USP42,SPOPL
9_Member	GO Biological Processes	GO:1903050	regulation of proteolysis involved in cellular protein catabolic process	-2.50775	-0.532442	15/217	1459,2729,5601,5747,6125,6135,9349,9781,10399,10769,25898,29997,51322,55270,55741	CSNK2A2,GCLC,MAPK9,PTK2,RPL5,RPL11,RPL23,RNF144A,RACK1,PLK2,RCHY1,NOP53,WAC,NUDT15,EDEM2
9_Member	GO Biological Processes	GO:0019941	modification-dependent protein catabolic process	-2.48962	-0.520614	32/619	867,1459,2729,5094,5601,5711,5747,6125,6135,7311,9349,9781,10210,10399,10613,10769,10952,23510,25898,27252,29116,29997,51160,51283,51322,54442,55741,57478,79018,83737,84132,339745	CBL,CSNK2A2,GCLC,PCBP2,MAPK9,PSMD5,PTK2,RPL5,RPL11,UBA52,RPL23,RNF144A,TOPORS,RACK1,ERLIN1,PLK2,SEC61B,KCTD2,RCHY1,KLHL20,MYLIP,NOP53,VPS28,BFAR,WAC,KCTD5,EDEM2,USP31,GID4,ITCH,USP42,SPOPL
9_Member	GO Biological Processes	GO:0043632	modification-dependent macromolecule catabolic process	-2.37618	-0.445258	32/630	867,1459,2729,5094,5601,5711,5747,6125,6135,7311,9349,9781,10210,10399,10613,10769,10952,23510,25898,27252,29116,29997,51160,51283,51322,54442,55741,57478,79018,83737,84132,339745	CBL,CSNK2A2,GCLC,PCBP2,MAPK9,PSMD5,PTK2,RPL5,RPL11,UBA52,RPL23,RNF144A,TOPORS,RACK1,ERLIN1,PLK2,SEC61B,KCTD2,RCHY1,KLHL20,MYLIP,NOP53,VPS28,BFAR,WAC,KCTD5,EDEM2,USP31,GID4,ITCH,USP42,SPOPL
9_Member	GO Biological Processes	GO:0044257	cellular protein catabolic process	-2.34942	-0.421801	37/761	867,1459,1508,2729,4035,5094,5601,5711,5747,6125,6135,7311,9349,9781,10210,10399,10613,10769,10952,23510,25898,27252,27429,29116,29997,51160,51283,51322,54442,55270,55741,57478,79018,83737,84132,139285,339745	CBL,CSNK2A2,CTSB,GCLC,LRP1,PCBP2,MAPK9,PSMD5,PTK2,RPL5,RPL11,UBA52,RPL23,RNF144A,TOPORS,RACK1,ERLIN1,PLK2,SEC61B,KCTD2,RCHY1,KLHL20,HTRA2,MYLIP,NOP53,VPS28,BFAR,WAC,KCTD5,NUDT15,EDEM2,USP31,GID4,ITCH,USP42,AMER1,SPOPL
9_Member	GO Biological Processes	GO:0043161	proteasome-mediated ubiquitin-dependent protein catabolic process	-2.29891	-0.384265	23/414	2729,5094,5601,5711,6135,7311,9781,10210,10399,10613,10769,10952,23510,25898,27252,29997,51283,51322,54442,55741,79018,83737,339745	GCLC,PCBP2,MAPK9,PSMD5,RPL11,UBA52,RNF144A,TOPORS,RACK1,ERLIN1,PLK2,SEC61B,KCTD2,RCHY1,KLHL20,NOP53,BFAR,WAC,KCTD5,EDEM2,GID4,ITCH,SPOPL
9_Member	GO Biological Processes	GO:1903364	positive regulation of cellular protein catabolic process	-2.29409	-0.383333	11/144	2729,4035,5601,5747,9781,10399,10769,25898,29997,55741,139285	GCLC,LRP1,MAPK9,PTK2,RNF144A,RACK1,PLK2,RCHY1,NOP53,EDEM2,AMER1
9_Member	GO Biological Processes	GO:0051603	proteolysis involved in cellular protein catabolic process	-2.13373	-0.271652	34/707	867,1459,1508,2729,5094,5601,5711,5747,6125,6135,7311,9349,9781,10210,10399,10613,10769,10952,23510,25898,27252,29116,29997,51160,51283,51322,54442,55270,55741,57478,79018,83737,84132,339745	CBL,CSNK2A2,CTSB,GCLC,PCBP2,MAPK9,PSMD5,PTK2,RPL5,RPL11,UBA52,RPL23,RNF144A,TOPORS,RACK1,ERLIN1,PLK2,SEC61B,KCTD2,RCHY1,KLHL20,MYLIP,NOP53,VPS28,BFAR,WAC,KCTD5,NUDT15,EDEM2,USP31,GID4,ITCH,USP42,SPOPL
10_Summary	GO Molecular Functions	GO:0043021	ribonucleoprotein complex binding	-4.97039	-2.51353	15/129	1460,1938,1975,3921,5018,6730,10289,10399,23468,25875,27044,27335,83737,92399,127933	CSNK2B,EEF2,EIF4B,RPSA,OXA1L,SRP68,EIF1B,RACK1,CBX5,LETMD1,SND1,EIF3K,ITCH,MRRF,UHMK1
10_Member	GO Molecular Functions	GO:0043021	ribonucleoprotein complex binding	-4.97039	-2.51353	15/129	1460,1938,1975,3921,5018,6730,10289,10399,23468,25875,27044,27335,83737,92399,127933	CSNK2B,EEF2,EIF4B,RPSA,OXA1L,SRP68,EIF1B,RACK1,CBX5,LETMD1,SND1,EIF3K,ITCH,MRRF,UHMK1
10_Member	GO Molecular Functions	GO:0043022	ribosome binding	-2.75084	-0.696372	7/57	1938,3921,5018,6730,10399,25875,27335	EEF2,RPSA,OXA1L,SRP68,RACK1,LETMD1,EIF3K
11_Summary	GO Molecular Functions	GO:0008097	5S rRNA binding	-4.96512	-2.51353	5/11	1938,6122,6125,6135,29997,331,2729,5601,6187,6188,6659,9349,10210,10459,10625,25898,51160,79594,83737,139285,339745,1459,51322,4194,10491,22848,23252,51701,54997,55729,1387,29116,54543,55278	EEF2,RPL3,RPL5,RPL11,NOP53,XIAP,GCLC,MAPK9,RPS2,RPS3,SOX4,RPL23,TOPORS,MAD2L2,IVNS1ABP,RCHY1,VPS28,MUL1,ITCH,AMER1,SPOPL,CSNK2A2,WAC,MDM4,CRTAP,AAK1,OTUD3,NLK,TESC,ATF7IP,CREBBP,MYLIP,TOMM7,QRSL1
11_Member	GO Molecular Functions	GO:0008097	5S rRNA binding	-4.96512	-2.51353	5/11	1938,6122,6125,6135,29997	EEF2,RPL3,RPL5,RPL11,NOP53
11_Member	GO Biological Processes	GO:1903320	regulation of protein modification by small protein conjugation or removal	-4.20193	-1.80695	19/222	331,2729,5601,6125,6135,6187,6188,6659,9349,10210,10459,10625,25898,29997,51160,79594,83737,139285,339745	XIAP,GCLC,MAPK9,RPL5,RPL11,RPS2,RPS3,SOX4,RPL23,TOPORS,MAD2L2,IVNS1ABP,RCHY1,NOP53,VPS28,MUL1,ITCH,AMER1,SPOPL
11_Member	GO Biological Processes	GO:1904667	negative regulation of ubiquitin protein ligase activity	-4.00234	-1.63989	4/9	6125,6135,9349,10459	RPL5,RPL11,RPL23,MAD2L2
11_Member	GO Biological Processes	GO:0031397	negative regulation of protein ubiquitination	-3.95712	-1.59912	10/76	2729,6125,6135,6188,6659,9349,10459,10625,51160,339745	GCLC,RPL5,RPL11,RPS3,SOX4,RPL23,MAD2L2,IVNS1ABP,VPS28,SPOPL
11_Member	GO Molecular Functions	GO:1990948	ubiquitin ligase inhibitor activity	-3.55605	-1.28237	3/5	6125,6135,9349	RPL5,RPL11,RPL23
11_Member	GO Biological Processes	GO:1903321	negative regulation of protein modification by small protein conjugation or removal	-3.50746	-1.2446	10/86	2729,6125,6135,6188,6659,9349,10459,10625,51160,339745	GCLC,RPL5,RPL11,RPS3,SOX4,RPL23,MAD2L2,IVNS1ABP,VPS28,SPOPL
11_Member	GO Biological Processes	GO:0031396	regulation of protein ubiquitination	-3.40216	-1.16015	16/196	331,2729,5601,6125,6135,6187,6188,6659,9349,10210,10459,10625,25898,51160,139285,339745	XIAP,GCLC,MAPK9,RPL5,RPL11,RPS2,RPS3,SOX4,RPL23,TOPORS,MAD2L2,IVNS1ABP,RCHY1,VPS28,AMER1,SPOPL
11_Member	GO Molecular Functions	GO:0055105	ubiquitin-protein transferase inhibitor activity	-3.2651	-1.05889	3/6	6125,6135,9349	RPL5,RPL11,RPL23
11_Member	GO Biological Processes	GO:0051444	negative regulation of ubiquitin-protein transferase activity	-2.91746	-0.831788	4/16	6125,6135,9349,10459	RPL5,RPL11,RPL23,MAD2L2
11_Member	GO Biological Processes	GO:2000059	negative regulation of ubiquitin-dependent protein catabolic process	-2.51318	-0.532442	6/47	1459,6125,6135,9349,29997,51322	CSNK2A2,RPL5,RPL11,RPL23,NOP53,WAC
11_Member	GO Biological Processes	GO:0050821	protein stabilization	-2.50871	-0.532442	13/175	4194,6125,6135,6659,9349,10491,22848,23252,29997,51701,54997,55729,79594	MDM4,RPL5,RPL11,SOX4,RPL23,CRTAP,AAK1,OTUD3,NOP53,NLK,TESC,ATF7IP,MUL1
11_Member	GO Biological Processes	GO:1904666	regulation of ubiquitin protein ligase activity	-2.45356	-0.489951	4/21	6125,6135,9349,10459	RPL5,RPL11,RPL23,MAD2L2
11_Member	GO Biological Processes	GO:0051438	regulation of ubiquitin-protein transferase activity	-2.33354	-0.412452	6/51	6125,6135,6187,9349,10210,10459	RPL5,RPL11,RPS2,RPL23,TOPORS,MAD2L2
11_Member	GO Biological Processes	GO:0031647	regulation of protein stability	-2.22628	-0.337963	17/278	1387,4194,6125,6135,6659,9349,10491,22848,23252,29116,29997,51701,54543,54997,55278,55729,79594	CREBBP,MDM4,RPL5,RPL11,SOX4,RPL23,CRTAP,AAK1,OTUD3,MYLIP,NOP53,NLK,TOMM7,TESC,QRSL1,ATF7IP,MUL1
12_Summary	GO Biological Processes	GO:0071902	positive regulation of protein serine/threonine kinase activity	-4.32347	-1.90875	25/335	673,894,1163,1164,2260,2785,4293,5608,5609,6188,7043,7311,8851,9518,10454,10818,10961,28956,57214,57551,79594,80310,84231,84962,257397,93,135,283,324,867,1460,5062,5747,5859,9021,9368,9448,10399,23394,54206,54997,55861,55924,56924,5588,6187,10210,25778,79618,3476,5601,5734,60401,83737	BRAF,CCND2,CKS1B,CKS2,FGFR1,GNG3,MAP3K9,MAP2K6,MAP2K7,RPS3,TGFB3,UBA52,CDK5R1,GDF15,TAB1,FRS2,ERP29,LAMTOR2,CEMIP,TAOK1,MUL1,PDGFD,TRAF7,AJUBA,TAB3,ACVR2B,ADORA2A,ANG,APC,CBL,CSNK2B,PAK2,PTK2,QARS,SOCS3,SLC9A3R1,MAP4K4,RACK1,ADNP,ERRFI1,TESC,DBNDD2,INKA2,PAK6,PRKCQ,RPS2,TOPORS,DSTYK,HMBOX1,IGBP1,MAPK9,PTGER4,EDA2R,ITCH
12_Member	GO Biological Processes	GO:0071902	positive regulation of protein serine/threonine kinase activity	-4.32347	-1.90875	25/335	673,894,1163,1164,2260,2785,4293,5608,5609,6188,7043,7311,8851,9518,10454,10818,10961,28956,57214,57551,79594,80310,84231,84962,257397	BRAF,CCND2,CKS1B,CKS2,FGFR1,GNG3,MAP3K9,MAP2K6,MAP2K7,RPS3,TGFB3,UBA52,CDK5R1,GDF15,TAB1,FRS2,ERP29,LAMTOR2,CEMIP,TAOK1,MUL1,PDGFD,TRAF7,AJUBA,TAB3
12_Member	GO Biological Processes	GO:0045859	regulation of protein kinase activity	-3.87944	-1.53882	44/792	93,135,283,324,673,867,894,1163,1164,1460,2260,2785,4293,5062,5608,5609,5747,5859,6188,7043,7311,8851,9021,9368,9448,9518,10399,10454,10818,10961,23394,28956,54206,54997,55861,55924,56924,57214,57551,79594,80310,84231,84962,257397	ACVR2B,ADORA2A,ANG,APC,BRAF,CBL,CCND2,CKS1B,CKS2,CSNK2B,FGFR1,GNG3,MAP3K9,PAK2,MAP2K6,MAP2K7,PTK2,QARS,RPS3,TGFB3,UBA52,CDK5R1,SOCS3,SLC9A3R1,MAP4K4,GDF15,RACK1,TAB1,FRS2,ERP29,ADNP,LAMTOR2,ERRFI1,TESC,DBNDD2,INKA2,PAK6,CEMIP,TAOK1,MUL1,PDGFD,TRAF7,AJUBA,TAB3
12_Member	GO Biological Processes	GO:0043406	positive regulation of MAP kinase activity	-3.73133	-1.41954	20/261	673,2260,2785,4293,5608,5609,6188,7043,7311,9518,10454,10818,10961,28956,57551,79594,80310,84231,84962,257397	BRAF,FGFR1,GNG3,MAP3K9,MAP2K6,MAP2K7,RPS3,TGFB3,UBA52,GDF15,TAB1,FRS2,ERP29,LAMTOR2,TAOK1,MUL1,PDGFD,TRAF7,AJUBA,TAB3
12_Member	GO Biological Processes	GO:0051347	positive regulation of transferase activity	-3.59259	-1.30245	37/647	93,283,673,894,1163,1164,2260,2785,4293,5062,5588,5608,5609,5747,6187,6188,7043,7311,8851,9448,9518,10210,10454,10818,10961,23394,25778,28956,56924,57214,57551,79594,79618,80310,84231,84962,257397	ACVR2B,ANG,BRAF,CCND2,CKS1B,CKS2,FGFR1,GNG3,MAP3K9,PAK2,PRKCQ,MAP2K6,MAP2K7,PTK2,RPS2,RPS3,TGFB3,UBA52,CDK5R1,MAP4K4,GDF15,TOPORS,TAB1,FRS2,ERP29,ADNP,DSTYK,LAMTOR2,PAK6,CEMIP,TAOK1,MUL1,HMBOX1,PDGFD,TRAF7,AJUBA,TAB3
12_Member	GO Biological Processes	GO:0045860	positive regulation of protein kinase activity	-3.56218	-1.28237	32/532	93,283,673,894,1163,1164,2260,2785,4293,5062,5608,5609,5747,6188,7043,7311,8851,9448,9518,10454,10818,10961,23394,28956,56924,57214,57551,79594,80310,84231,84962,257397	ACVR2B,ANG,BRAF,CCND2,CKS1B,CKS2,FGFR1,GNG3,MAP3K9,PAK2,MAP2K6,MAP2K7,PTK2,RPS3,TGFB3,UBA52,CDK5R1,MAP4K4,GDF15,TAB1,FRS2,ERP29,ADNP,LAMTOR2,PAK6,CEMIP,TAOK1,MUL1,PDGFD,TRAF7,AJUBA,TAB3
12_Member	GO Biological Processes	GO:0033674	positive regulation of kinase activity	-3.32008	-1.09797	33/573	93,283,673,894,1163,1164,2260,2785,4293,5062,5608,5609,5747,6188,7043,7311,8851,9448,9518,10454,10818,10961,23394,25778,28956,56924,57214,57551,79594,80310,84231,84962,257397	ACVR2B,ANG,BRAF,CCND2,CKS1B,CKS2,FGFR1,GNG3,MAP3K9,PAK2,MAP2K6,MAP2K7,PTK2,RPS3,TGFB3,UBA52,CDK5R1,MAP4K4,GDF15,TAB1,FRS2,ERP29,ADNP,DSTYK,LAMTOR2,PAK6,CEMIP,TAOK1,MUL1,PDGFD,TRAF7,AJUBA,TAB3
12_Member	GO Biological Processes	GO:0032147	activation of protein kinase activity	-3.16525	-1.00072	22/332	93,283,673,2785,4293,5062,5608,5609,7043,7311,9448,9518,10454,10818,10961,23394,28956,56924,57551,79594,84231,257397	ACVR2B,ANG,BRAF,GNG3,MAP3K9,PAK2,MAP2K6,MAP2K7,TGFB3,UBA52,MAP4K4,GDF15,TAB1,FRS2,ERP29,ADNP,LAMTOR2,PAK6,TAOK1,MUL1,TRAF7,TAB3
12_Member	GO Biological Processes	GO:0000187	activation of MAPK activity	-3.05711	-0.930604	13/152	2785,4293,5608,5609,7043,7311,9518,10454,10818,10961,57551,79594,257397	GNG3,MAP3K9,MAP2K6,MAP2K7,TGFB3,UBA52,GDF15,TAB1,FRS2,ERP29,TAOK1,MUL1,TAB3
12_Member	GO Biological Processes	GO:0043405	regulation of MAP kinase activity	-2.32061	-0.40275	20/341	673,2260,2785,4293,5608,5609,6188,7043,7311,9518,10454,10818,10961,28956,57551,79594,80310,84231,84962,257397	BRAF,FGFR1,GNG3,MAP3K9,MAP2K6,MAP2K7,RPS3,TGFB3,UBA52,GDF15,TAB1,FRS2,ERP29,LAMTOR2,TAOK1,MUL1,PDGFD,TRAF7,AJUBA,TAB3
12_Member	GO Biological Processes	GO:0071900	regulation of protein serine/threonine kinase activity	-2.25413	-0.358227	27/516	324,673,894,1163,1164,2260,2785,4293,5608,5609,6188,7043,7311,8851,9518,10454,10818,10961,28956,55924,57214,57551,79594,80310,84231,84962,257397	APC,BRAF,CCND2,CKS1B,CKS2,FGFR1,GNG3,MAP3K9,MAP2K6,MAP2K7,RPS3,TGFB3,UBA52,CDK5R1,GDF15,TAB1,FRS2,ERP29,LAMTOR2,INKA2,CEMIP,TAOK1,MUL1,PDGFD,TRAF7,AJUBA,TAB3
12_Member	GO Biological Processes	GO:0031098	stress-activated protein kinase signaling cascade	-2.03234	-0.20163	18/315	3476,4293,5062,5601,5608,5609,5734,5859,6188,7311,9448,10454,56924,57551,60401,79594,83737,257397	IGBP1,MAP3K9,PAK2,MAPK9,MAP2K6,MAP2K7,PTGER4,QARS,RPS3,UBA52,MAP4K4,TAB1,PAK6,TAOK1,EDA2R,MUL1,ITCH,TAB3
13_Summary	GO Biological Processes	GO:0006122	mitochondrial electron transport, ubiquinol to cytochrome c	-4.19684	-1.80666	5/15	1537,4204,7384,7386,7388	CYC1,MECP2,UQCRC1,UQCRFS1,UQCRH
13_Member	GO Biological Processes	GO:0006122	mitochondrial electron transport, ubiquinol to cytochrome c	-4.19684	-1.80666	5/15	1537,4204,7384,7386,7388	CYC1,MECP2,UQCRC1,UQCRFS1,UQCRH
13_Member	GO Cellular Components	GO:0005750	mitochondrial respiratory chain complex III	-3.15578	-0.999683	4/14	1537,7384,7386,7388	CYC1,UQCRC1,UQCRFS1,UQCRH
13_Member	GO Cellular Components	GO:0045275	respiratory chain complex III	-3.15578	-0.999683	4/14	1537,7384,7386,7388	CYC1,UQCRC1,UQCRFS1,UQCRH
13_Member	GO Molecular Functions	GO:0008121	ubiquinol-cytochrome-c reductase activity	-2.5271	-0.543374	3/10	7384,7386,7388	UQCRC1,UQCRFS1,UQCRH
13_Member	GO Molecular Functions	GO:0016681	oxidoreductase activity, acting on diphenols and related substances as donors, cytochrome as accepto	-2.5271	-0.543374	3/10	7384,7386,7388	UQCRC1,UQCRFS1,UQCRH
13_Member	GO Molecular Functions	GO:0016679	oxidoreductase activity, acting on diphenols and related substances as donors	-2.3988	-0.456123	3/11	7384,7386,7388	UQCRC1,UQCRFS1,UQCRH
14_Summary	GO Molecular Functions	GO:0008135	translation factor activity, RNA binding	-4.18104	-1.79561	11/86	1915,1933,1936,1938,1974,1975,3646,8665,8892,10289,27335,8846,23521,84919,127933	EEF1A1,EEF1B2,EEF1D,EEF2,EIF4A2,EIF4B,EIF3E,EIF3F,EIF2B2,EIF1B,EIF3K,ALKBH1,RPL13A,PPP1R15B,UHMK1
14_Member	GO Molecular Functions	GO:0008135	translation factor activity, RNA binding	-4.18104	-1.79561	11/86	1915,1933,1936,1938,1974,1975,3646,8665,8892,10289,27335	EEF1A1,EEF1B2,EEF1D,EEF2,EIF4A2,EIF4B,EIF3E,EIF3F,EIF2B2,EIF1B,EIF3K
14_Member	GO Biological Processes	GO:0006446	regulation of translational initiation	-3.90868	-1.56378	10/77	1974,1975,3646,8846,8892,10289,23521,27335,84919,127933	EIF4A2,EIF4B,EIF3E,ALKBH1,EIF2B2,EIF1B,RPL13A,EIF3K,PPP1R15B,UHMK1
14_Member	GO Molecular Functions	GO:0003743	translation initiation factor activity	-3.04042	-0.916513	7/51	1974,1975,3646,8665,8892,10289,27335	EIF4A2,EIF4B,EIF3E,EIF3F,EIF2B2,EIF1B,EIF3K
14_Member	GO Cellular Components	GO:0016282	eukaryotic 43S preinitiation complex	-2.8116	-0.750181	4/17	3646,8665,10289,27335	EIF3E,EIF3F,EIF1B,EIF3K
14_Member	GO Cellular Components	GO:0070993	translation preinitiation complex	-2.71308	-0.671362	4/18	3646,8665,10289,27335	EIF3E,EIF3F,EIF1B,EIF3K
14_Member	GO Biological Processes	GO:0002183	cytoplasmic translational initiation	-2.62131	-0.605934	5/31	1975,3646,8665,23521,27335	EIF4B,EIF3E,EIF3F,RPL13A,EIF3K
14_Member	GO Biological Processes	GO:0001732	formation of cytoplasmic translation initiation complex	-2.08508	-0.239656	3/14	3646,8665,27335	EIF3E,EIF3F,EIF3K
15_Summary	GO Biological Processes	GO:0030178	negative regulation of Wnt signaling pathway	-4.02101	-1.65406	18/210	324,4035,4300,5204,5711,7088,7089,9368,10146,10297,10399,10459,51701,51741,54949,55897,79412,139285,331,1459,1460,6659,6801,7311,7976,9275,23112,23399,50855,53944,57658,135,4204	APC,LRP1,MLLT3,PFDN5,PSMD5,TLE1,TLE2,SLC9A3R1,G3BP1,APC2,RACK1,MAD2L2,NLK,WWOX,SDHAF2,MESP1,KREMEN2,AMER1,XIAP,CSNK2A2,CSNK2B,SOX4,STRN,UBA52,FZD3,BCL7B,TNRC6B,CTDNEP1,PARD6A,CSNK1G1,CALCOCO1,ADORA2A,MECP2
15_Member	GO Biological Processes	GO:0030178	negative regulation of Wnt signaling pathway	-4.02101	-1.65406	18/210	324,4035,4300,5204,5711,7088,7089,9368,10146,10297,10399,10459,51701,51741,54949,55897,79412,139285	APC,LRP1,MLLT3,PFDN5,PSMD5,TLE1,TLE2,SLC9A3R1,G3BP1,APC2,RACK1,MAD2L2,NLK,WWOX,SDHAF2,MESP1,KREMEN2,AMER1
15_Member	GO Biological Processes	GO:0016055	Wnt signaling pathway	-3.4603	-1.2045	31/516	324,331,1459,1460,4035,4300,5204,5711,6659,6801,7088,7089,7311,7976,9275,9368,10146,10297,10399,10459,23112,23399,50855,51701,51741,53944,54949,55897,57658,79412,139285	APC,XIAP,CSNK2A2,CSNK2B,LRP1,MLLT3,PFDN5,PSMD5,SOX4,STRN,TLE1,TLE2,UBA52,FZD3,BCL7B,SLC9A3R1,G3BP1,APC2,RACK1,MAD2L2,TNRC6B,CTDNEP1,PARD6A,NLK,WWOX,CSNK1G1,SDHAF2,MESP1,CALCOCO1,KREMEN2,AMER1
15_Member	GO Biological Processes	GO:0198738	cell-cell signaling by wnt	-3.43176	-1.18635	31/518	324,331,1459,1460,4035,4300,5204,5711,6659,6801,7088,7089,7311,7976,9275,9368,10146,10297,10399,10459,23112,23399,50855,51701,51741,53944,54949,55897,57658,79412,139285	APC,XIAP,CSNK2A2,CSNK2B,LRP1,MLLT3,PFDN5,PSMD5,SOX4,STRN,TLE1,TLE2,UBA52,FZD3,BCL7B,SLC9A3R1,G3BP1,APC2,RACK1,MAD2L2,TNRC6B,CTDNEP1,PARD6A,NLK,WWOX,CSNK1G1,SDHAF2,MESP1,CALCOCO1,KREMEN2,AMER1
15_Member	GO Biological Processes	GO:0090090	negative regulation of canonical Wnt signaling pathway	-2.91619	-0.831788	14/177	324,4300,5204,5711,7088,7089,9368,10146,10297,10459,54949,55897,79412,139285	APC,MLLT3,PFDN5,PSMD5,TLE1,TLE2,SLC9A3R1,G3BP1,APC2,MAD2L2,SDHAF2,MESP1,KREMEN2,AMER1
15_Member	GO Biological Processes	GO:1905114	cell surface receptor signaling pathway involved in cell-cell signaling	-2.74893	-0.696372	33/620	135,324,331,1459,1460,4035,4204,4300,5204,5711,6659,6801,7088,7089,7311,7976,9275,9368,10146,10297,10399,10459,23112,23399,50855,51701,51741,53944,54949,55897,57658,79412,139285	ADORA2A,APC,XIAP,CSNK2A2,CSNK2B,LRP1,MECP2,MLLT3,PFDN5,PSMD5,SOX4,STRN,TLE1,TLE2,UBA52,FZD3,BCL7B,SLC9A3R1,G3BP1,APC2,RACK1,MAD2L2,TNRC6B,CTDNEP1,PARD6A,NLK,WWOX,CSNK1G1,SDHAF2,MESP1,CALCOCO1,KREMEN2,AMER1
15_Member	GO Biological Processes	GO:0030111	regulation of Wnt signaling pathway	-2.74463	-0.694259	22/358	324,331,4035,4300,5204,5711,6659,7088,7089,9368,10146,10297,10399,10459,23399,51701,51741,53944,54949,55897,79412,139285	APC,XIAP,LRP1,MLLT3,PFDN5,PSMD5,SOX4,TLE1,TLE2,SLC9A3R1,G3BP1,APC2,RACK1,MAD2L2,CTDNEP1,NLK,WWOX,CSNK1G1,SDHAF2,MESP1,KREMEN2,AMER1
15_Member	GO Biological Processes	GO:0060828	regulation of canonical Wnt signaling pathway	-2.53569	-0.543454	18/281	324,331,4300,5204,5711,6659,7088,7089,9368,10146,10297,10459,23399,53944,54949,55897,79412,139285	APC,XIAP,MLLT3,PFDN5,PSMD5,SOX4,TLE1,TLE2,SLC9A3R1,G3BP1,APC2,MAD2L2,CTDNEP1,CSNK1G1,SDHAF2,MESP1,KREMEN2,AMER1
15_Member	GO Biological Processes	GO:0060070	canonical Wnt signaling pathway	-2.1625	-0.296152	19/329	324,331,4300,5204,5711,6659,7088,7089,7976,9368,10146,10297,10459,23399,53944,54949,55897,79412,139285	APC,XIAP,MLLT3,PFDN5,PSMD5,SOX4,TLE1,TLE2,FZD3,SLC9A3R1,G3BP1,APC2,MAD2L2,CTDNEP1,CSNK1G1,SDHAF2,MESP1,KREMEN2,AMER1
16_Summary	GO Cellular Components	GO:0005853	eukaryotic translation elongation factor 1 complex	-3.94389	-1.59031	3/4	1915,1933,1936,1938	EEF1A1,EEF1B2,EEF1D,EEF2
16_Member	GO Cellular Components	GO:0005853	eukaryotic translation elongation factor 1 complex	-3.94389	-1.59031	3/4	1915,1933,1936	EEF1A1,EEF1B2,EEF1D
16_Member	GO Molecular Functions	GO:0003746	translation elongation factor activity	-2.53474	-0.543454	4/20	1915,1933,1936,1938	EEF1A1,EEF1B2,EEF1D,EEF2
17_Summary	GO Cellular Components	GO:0031463	Cul3-RING ubiquitin ligase complex	-3.92947	-1.58025	7/37	8139,9681,23510,27252,54442,54800,339745,93,746,894,1163,1164,1387,2339,3703,5296,5437,5929,8110,8445,8851,9021,9781,10210,10459,11108,23468,25898,26036,30834,51082,55167,55257,56943,56980,64425,64783,79018,79269,84231,100128731	GAN,DEPDC5,KCTD2,KLHL20,KCTD5,KLHL24,SPOPL,ACVR2B,TMEM258,CCND2,CKS1B,CKS2,CREBBP,FNTA,STT3A,PIK3R2,POLR2H,RBBP5,DPF3,DYRK2,CDK5R1,SOCS3,RNF144A,TOPORS,MAD2L2,PRDM4,CBX5,RCHY1,ZNF451,ZNRD1,POLR1D,MSL2,MRGBP,ENY2,PRDM10,POLR1E,RBM15,GID4,DCAF10,TRAF7,OST4
17_Member	GO Cellular Components	GO:0031463	Cul3-RING ubiquitin ligase complex	-3.92947	-1.58025	7/37	8139,9681,23510,27252,54442,54800,339745	GAN,DEPDC5,KCTD2,KLHL20,KCTD5,KLHL24,SPOPL
17_Member	GO Cellular Components	GO:1990234	transferase complex	-3.19299	-1.02275	41/778	93,746,894,1163,1164,1387,2339,3703,5296,5437,5929,8110,8139,8445,8851,9021,9681,9781,10210,10459,11108,23468,23510,25898,26036,27252,30834,51082,54442,54800,55167,55257,56943,56980,64425,64783,79018,79269,84231,339745,100128731	ACVR2B,TMEM258,CCND2,CKS1B,CKS2,CREBBP,FNTA,STT3A,PIK3R2,POLR2H,RBBP5,DPF3,GAN,DYRK2,CDK5R1,SOCS3,DEPDC5,RNF144A,TOPORS,MAD2L2,PRDM4,CBX5,KCTD2,RCHY1,ZNF451,KLHL20,ZNRD1,POLR1D,KCTD5,KLHL24,MSL2,MRGBP,ENY2,PRDM10,POLR1E,RBM15,GID4,DCAF10,TRAF7,SPOPL,OST4
17_Member	GO Cellular Components	GO:0000151	ubiquitin ligase complex	-2.18126	-0.306879	17/281	1163,1164,8139,8445,9681,9781,10210,10459,23510,25898,27252,54442,54800,79018,79269,84231,339745	CKS1B,CKS2,GAN,DYRK2,DEPDC5,RNF144A,TOPORS,MAD2L2,KCTD2,RCHY1,KLHL20,KCTD5,KLHL24,GID4,DCAF10,TRAF7,SPOPL
17_Member	GO Cellular Components	GO:0031461	cullin-RING ubiquitin ligase complex	-2.02098	-0.194634	11/157	1163,1164,8139,9681,10459,23510,27252,54442,54800,79269,339745	CKS1B,CKS2,GAN,DEPDC5,MAD2L2,KCTD2,KLHL20,KCTD5,KLHL24,DCAF10,SPOPL
18_Summary	GO Biological Processes	GO:0007179	transforming growth factor beta receptor signaling pathway	-3.76109	-1.44529	17/201	93,657,867,1387,2339,2530,2734,4090,5747,7043,7311,9480,9518,10454,26036,50855,51701,51741,80310,331,1460,7554,10140,23144,151742,673,1915,1938,2260,2729,3178,5437,7073,10399,10818,25778,27429,54206,57556	ACVR2B,BMPR1A,CBL,CREBBP,FNTA,FUT8,GLG1,SMAD5,PTK2,TGFB3,UBA52,ONECUT2,GDF15,TAB1,ZNF451,PARD6A,NLK,WWOX,PDGFD,XIAP,CSNK2B,ZNF8,TOB1,ZC3H3,PPM1L,BRAF,EEF1A1,EEF2,FGFR1,GCLC,HNRNPA1,POLR2H,TIAL1,RACK1,FRS2,DSTYK,HTRA2,ERRFI1,SEMA6A
18_Member	GO Biological Processes	GO:0007179	transforming growth factor beta receptor signaling pathway	-3.76109	-1.44529	17/201	93,657,867,1387,2339,2530,2734,4090,5747,7043,7311,9480,9518,10454,26036,50855,51701	ACVR2B,BMPR1A,CBL,CREBBP,FNTA,FUT8,GLG1,SMAD5,PTK2,TGFB3,UBA52,ONECUT2,GDF15,TAB1,ZNF451,PARD6A,NLK
18_Member	GO Biological Processes	GO:0071560	cellular response to transforming growth factor beta stimulus	-3.50766	-1.2446	19/251	93,657,867,1387,2339,2530,2734,4090,5747,7043,7311,9480,9518,10454,26036,50855,51701,51741,80310	ACVR2B,BMPR1A,CBL,CREBBP,FNTA,FUT8,GLG1,SMAD5,PTK2,TGFB3,UBA52,ONECUT2,GDF15,TAB1,ZNF451,PARD6A,NLK,WWOX,PDGFD
18_Member	GO Biological Processes	GO:0071559	response to transforming growth factor beta	-3.35889	-1.13024	19/258	93,657,867,1387,2339,2530,2734,4090,5747,7043,7311,9480,9518,10454,26036,50855,51701,51741,80310	ACVR2B,BMPR1A,CBL,CREBBP,FNTA,FUT8,GLG1,SMAD5,PTK2,TGFB3,UBA52,ONECUT2,GDF15,TAB1,ZNF451,PARD6A,NLK,WWOX,PDGFD
18_Member	GO Biological Processes	GO:0007178	transmembrane receptor protein serine/threonine kinase signaling pathway	-3.21558	-1.02773	23/351	93,331,657,867,1387,1460,2339,2530,2734,4090,5747,7043,7311,7554,9480,9518,10140,10454,23144,26036,50855,51701,151742	ACVR2B,XIAP,BMPR1A,CBL,CREBBP,CSNK2B,FNTA,FUT8,GLG1,SMAD5,PTK2,TGFB3,UBA52,ZNF8,ONECUT2,GDF15,TOB1,TAB1,ZC3H3,ZNF451,PARD6A,NLK,PPM1L
18_Member	GO Biological Processes	GO:0071363	cellular response to growth factor stimulus	-2.64186	-0.614127	36/705	93,331,657,673,867,1387,1915,1938,2260,2339,2530,2729,2734,3178,4090,5437,5747,7043,7073,7311,7554,9480,9518,10140,10399,10454,10818,25778,26036,27429,50855,51701,51741,54206,57556,80310	ACVR2B,XIAP,BMPR1A,BRAF,CBL,CREBBP,EEF1A1,EEF2,FGFR1,FNTA,FUT8,GCLC,GLG1,HNRNPA1,SMAD5,POLR2H,PTK2,TGFB3,TIAL1,UBA52,ZNF8,ONECUT2,GDF15,TOB1,RACK1,TAB1,FRS2,DSTYK,ZNF451,HTRA2,PARD6A,NLK,WWOX,ERRFI1,SEMA6A,PDGFD
18_Member	GO Biological Processes	GO:0070848	response to growth factor	-2.34125	-0.415277	36/736	93,331,657,673,867,1387,1915,1938,2260,2339,2530,2729,2734,3178,4090,5437,5747,7043,7073,7311,7554,9480,9518,10140,10399,10454,10818,25778,26036,27429,50855,51701,51741,54206,57556,80310	ACVR2B,XIAP,BMPR1A,BRAF,CBL,CREBBP,EEF1A1,EEF2,FGFR1,FNTA,FUT8,GCLC,GLG1,HNRNPA1,SMAD5,POLR2H,PTK2,TGFB3,TIAL1,UBA52,ZNF8,ONECUT2,GDF15,TOB1,RACK1,TAB1,FRS2,DSTYK,ZNF451,HTRA2,PARD6A,NLK,WWOX,ERRFI1,SEMA6A,PDGFD
19_Summary	GO Biological Processes	GO:0072331	signal transduction by p53 class mediator	-3.60093	-1.30479	20/267	1459,1460,1859,4194,5884,6125,6135,6659,8445,8851,9349,10210,10769,10848,23612,29997,51741,60401,64782,94241	CSNK2A2,CSNK2B,DYRK1A,MDM4,RAD17,RPL5,RPL11,SOX4,DYRK2,CDK5R1,RPL23,TOPORS,PLK2,PPP1R13L,PHLDA3,NOP53,WWOX,EDA2R,AEN,TP53INP1
19_Member	GO Biological Processes	GO:0072331	signal transduction by p53 class mediator	-3.60093	-1.30479	20/267	1459,1460,1859,4194,5884,6125,6135,6659,8445,8851,9349,10210,10769,10848,23612,29997,51741,60401,64782,94241	CSNK2A2,CSNK2B,DYRK1A,MDM4,RAD17,RPL5,RPL11,SOX4,DYRK2,CDK5R1,RPL23,TOPORS,PLK2,PPP1R13L,PHLDA3,NOP53,WWOX,EDA2R,AEN,TP53INP1
19_Member	GO Biological Processes	GO:1901796	regulation of signal transduction by p53 class mediator	-2.42477	-0.471752	13/179	1459,1460,1859,4194,5884,6125,6135,8445,8851,9349,10848,29997,94241	CSNK2A2,CSNK2B,DYRK1A,MDM4,RAD17,RPL5,RPL11,DYRK2,CDK5R1,RPL23,PPP1R13L,NOP53,TP53INP1
19_Member	GO Biological Processes	GO:0072332	intrinsic apoptotic signaling pathway by p53 class mediator	-2.0205	-0.194634	7/77	6135,8445,10210,23612,51741,60401,64782	RPL11,DYRK2,TOPORS,PHLDA3,WWOX,EDA2R,AEN
20_Summary	GO Cellular Components	GO:0098556	cytoplasmic side of rough endoplasmic reticulum membrane	-3.55605	-1.28237	3/5	6231,6234,6235,6748,10952	RPS26,RPS28,RPS29,SSR4,SEC61B
20_Member	GO Cellular Components	GO:0098556	cytoplasmic side of rough endoplasmic reticulum membrane	-3.55605	-1.28237	3/5	6231,6234,6235	RPS26,RPS28,RPS29
20_Member	GO Cellular Components	GO:0030867	rough endoplasmic reticulum membrane	-2.90043	-0.819993	5/27	6231,6234,6235,6748,10952	RPS26,RPS28,RPS29,SSR4,SEC61B
20_Member	GO Cellular Components	GO:0098554	cytoplasmic side of endoplasmic reticulum membrane	-2.08508	-0.239656	3/14	6231,6234,6235	RPS26,RPS28,RPS29
